# Supplementary material for: Liprin-α1 modulates cancer cell signaling by transmembrane protein CD82 in adhesive membrane domains linked to cytoskeleton
Source: Cell Commun Signal. 2018 Jul 13;16:41. doi: 10.1186/s12964-018-0253-y (PMC6045882; doi:10.1186/s12964-018-0253-y)
Supplement: Supplementary file 2 — Table S1. Overview of gene expression changes in MDA-MB-231 breast cancer and UT-SCC-42A/B HNSCC cell lines after liprin-α1 knockdown using three different constructs targeting PPFIA1. (XLSX 692 kb) [file 12964_2018_253_MOESM2_ESM.xlsx]

## Sheet: MDA-MB-231
gene_name	baseMean	log2FoldChange	lfcSE	stat	pvalue	padj	KD14_S4	KD44_S5	KD69_S6	ShScr1_S1	ShScr2_S2	ShScr3_S3
TMEM163	170.04	1.88869	0.189423	9.97076	2.04663e-23	3.30899e-19	325.241	228.23	329.714	29.949	47.1177	59.9885
CST1	1428.62	1.81906	0.183904	9.89133	4.53968e-23	3.66988e-19	1639.85	3456.42	2177.32	370.139	469.524	458.484
PCDH7	709.225	1.65711	0.173383	9.55756	1.20562e-21	6.49747e-18	802.612	1183.36	1480.7	234.217	280.226	274.233
PTPRQ	848.308	-1.68404	0.183588	-9.1729	4.60455e-20	1.86116e-16	356.716	280.999	223.16	1937.47	1092.8	1198.7
SORL1	286.18	1.79907	0.202037	8.90463	5.35624e-19	1.73199e-15	359.864	354.877	806.19	51.4509	79.3561	65.3446
CFP	69.2586	1.71878	0.196651	8.74025	2.32587e-18	5.3721e-15	142.687	91.028	124.648	19.966	19.0124	18.2108
CD82	575.68	1.13168	0.129345	8.74935	2.14587e-18	5.3721e-15	711.334	846.956	882.587	340.19	324.864	348.148
CDK6	6742.75	0.976125	0.113643	8.58942	8.74097e-18	1.76655e-14	9136.13	9798.04	8421.77	4798.76	4142.22	4159.56
CMKLR1	772.143	1.32488	0.159092	8.32779	8.23633e-17	1.47961e-13	871.857	1192.6	1425.41	385.498	357.929	399.566
ARRDC3	1165.72	0.920827	0.11132	8.2719	1.31845e-16	2.13167e-13	1495.06	1505.26	1660.63	827.822	751.403	754.141
MYH15	267.953	1.57294	0.192158	8.18569	2.70758e-16	3.64801e-13	541.369	265.168	526.738	85.2395	81.0093	108.194
SLCO4A1	1016.29	1.3326	0.162698	8.19061	2.59907e-16	3.64801e-13	1278.93	1989.42	1349.01	434.645	484.403	561.321
LAMC2	3682.19	1.07676	0.132838	8.1058	5.23977e-16	6.51666e-13	5450.42	4662.21	5330.71	1848.39	2323.65	2477.74
AK5	342.419	-1.39593	0.175513	-7.95344	1.81403e-15	2.09495e-12	114.359	212.399	128.669	560.584	494.322	544.181
KCTD16	62.6311	-1.5154	0.193199	-7.84374	4.37333e-15	4.71387e-12	20.9833	26.3849	18.094	103.67	101.675	104.98
RCSD1	442.236	0.928061	0.120247	7.71796	1.18206e-14	1.19447e-11	601.172	581.787	594.088	276.453	296.759	303.156
CCND2	606.04	-0.999354	0.129796	-7.69944	1.36667e-14	1.29978e-11	334.684	391.816	418.173	776.371	835.719	879.474
PPFIA1	2615.08	-0.938014	0.124246	-7.54963	4.36494e-14	3.92068e-11	1589.49	1988.1	1557.09	3350.45	3626.41	3578.96
IGFBPL1	268.249	-1.02698	0.142907	-7.1864	6.65221e-13	5.66068e-10	147.932	158.309	183.956	391.641	353.796	373.857
BIRC3	1229.78	1.12806	0.159433	7.07543	1.48984e-12	1.14704e-09	2184.36	1321.88	1816.44	755.637	644.768	655.589
COX7C	2940.96	0.795189	0.112387	7.07544	1.48972e-12	1.14704e-09	3891.36	3759.85	3736.42	2335.26	1947.53	1975.34
MFGE8	2395.27	-0.775562	0.110128	-7.04237	1.88999e-12	1.38897e-09	1820.3	1567.26	1765.17	3183.04	3147.79	2888.02
LAPTM5	509.706	1.4145	0.201775	7.01028	2.37837e-12	1.67189e-09	1091.13	456.459	990.146	111.349	217.403	191.749
TGFA	1846.8	0.932008	0.134079	6.95119	3.62211e-12	2.44009e-09	2203.25	2543.51	2734.21	1025.95	1325.91	1247.98
APOBEC3G	213.552	1.12101	0.165321	6.78081	1.19507e-11	7.72876e-09	245.505	313.98	368.917	112.885	126.474	113.55
TULP3	523.015	0.967754	0.143837	6.72813	1.71859e-11	1.0687e-08	726.023	687.327	736.83	271.845	389.341	326.723
RP11-403F21.4	189.839	-1.23328	0.183864	-6.70756	1.97902e-11	1.18507e-08	71.3433	127.967	72.3762	308.705	247.988	310.655
EGFEM1P	315.378	-1.04467	0.159691	-6.54183	6.07699e-11	3.50903e-08	210.882	184.694	158.826	534.475	409.18	394.21
CCDC69	1020.36	1.08171	0.166568	6.49407	8.35494e-11	4.65802e-08	1118.41	1959.08	1321.87	545.994	573.678	603.099
CALB2	317.371	1.28529	0.199166	6.45335	1.09406e-10	5.70607e-08	484.715	292.873	744.872	104.438	119.861	157.47
EREG	194.989	1.13258	0.175398	6.45719	1.06662e-10	5.70607e-08	247.603	255.934	356.855	125.172	90.1022	94.2677
ICAM5	285.958	-0.877196	0.136886	-6.40823	1.47219e-10	7.43826e-08	171.014	208.441	193.003	372.443	385.208	385.64
TIMP3	16404.4	0.688547	0.10915	6.30825	2.82199e-10	1.3826e-07	18968.9	21357.3	21294.7	11234	12532.5	13038.9
ITGA2	17049.7	0.603993	0.0966305	6.25054	4.09034e-10	1.94508e-07	20469.2	20140.9	21707.8	12891.9	13012.7	14075.9
MYO7B	168.519	-1.03868	0.168293	-6.17185	6.74942e-10	3.11785e-07	118.556	72.5585	98.512	243.432	248.814	229.242
FSTL3	976.368	-0.72956	0.118784	-6.14191	8.15375e-10	3.66194e-07	680.908	663.581	791.112	1281.66	1264.74	1176.2
MPP4	328.331	-0.899813	0.148147	-6.0738	1.24915e-09	5.45847e-07	232.915	175.46	230.196	482.256	446.378	402.78
PLXNA1	5510.24	0.827419	0.136363	6.06777	1.297e-09	5.49414e-07	6234.14	7590.94	7919.16	3222.21	4236.46	3858.55
SKP2	1146.13	0.640362	0.105595	6.0643	1.32528e-09	5.49414e-07	1461.49	1451.17	1330.92	895.399	878.703	859.121
ST3GAL6	1184.11	-0.643795	0.106579	-6.04057	1.53574e-09	6.20745e-07	884.447	953.815	878.566	1519.72	1399.48	1468.65
PTK2B	165.364	0.98477	0.163259	6.03194	1.62008e-09	6.38864e-07	220.325	258.572	214.113	83.7037	100.848	114.621
TRIB2	1103.82	0.911756	0.151744	6.0085	1.87243e-09	7.20797e-07	1402.73	1356.18	1738.03	565.96	820.84	739.144
ZNF699	1125.13	-0.922289	0.155337	-5.93736	2.89654e-09	1.0891e-06	724.973	870.702	546.842	1713.24	1442.46	1452.58
DMRT2	38.5486	-1.23351	0.207955	-5.93165	2.99909e-09	1.10203e-06	9.44249	15.8309	2.01045	59.1301	57.0372	87.8403
GBP1	468.137	0.736219	0.124504	5.91321	3.35514e-09	1.20546e-06	557.107	594.98	640.328	352.477	344.703	319.225
SLCO4A1-AS1	82.7403	1.17136	0.198269	5.90794	3.4642e-09	1.21759e-06	103.867	179.417	103.538	35.3245	42.1579	32.1367
PALM	86.1049	-1.14137	0.193416	-5.9011	3.61081e-09	1.24212e-06	37.77	46.1736	39.2038	98.2942	164.499	130.689
SLC22A3	324.81	0.899877	0.153471	5.86349	4.53247e-09	1.52669e-06	402.88	402.37	514.675	178.158	221.536	229.242
CXADR	606.87	0.836884	0.143389	5.83648	5.33157e-09	1.7592e-06	806.808	708.435	895.655	479.184	379.421	371.714
MMP24	67.7357	-1.15369	0.197935	-5.8286	5.58934e-09	1.80737e-06	25.18	36.9389	30.1567	125.172	110.768	78.1993
MYO1F	103.219	1.06081	0.183416	5.78361	7.31137e-09	2.31785e-06	183.604	130.605	137.716	46.0754	57.0372	64.2734
SEMA4D	508.249	0.977358	0.169409	5.76922	7.96382e-09	2.47614e-06	642.089	763.843	733.814	208.875	353.796	347.076
ATP8B1	2619.29	-0.62565	0.108582	-5.762	8.31232e-09	2.53573e-06	1875.91	2120.03	2057.7	3459.5	3098.19	3104.41
KLHL4	1372.78	0.716233	0.125157	5.72267	1.04865e-08	3.13972e-06	1666.07	1754.6	1806.39	1146.51	886.143	976.956
SERPINA1	43.7856	1.0799	0.191785	5.63077	1.79411e-08	5.27403e-06	61.9008	21.1079	171.893	1.53585	4.13313	2.14245
MMP16	395.085	0.819953	0.146405	5.60059	2.13622e-08	6.05936e-06	548.714	428.755	586.046	266.47	251.294	289.23
NCOA3	3060.52	0.583714	0.104195	5.60216	2.11702e-08	6.05936e-06	3646.9	3564.6	3928.42	2255.39	2441.85	2525.94
TGFBR2	11310.2	0.839664	0.150251	5.58842	2.29151e-08	6.38779e-06	14919.1	14750.5	15484.5	5591.25	8587.82	8528.01
LRP3	28.5522	-1.1587	0.208472	-5.55807	2.72779e-08	7.47506e-06	5.24583	11.8732	8.0418	58.3622	36.3715	51.4187
COL6A3	520.525	1.12853	0.203532	5.54476	2.94355e-08	7.93188e-06	873.955	420.839	1157.01	145.138	256.254	269.948
CLDN4	810.847	0.787171	0.142611	5.5197	3.39576e-08	9.00043e-06	1055.46	903.683	1216.32	641.216	522.428	525.971
MKX	60.0001	-1.09117	0.1979	-5.51375	3.51265e-08	9.16008e-06	30.4258	23.7464	31.162	112.885	86.7957	74.9856
OXTR	258.389	-0.83965	0.153325	-5.47627	4.34391e-08	1.1148e-05	151.08	159.629	205.066	372.443	318.251	343.863
B3GNT5	623.195	0.756278	0.138841	5.44708	5.12021e-08	1.27635e-05	834.087	686.008	892.64	400.088	438.938	487.407
ZNF329	229.298	-0.87299	0.160279	-5.4467	5.13128e-08	1.27635e-05	163.67	167.544	114.596	333.279	296.759	299.943
WASF3	575.965	-0.871758	0.160382	-5.43551	5.46413e-08	1.33855e-05	399.732	445.905	273.421	770.228	719.165	847.338
NEDD9	899.972	-0.563537	0.103882	-5.4248	5.80201e-08	1.4001e-05	710.285	724.266	708.683	1087.38	1068	1101.22
KCTD3	2560.34	0.528216	0.0978925	5.39588	6.81895e-08	1.62131e-05	3026.84	2920.81	3207.67	2098.74	2035.15	2072.82
ITGA10	333.447	0.95077	0.176306	5.39272	6.93978e-08	1.62612e-05	523.534	312.661	568.957	192.749	209.963	192.82
SLC1A4	372.288	-0.779139	0.147169	-5.29418	1.19549e-07	2.76124e-05	311.602	220.314	242.259	510.669	478.616	470.267
FSIP2	417.417	0.71021	0.134696	5.27269	1.34438e-07	3.06139e-05	516.189	525.06	551.868	339.422	264.52	307.441
EIF4EBP2	4655.64	0.566162	0.107753	5.25423	1.48643e-07	3.33786e-05	5540.64	5910.22	5425.2	3349.68	3799.17	3908.89
ADGRF1	2117.06	0.868035	0.16573	5.23766	1.62628e-07	3.57097e-05	2362.72	2375.96	3885.19	1245.57	1413.53	1419.37
P2RY2	396.991	0.722596	0.137986	5.23674	1.63441e-07	3.57097e-05	460.584	482.844	579.009	269.541	305.025	284.945
CST2	86.423	1.00323	0.192795	5.20361	1.95449e-07	4.21337e-05	110.162	133.244	137.716	62.9697	38.0248	36.4216
RP11-24F11.5	117.964	0.891462	0.172119	5.17935	2.22662e-07	4.73685e-05	162.621	164.906	159.831	88.3112	60.3437	71.772
MIR3681HG	59.0953	1.06872	0.206474	5.17606	2.26624e-07	4.75851e-05	69.2449	89.7087	121.632	25.3415	34.7183	13.9259
SCN9A	1158.56	-0.949588	0.184178	-5.1558	2.52545e-07	5.2348e-05	944.249	420.839	646.359	1829.96	1523.47	1586.48
EVI2B	291.926	0.889639	0.172688	5.15172	2.58111e-07	5.28245e-05	474.223	336.408	393.043	135.923	193.43	218.53
MARCH1	160.07	-0.936835	0.182263	-5.14002	2.74709e-07	5.55187e-05	98.6216	65.9623	116.606	268.005	195.91	215.316
RAP2B	2448.32	0.577974	0.112955	5.11683	3.10705e-07	6.20183e-05	3190.51	2850.89	2875.95	1750.1	1965.72	2056.75
SPNS2	259.768	0.744696	0.146128	5.09617	3.46587e-07	6.83367e-05	367.208	352.239	288.499	194.285	178.551	177.823
SAMD12	3104.96	-0.625592	0.123012	-5.08563	3.66412e-07	7.13752e-05	2178.07	2736.12	2209.48	3901.82	3603.26	4001.02
RAP1GAP2	488.521	-0.797339	0.157589	-5.0596	4.20135e-07	8.08661e-05	348.323	311.342	332.729	489.167	741.483	708.079
JADE2	3051.59	0.593628	0.117399	5.0565	4.27028e-07	8.12257e-05	3550.38	3937.95	3694.2	2084.15	2539.39	2503.45
SLC40A1	134.663	0.876363	0.173723	5.04461	4.54451e-07	8.54368e-05	203.538	141.159	209.087	80.632	86.7957	86.7691
ATP8A1	302.945	0.741769	0.147531	5.02789	4.95893e-07	9.21564e-05	390.29	424.797	360.876	250.343	194.257	197.105
COL12A1	10194.8	-0.536869	0.106966	-5.01905	5.19277e-07	9.54053e-05	8885.38	8261.12	7394.43	12393.5	11936.5	12297.6
PECAM1	34.0933	1.04268	0.208015	5.01251	5.37245e-07	9.75974e-05	40.9175	81.7932	48.2508	5.37547	13.226	14.9971
AFAP1L1	555.742	0.710835	0.142143	5.00084	5.70798e-07	0.000102541	767.989	618.726	740.851	341.726	424.886	440.273
SLC2A3	623.712	0.722195	0.144633	4.99329	5.93589e-07	0.000105463	785.825	953.815	662.443	435.413	472.003	432.774
JDP2	184.983	-0.811733	0.163005	-4.97981	6.36453e-07	0.00011185	139.539	94.9857	133.695	231.913	243.028	266.735
EXPH5	991.084	-0.582323	0.116996	-4.97728	6.44837e-07	0.000112105	797.366	802.101	728.788	1320.06	1149.84	1148.35
PRKAR2A	4579.51	0.461577	0.0933947	4.94222	7.72394e-07	0.000132852	5282.55	5563.26	5191.99	3836.55	3728.08	3874.61
PRSS2	67.9374	1.01777	0.206808	4.92133	8.59569e-07	0.00014503	47.2125	175.46	122.637	33.0207	13.226	16.0683
SLC2A10	43.8646	-1.00303	0.203828	-4.92098	8.61139e-07	0.00014503	19.9341	27.7042	15.0784	71.4169	56.2106	72.8432
SLC20A1	6279.18	0.588962	0.120021	4.90717	9.23982e-07	0.000153353	7002.13	7972.2	8023.7	4301.91	5306.11	5069.03
ATHL1	239.517	-0.704331	0.143565	-4.906	9.2953e-07	0.000153353	163.67	189.971	167.873	331.743	296.759	287.088
GPR68	323.751	0.778633	0.159449	4.88328	1.04335e-06	0.000170393	379.798	422.159	478.487	256.487	233.109	172.467
FAM234B	214.604	0.753919	0.154834	4.86922	1.12041e-06	0.000181149	260.193	246.699	331.724	152.049	151.273	145.686
MYPN	209.22	-0.810378	0.169142	-4.79112	1.65857e-06	0.000265502	121.703	124.009	167.873	334.815	256.254	250.666
HHAT	255.241	-0.731083	0.153027	-4.77748	1.77502e-06	0.000281357	175.211	193.929	172.899	383.194	282.706	323.509
HSD11B1	18.9279	0.972899	0.203768	4.77453	1.80123e-06	0.000282741	40.9175	21.1079	36.1881	5.37547	2.47988	7.49856
CCDC90B	1504.02	0.493107	0.103386	4.76957	1.84616e-06	0.000287007	1735.32	1804.73	1788.29	1164.17	1298.63	1232.98
EFNB2	1561.74	0.765212	0.161325	4.74329	2.10278e-06	0.000323788	2017.55	1947.21	2189.38	754.869	1231.67	1229.76
ANKRD20A5P	132.958	0.768863	0.162306	4.73713	2.16771e-06	0.000330638	180.456	166.225	177.925	79.0961	100.848	93.1964
OPLAH	289.109	-0.673605	0.142285	-4.73421	2.19909e-06	0.000332288	218.226	230.868	190.993	400.856	356.276	337.435
THAP12P8	67.2345	-0.887933	0.188059	-4.72157	2.34027e-06	0.000350348	48.2616	36.9389	34.1776	94.4546	94.2354	95.3389
CXCL1	111.669	0.802067	0.170328	4.70896	2.48982e-06	0.000369316	166.817	149.075	132.69	67.5773	81.0093	72.8432
CACUL1	5012.64	0.514225	0.109264	4.70627	2.52289e-06	0.000370819	5918.34	5924.73	6055.47	4522.3	3855.38	3799.63
CPEB2	970.463	0.49613	0.105624	4.69713	2.6384e-06	0.000384304	1093.23	1159.62	1190.19	803.248	779.508	796.99
PAPPA	2577.41	0.527674	0.112529	4.68922	2.74243e-06	0.000395889	3224.09	2927.41	3095.09	1862.98	2217.84	2137.09
BMF	99.8001	0.88173	0.188392	4.68029	2.86471e-06	0.000402754	105.966	133.244	180.94	54.5226	61.9969	62.131
FAM3C	809.503	0.698276	0.149192	4.68039	2.86326e-06	0.000402754	1016.64	895.768	1188.18	480.72	615.836	659.874
FZD8	123.217	-0.781004	0.166836	-4.68128	2.8509e-06	0.000402754	77.6383	98.9434	73.3814	166.639	162.019	160.683
COL9A2	137.288	-0.86111	0.184814	-4.65932	3.1725e-06	0.000442181	80.7858	79.1547	92.4807	251.879	169.458	149.971
FADS3	1875.42	-0.605795	0.130187	-4.65327	3.26713e-06	0.000451479	1480.37	1411.59	1432.45	2729.97	2070.7	2127.45
IGFBP4	10823.3	0.758414	0.163624	4.6351	3.56772e-06	0.000486166	11405.5	13654.2	17593.4	5817.02	7807.48	8661.91
FAM69B	39.7	-0.95082	0.205162	-4.63448	3.57828e-06	0.000486166	24.1308	11.8732	21.1097	68.3452	57.0372	55.7036
EMP1	5093.71	0.673553	0.145793	4.61994	3.83853e-06	0.000517177	5802.93	6678.02	6859.65	2905.06	4117.42	4199.2
FN1	17158.9	-0.608288	0.131959	-4.60968	4.0328e-06	0.000538862	12031.8	13436.5	13999.8	17486.4	22859.5	23139.5
ANKRD30B	487.055	-0.885514	0.192171	-4.60796	4.06642e-06	0.000538901	375.601	158.309	317.651	824.75	607.57	638.449
FHL1	538.403	-0.664599	0.144313	-4.60525	4.11963e-06	0.000541514	425.961	447.224	320.667	672.701	636.502	727.361
C10orf67	70.788	-0.888723	0.193173	-4.60065	4.21171e-06	0.000549152	44.065	26.3849	51.2665	104.438	100.022	98.5525
BRWD3	2761.02	0.494366	0.107763	4.58752	4.48551e-06	0.000580174	3212.55	3139.8	3440.88	2094.13	2249.25	2429.53
LUCAT1	128.865	0.800238	0.174527	4.58517	4.5362e-06	0.000582073	160.522	209.76	149.778	72.9528	93.4087	86.7691
KISS1	2653.35	-0.858407	0.187291	-4.58327	4.57758e-06	0.000582758	2118.27	1138.51	1584.23	5064.46	2994.87	3019.78
PLAU	7273.24	0.645377	0.141958	4.54625	5.46094e-06	0.000685612	10039.5	7770.36	9520.48	4470.08	5937.65	5901.37
PRKAR1B	340.043	-0.614742	0.13523	-4.54589	5.47031e-06	0.000685612	270.685	269.126	239.243	450.003	429.845	381.355
ARHGAP5-AS1	95.3671	0.847154	0.186435	4.54395	5.52094e-06	0.000686635	123.802	131.925	140.731	45.3075	76.8762	53.5612
CTC-529P8.1	261.562	0.762114	0.168384	4.52605	6.00953e-06	0.000736077	336.782	358.835	339.766	126.707	198.39	208.889
ARPC3	3441.84	0.479482	0.105907	4.52736	5.97238e-06	0.000736077	4187.22	4025.02	3938.47	3092.43	2684.88	2723.05
RHOJ	821.19	-0.587539	0.130016	-4.51897	6.21413e-06	0.000755414	644.188	709.754	557.9	1096.6	958.886	959.816
TLR6	260.014	0.651546	0.14427	4.51614	6.29766e-06	0.000759855	317.897	313.98	347.808	171.247	217.403	191.749
FAM109A	481.477	0.544275	0.120835	4.50429	6.65953e-06	0.000797565	601.172	546.168	593.083	381.658	402.567	364.216
ZNF347	1373	-0.498327	0.11074	-4.49996	6.79654e-06	0.000807989	1097.43	1221.62	1040.41	1678.68	1606.96	1592.91
ZNF616	241.07	-0.620747	0.138332	-4.48736	7.21108e-06	0.000851013	178.358	195.248	175.914	299.49	312.465	284.945
CST4	425.666	0.81884	0.182695	4.48201	7.39421e-06	0.000866301	419.666	828.486	496.581	248.039	282.706	278.518
ARRB1	792.14	0.517215	0.115743	4.46866	7.87115e-06	0.000915545	924.315	928.749	981.099	600.516	620.796	697.366
RP11-93B14.9	67.437	0.849296	0.190168	4.46603	7.96859e-06	0.000920258	75.5399	106.859	100.522	41.4679	43.8112	36.4216
GPRC5C	39.3559	0.930154	0.208384	4.46366	8.05712e-06	0.000921048	48.2616	100.263	40.209	13.8226	13.226	20.3532
ZNF320	598.204	-0.586246	0.131363	-4.46281	8.08936e-06	0.000921048	466.879	488.121	437.273	833.965	672.047	690.939
AREG	558.196	0.616698	0.138482	4.45326	8.45758e-06	0.000956239	675.663	658.304	742.861	498.383	381.901	392.068
LINC01179	90.4262	-0.8225	0.184841	-4.44977	8.59642e-06	0.000965187	69.2449	51.4506	49.256	136.69	104.155	131.76
ATXN7L3B	1318.13	0.527841	0.118996	4.43578	9.17405e-06	0.00102294	1403.78	1753.28	1582.22	1030.55	1087.01	1051.94
CSPG4	1767.77	-0.510763	0.115249	-4.43184	9.34324e-06	0.00103002	1412.18	1416.87	1463.61	2184.74	2267.43	1861.79
SEZ6L2	741.966	-0.513758	0.115938	-4.43134	9.36497e-06	0.00103002	652.581	577.83	567.952	896.167	903.502	853.765
SLC4A4	236.473	-0.877754	0.19842	-4.42371	9.7019e-06	0.00105987	92.3266	209.76	99.5172	416.215	307.505	293.515
SAMSN1	192.038	0.853374	0.192988	4.4219	9.78346e-06	0.0010616	312.651	155.671	340.771	119.796	114.074	109.265
OBSL1	1443.01	-0.45164	0.102338	-4.41321	1.01847e-05	0.00109777	1174.02	1171.49	1265.58	1668.7	1731.78	1646.47
FAM98B	474.808	0.549829	0.124811	4.40529	1.05641e-05	0.00113113	548.714	539.571	632.286	367.835	376.941	383.498
MEGF6	171.511	-0.855676	0.194595	-4.39721	1.09652e-05	0.00116635	91.2774	149.075	63.3292	240.36	210.79	274.233
ZNF431	1499.07	-0.578853	0.131713	-4.39479	1.10879e-05	0.00117169	1086.94	1242.73	1169.08	2121.01	1595.39	1779.3
PCDH9	143.687	0.910223	0.207258	4.39175	1.12443e-05	0.00118051	204.587	98.9434	350.823	74.4886	63.6502	69.6295
ZCCHC2	460.032	0.578785	0.131896	4.3882	1.14294e-05	0.00119219	546.615	544.848	594.088	313.313	370.328	390.997
ZNF542P	45.1231	-0.907615	0.207324	-4.37777	1.199e-05	0.00124265	27.2783	27.7042	10.0522	79.0961	64.4768	62.131
FOS	178.885	0.698035	0.159572	4.37441	1.21759e-05	0.00125389	201.44	216.356	272.416	132.851	128.127	122.119
ATP1B1	4406.43	0.689183	0.157826	4.36674	1.26116e-05	0.00128418	4817.77	6435.28	5682.54	2375.96	3583.42	3543.61
DTNA	609.546	-0.657596	0.150602	-4.36644	1.2629e-05	0.00128418	442.748	551.445	354.844	749.494	767.109	791.634
NT5E	14119	0.461402	0.105782	4.36183	1.28978e-05	0.00130332	15945.2	15974.7	17640.7	10833.1	11870.3	12449.8
THBD	1735.7	0.488246	0.112037	4.35791	1.31308e-05	0.00131863	2252.56	1993.38	1906.91	1482.86	1401.96	1376.52
IL24	482.889	0.770849	0.177624	4.33978	1.42624e-05	0.00141586	675.663	451.182	810.211	381.658	310.811	267.806
CCNYL1	583.686	0.713351	0.164382	4.3396	1.42742e-05	0.00141586	773.235	552.764	943.906	426.198	378.595	427.418
ZSCAN18	1299.31	-0.466562	0.108442	-4.30241	1.68948e-05	0.00166558	1060.71	1025.05	1138.92	1571.17	1565.63	1434.37
TNFSF15	3511.14	0.691404	0.160868	4.29795	1.72384e-05	0.00168915	3823.16	5953.76	3757.53	2358.29	2388.95	2785.18
SH2B3	6290.52	0.611732	0.142789	4.28418	1.83417e-05	0.00178643	6792.3	9311.24	7306.98	4115.3	5292.89	4924.41
TNS4	64.9412	0.887213	0.208076	4.26389	2.00898e-05	0.00194498	57.7041	89.7087	149.778	20.7339	36.3715	35.3504
NCF2	793.561	-0.76911	0.180619	-4.25818	2.06095e-05	0.00198342	678.81	382.581	505.628	1374.58	887.796	931.964
RP11-157P1.4	125.135	0.799085	0.188002	4.25041	2.13381e-05	0.00202938	134.293	232.187	147.768	72.1848	74.3963	89.9828
ZNF717	505.293	-0.512808	0.120635	-4.2509	2.12908e-05	0.00202938	418.617	422.159	382.991	603.588	632.369	572.033
MXD1	540.62	0.577495	0.136157	4.24138	2.22147e-05	0.00210039	659.925	631.919	692.6	360.156	480.27	418.848
DUSP5	2401.3	0.757989	0.17908	4.23268	2.30923e-05	0.00217068	3433.92	2790.2	3386.6	992.158	1933.48	1871.43
KCNN4	1343.13	0.551781	0.130441	4.23013	2.33559e-05	0.00218218	1590.54	1505.26	1785.28	923.044	1191.99	1062.65
ZNF829	308.179	-0.644431	0.152388	-4.22889	2.34846e-05	0.00218218	264.39	186.014	233.212	427.734	359.582	378.142
RPSAP52	266.033	-0.673319	0.159401	-4.22406	2.39941e-05	0.00221678	156.326	241.422	180.94	338.654	323.211	355.646
ZNF486	513.024	-0.626116	0.148794	-4.20792	2.57727e-05	0.00236758	383.995	415.562	355.85	758.709	529.867	634.164
RGS7	342.478	-0.725317	0.172838	-4.19652	2.71043e-05	0.00247583	296.914	178.098	231.202	540.618	393.474	414.563
WTIP	671.952	-0.537452	0.128135	-4.19441	2.7358e-05	0.00248497	502.55	593.661	507.638	889.256	784.468	754.141
RP11-734I18.1	109.793	0.792131	0.189011	4.19093	2.77811e-05	0.0025093	139.539	117.413	193.003	55.2905	78.5295	74.9856
CYTH4	88.7167	0.788139	0.188493	4.18127	2.89886e-05	0.00260382	92.3266	153.032	118.617	51.4509	61.1703	55.7036
GAS7	34.8521	0.867683	0.207809	4.17539	2.97476e-05	0.00261391	47.2125	38.2581	72.3762	15.3585	19.839	16.0683
NADK2	809.607	-0.511792	0.122567	-4.17561	2.97189e-05	0.00261391	643.139	725.585	591.072	994.461	909.289	994.095
ZNF426	1638.13	-0.525387	0.125791	-4.17668	2.958e-05	0.00261391	1340.83	1480.19	1112.78	1972.03	1950.84	1972.12
RP11-356J5.12	42.9078	-0.855267	0.20476	-4.17691	2.9549e-05	0.00261391	18.885	30.3427	20.1045	72.9528	66.9567	48.205
EIF4E2	1242.33	0.484638	0.116214	4.17023	3.0429e-05	0.00265933	1455.19	1505.26	1442.5	903.078	1092.8	1055.15
SCFD1	2367.36	0.457427	0.109786	4.16654	3.09263e-05	0.00268826	2763.5	2799.44	2745.27	2167.08	1810.31	1918.56
AHRR	285.425	0.60592	0.145845	4.15454	3.25941e-05	0.00281808	307.406	362.793	392.038	206.571	238.068	205.675
ADIRF	327.131	0.66517	0.160222	4.15156	3.30211e-05	0.00283982	389.24	343.004	516.686	216.555	238.068	259.236
CAV2	4168.52	0.481957	0.116206	4.14744	3.36218e-05	0.00287618	5001.37	4476.2	5284.47	3659.92	3102.33	3486.83
FAM201A	111.717	-0.765243	0.184597	-4.14547	3.39114e-05	0.00288568	76.5891	76.5162	65.3396	164.336	110.768	176.752
TCEA1P3	43.424	-0.8538	0.206099	-4.14266	3.43296e-05	0.00290597	26.2291	29.0234	13.0679	76.0245	56.2106	59.9885
MRAS	85.3138	-0.741846	0.179341	-4.13651	3.52625e-05	0.0029694	49.3108	58.0468	64.3344	119.028	103.328	117.835
B4GALNT4	154.215	-0.829526	0.201962	-4.10734	4.00243e-05	0.00335291	73.4416	141.159	49.256	244.968	210.79	205.675
IGF2BP3	1712.41	0.526	0.128315	4.0993	4.14407e-05	0.00345368	1952.5	2110.79	2105.95	1148.05	1453.21	1504
GPR135	702.815	-0.496885	0.121531	-4.08853	4.34112e-05	0.00359934	619.008	572.553	521.712	886.184	825.799	791.634
MGAT4B	1883.38	0.450193	0.110218	4.08455	4.41618e-05	0.0036086	2232.62	1993.38	2367.3	1521.26	1589.6	1596.12
PDE1C	7022.13	-0.478299	0.117081	-4.0852	4.4039e-05	0.0036086	6173.29	5199.15	5912.73	9119.09	7755.4	7973.12
RBMS3	3186.61	-0.520992	0.127593	-4.08322	4.44156e-05	0.0036086	2399.44	2879.91	2380.37	4287.32	3461.91	3710.72
ICAM4	52.5807	-0.804293	0.196929	-4.08417	4.42347e-05	0.0036086	27.2783	40.8966	27.1411	75.2565	67.7833	77.1281
PAG1	1628.4	0.678213	0.166708	4.06826	4.73658e-05	0.00382905	1863.32	2823.19	1595.29	1230.21	1106.85	1151.57
PPL	171.292	0.84501	0.20789	4.06469	4.80967e-05	0.0038657	181.506	189.971	399.074	44.5396	124.821	87.8403
HMGA2	6344.49	0.530889	0.130641	4.06372	4.82973e-05	0.0038657	7120.69	9069.81	6724.95	4806.43	5045.72	5299.34
HES2	246.253	-0.609694	0.1501	-4.06191	4.86733e-05	0.0038766	159.473	211.079	187.977	281.06	305.852	332.079
MILR1	363.858	0.576885	0.142206	4.05669	4.97727e-05	0.00391425	425.961	472.29	441.294	243.432	324.864	275.304
DICER1	11273.5	0.424556	0.104668	4.05622	4.98723e-05	0.00391425	13492.3	12506.4	13115.2	10352.4	8903.59	9271.44
EBF4	269.13	-0.624286	0.153871	-4.0572	4.96653e-05	0.00391425	193.046	229.549	180.94	288.739	342.223	380.284
PFKL	2086.46	-0.386907	0.0954745	-4.05246	5.06815e-05	0.00395854	1800.37	1759.87	1816.44	2438.16	2381.51	2322.41
FAM63B	2003.24	0.411186	0.101729	4.04199	5.29999e-05	0.00411972	2279.84	2250.63	2387.41	1791.57	1694.58	1615.4
CYP1B1	1092	0.766557	0.190196	4.03036	5.56911e-05	0.0043082	1705.94	816.613	1933.05	630.465	733.217	732.717
CPM	50.4436	0.838215	0.208187	4.02626	5.66718e-05	0.00435139	73.4416	96.3049	58.303	12.2868	35.5449	26.7806
TMBIM6	11914.1	0.368503	0.091536	4.02578	5.67876e-05	0.00435139	13479.7	12969.5	14072.1	10210.3	10313	10440.1
RABL6	1296.76	0.451334	0.112238	4.02121	5.79005e-05	0.004395	1611.52	1564.63	1369.12	1076.63	1103.55	1055.15
ETV1	3470.93	0.403483	0.100315	4.02215	5.76694e-05	0.004395	3971.09	4170.14	3811.81	2805.23	2990.73	3076.55
KREMEN2	37.922	-0.836519	0.208189	-4.01808	5.8674e-05	0.00443291	15.7375	22.4272	18.094	80.632	52.0774	38.564
TTN	67.6913	0.834357	0.208089	4.00962	6.08171e-05	0.00455227	52.4583	188.652	76.3971	32.2528	33.8917	22.4957
PRDX2	2906.44	-0.440365	0.1098	-4.0106	6.05635e-05	0.00455227	2493.87	2540.87	2260.75	3603.87	3415.62	3123.69
GSTP1	1310.67	-0.512995	0.128293	-3.99863	6.37115e-05	0.00474695	1034.48	1046.16	1080.62	1819.98	1501.98	1380.81
RP11-800A3.4	226.954	0.762058	0.190783	3.99437	6.48661e-05	0.0048108	250.751	321.896	352.834	89.0792	184.338	162.826
NEURL1B	449.934	-0.61719	0.154579	-3.99272	6.53195e-05	0.00482231	265.439	408.966	338.761	567.496	602.61	516.33
RMND5A	2814.49	0.397445	0.0996223	3.98951	6.62086e-05	0.00486573	3299.63	3271.73	3102.12	2524.17	2289.75	2399.54
NNMT	545.189	-0.789531	0.19816	-3.98432	6.76749e-05	0.00495099	418.617	167.544	401.085	957.601	662.127	664.158
AR	80.4391	0.785206	0.198125	3.96319	7.39561e-05	0.00536198	75.5399	137.202	123.643	51.4509	38.0248	56.7748
PER3	619.642	0.625586	0.157842	3.96336	7.39011e-05	0.00536198	791.071	722.947	820.263	340.19	524.907	518.472
NRG2	31.7555	0.824642	0.208391	3.95719	7.5838e-05	0.00547388	36.7208	44.8544	62.3239	12.2868	21.4923	12.8547
ZNF665	99.798	-0.676841	0.171299	-3.95123	7.77501e-05	0.00558695	76.5891	72.5585	63.3292	133.619	119.861	132.832
RPS6KL1	371.763	-0.641768	0.162653	-3.94561	7.95962e-05	0.0056943	237.111	343.004	239.243	545.994	446.378	418.848
PHGDH	50.0297	-0.785002	0.199133	-3.9421	8.07712e-05	0.0057529	31.475	30.3427	28.1463	55.2905	81.0093	73.9144
KDM3A	2098.55	0.494067	0.12541	3.93963	8.1607e-05	0.00578694	2201.15	2891.79	2388.41	1751.63	1661.52	1696.82
MORC4	3342.49	0.642606	0.163241	3.93655	8.26611e-05	0.00581072	3087.69	5469.59	4157.61	2250.02	2560.89	2529.16
STX1A	835.133	0.499924	0.126986	3.93684	8.25601e-05	0.00581072	942.151	1036.93	1004.22	585.926	743.137	698.438
GPR87	66.6065	0.818608	0.208241	3.93107	8.45687e-05	0.00582396	119.605	36.9389	151.789	33.7886	26.452	31.0655
LCTL	32.1069	0.814504	0.207195	3.9311	8.45588e-05	0.00582396	49.3108	36.9389	55.2874	13.0547	19.839	18.2108
SAMHD1	2691.43	0.481426	0.122397	3.93332	8.37803e-05	0.00582396	3318.51	2787.57	3438.87	2010.42	2339.35	2253.85
TET2	2396.69	0.389465	0.0991512	3.928	8.56569e-05	0.00582396	2611.37	2770.42	2833.73	2097.97	1975.64	2091.03
RHOBTB1	439.016	-0.522761	0.133	-3.93052	8.47611e-05	0.00582396	346.225	350.919	354.844	594.373	517.468	470.267
GAA	632.841	-0.561369	0.142906	-3.92823	8.55725e-05	0.00582396	401.83	583.107	494.571	745.654	805.96	765.925
ZNF525	221.48	-0.643526	0.16364	-3.93256	8.40447e-05	0.00582396	160.522	135.882	188.982	330.207	263.694	249.595
RP3-390M24.1	34.3017	-0.810487	0.206347	-3.92779	8.57312e-05	0.00582396	14.6883	25.0657	16.0836	56.0584	44.6378	49.2763
NFATC2	996.796	0.518122	0.132239	3.91806	8.92636e-05	0.00601339	1131	1143.79	1311.82	680.38	862.171	851.623
ATP13A3	9718.54	0.396287	0.101123	3.91888	8.89618e-05	0.00601339	11911.2	10490.6	10995.1	8624.55	7969.5	8320.19
LAMA5	7471.99	0.730886	0.186798	3.9127	9.12698e-05	0.00612303	7716.61	12250.5	10010	3058.64	6317.9	5478.24
NANOS1	338.943	0.675874	0.172837	3.91047	9.21181e-05	0.0061544	314.75	572.553	427.221	245.736	235.588	237.812
NPEPPS	3222.6	0.444498	0.113816	3.9054	9.40708e-05	0.006259	3459.1	3697.85	4116.4	2857.44	2509.64	2695.2
ZNF626	303.637	-0.593811	0.152209	-3.90128	9.56855e-05	0.00634034	258.095	216.356	218.134	443.092	334.783	351.361
FCHO2	1590.42	0.516907	0.132609	3.89799	9.69958e-05	0.00640093	1948.3	1856.18	1916.96	1050.52	1320.12	1450.44
GFRA1	86.5546	-0.750365	0.192848	-3.89097	9.98455e-05	0.0065622	51.4091	76.5162	39.2038	129.011	118.208	104.98
RAB11B-AS1	84.702	-0.696888	0.179222	-3.88841	0.000100904	0.00660423	54.5566	55.4083	65.3396	109.045	123.167	100.695
LINC00665	102.489	-0.709488	0.182507	-3.88745	0.000101302	0.00660423	73.4416	73.8778	61.3187	106.741	138.873	160.683
SERTAD2	2995.97	0.623461	0.16085	3.87604	0.000106172	0.00686638	3845.19	3017.11	4444.1	1722.45	2443.51	2503.45
GALNT10	5045.53	0.461847	0.119144	3.87637	0.000106027	0.00686638	5306.68	5923.41	6539.99	3805.06	4348.88	4349.17
CSF1	2004.25	0.642888	0.165939	3.87425	0.000106952	0.00688922	2100.43	2658.28	2880.97	1059.73	1734.26	1591.84
MIR4500HG	59.1678	0.755233	0.195576	3.86159	0.000112651	0.00720357	67.1466	79.1547	97.5068	40.7	40.5047	29.9943
UCA1	285.894	0.645917	0.167274	3.86144	0.000112723	0.00720357	374.552	402.37	314.635	155.121	229.802	238.883
SNX18P3	135.534	-0.657062	0.17022	-3.86007	0.000113354	0.00721539	92.3266	92.3472	107.559	205.804	151.273	163.897
FNIP2	1361	0.411047	0.106541	3.85812	0.000114264	0.00724477	1524.44	1501.3	1677.72	1146.51	1194.47	1121.57
PAXIP1-AS1	148.437	-0.61592	0.160262	-3.84321	0.000121437	0.0076695	109.113	104.22	118.617	208.875	182.684	167.111
MFSD3	553.435	-0.543681	0.141689	-3.83714	0.000124475	0.00783081	446.945	394.454	463.409	790.194	615.01	610.597
RASA1	4808.19	0.468006	0.122052	3.83449	0.000125826	0.00788507	5385.37	5758.51	5836.33	3371.95	4206.7	4290.25
COL17A1	407.973	0.678982	0.177215	3.8314	0.000127418	0.00794249	691.4	368.07	529.753	322.528	255.427	280.661
TRAF1	454.292	0.482699	0.126004	3.83081	0.000127724	0.00794249	498.354	535.614	580.015	393.177	355.449	363.145
SLC35D2	535.954	0.533514	0.139304	3.82986	0.000128217	0.00794257	755.399	583.107	605.145	462.29	398.434	411.35
RP11-471M2.3	197.038	0.788094	0.205853	3.82843	0.000128965	0.00795843	262.291	228.23	360.876	48.3792	149.619	132.832
PLEK2	632.735	0.477034	0.124635	3.82744	0.000129484	0.00796004	797.366	775.716	670.485	552.905	494.322	505.617
IGF2	21.2838	-0.769541	0.201877	-3.81192	0.000137891	0.00844475	8.39332	2.63849	11.0575	19.1981	44.6378	41.7777
AF121898.3	59.9012	0.790981	0.207838	3.80575	0.000141376	0.00862551	74.4908	40.8966	161.841	32.2528	23.1455	26.7806
RNF187	1350.94	-0.515672	0.135545	-3.80444	0.000142126	0.0086387	951.593	1286.26	1005.22	1730.13	1617.71	1514.71
PRR16	493.35	-0.507021	0.133408	-3.80054	0.000144383	0.00874299	413.371	415.562	360.876	520.652	631.542	618.096
GBP2	266.208	0.613788	0.161703	3.79578	0.000147178	0.00887902	306.356	412.924	284.479	221.93	185.164	186.393
CSMD3	28.0262	0.786446	0.207708	3.78631	0.0001529	0.00905787	38.8191	29.0234	62.3239	18.4302	9.91951	9.64101
PRNP	7151.72	0.701856	0.185271	3.78827	0.000151701	0.00905787	9627.14	7254.53	11477.7	3024.85	5677.27	5848.88
SLFN13	723.507	0.565659	0.149365	3.78709	0.00015242	0.00905787	816.251	748.012	1097.71	522.188	590.211	566.677
NQO1	1398.58	0.395801	0.104537	3.78624	0.000152944	0.00905787	1559.06	1571.22	1677.72	1142.67	1250.69	1190.13
PNMAL1	539.067	-0.545771	0.144098	-3.78751	0.000152166	0.00905787	373.503	503.952	392.038	724.152	610.877	629.879
AC092675.3	32.8563	-0.78254	0.206736	-3.78522	0.000153572	0.00906187	18.885	22.4272	13.0679	49.1471	52.9041	40.7065
WNT5B	524.481	-0.508297	0.134388	-3.78232	0.000155372	0.00913477	443.797	412.924	407.116	721.848	572.025	589.173
CLTCL1	714.79	-0.447308	0.118327	-3.78026	0.000156662	0.00916071	571.795	563.318	647.365	874.665	796.041	835.554
TMEM121	32.2408	-0.77706	0.205582	-3.77981	0.000156947	0.00916071	18.885	18.4694	17.0888	43.0037	52.0774	43.9202
SOWAHC	694.054	0.446893	0.118429	3.77352	0.000160963	0.00927436	857.168	827.167	747.887	542.922	586.078	603.099
OASL	751.153	-0.690824	0.183062	-3.77373	0.000160827	0.00927436	590.68	378.624	578.004	1339.26	862.997	757.355
PPP1R3G	59.1585	-0.75595	0.200254	-3.77495	0.00016004	0.00927436	22.0325	42.2159	44.2299	86.0075	87.6223	72.8432
DZIP1	126.423	-0.786751	0.208512	-3.77317	0.000161188	0.00927436	49.3108	113.455	25.1306	139.762	209.136	221.743
SYPL1	1329.16	0.508275	0.135097	3.7623	0.000168356	0.0096524	1539.13	1383.89	1849.61	966.048	1091.15	1145.14
ROR1	2120.23	0.531721	0.141475	3.7584	0.000171001	0.00976939	2434.06	2184.67	3071.97	1496.68	1784.69	1749.31
QPCT	121.011	0.623809	0.166391	3.74906	0.000177497	0.0101048	166.817	141.159	149.778	81.3999	85.1425	101.766
ZNF681	218.741	-0.552048	0.147376	-3.74584	0.000179788	0.0101994	183.604	180.737	147.768	278.756	253.774	267.806
CHMP2B	1007.88	-0.481827	0.128812	-3.74055	0.000183616	0.0103801	834.087	861.467	770.002	1340.03	1036.59	1205.13
RP11-214O1.2	301.828	-0.527978	0.141237	-3.73823	0.000185317	0.0104397	275.931	221.633	219.139	368.603	349.663	375.999
PLK2	8905.25	0.391358	0.104949	3.72902	0.000192222	0.0107912	9911.47	9936.56	10726.8	6973.52	7884.36	7998.82
RNF182	168.245	0.761209	0.204232	3.72718	0.000193637	0.0108329	139.539	383.9	190.993	83.7037	96.7152	114.621
USP12	1564.46	0.463423	0.124567	3.72027	0.000199012	0.0110953	1832.89	1654.33	2032.56	1160.33	1380.47	1326.17
RNF41	1127.83	-0.422112	0.11374	-3.71119	0.000206287	0.0114613	915.922	945.899	988.136	1428.34	1248.21	1240.48
PSMB9	139.615	0.735439	0.198451	3.70589	0.000210649	0.011545	187.801	166.225	220.144	49.1471	119.034	95.3389
ARHGAP26	1520.99	0.462309	0.124713	3.707	0.000209729	0.011545	1583.19	1883.88	1898.87	1125.01	1336.65	1298.32
CST3	3472.25	0.460349	0.124201	3.70649	0.000210151	0.011545	3746.57	4498.63	3995.77	2509.57	3042.81	3040.13
GCNT2	3043.29	0.423289	0.114204	3.70644	0.000210192	0.011545	3699.36	3526.34	3351.42	2856.68	2396.39	2429.53
IARS2P1	41.3057	0.75522	0.203902	3.70384	0.00021236	0.0115604	66.0974	26.3849	105.549	26.1094	14.0526	9.64101
LLGL2	255.678	-0.522581	0.14107	-3.70439	0.000211897	0.0115604	209.833	197.887	202.05	334.047	314.944	275.304
FMNL3	1715.65	0.395154	0.106739	3.70205	0.000213866	0.0116033	1950.4	1926.1	2022.51	1350.78	1554.06	1490.07
TMCC3	1093.1	0.641205	0.17343	3.69718	0.000218004	0.0117882	1526.54	1251.96	1412.34	518.349	943.18	906.255
SLIT2	1078.25	0.552684	0.149526	3.69623	0.000218822	0.011793	1124.71	1643.78	1185.16	765.62	862.171	888.044
BIN1	501.662	0.595795	0.161231	3.69529	0.000219639	0.0117978	565.5	529.018	783.07	392.409	420.753	319.225
PIEZO2	67.2399	0.684558	0.185832	3.68374	0.000229839	0.0122238	90.2282	91.028	84.4389	42.2358	53.7307	41.7777
CCRL2	553.622	0.481538	0.130677	3.68496	0.000228742	0.0122238	601.172	651.707	716.725	498.383	438.112	415.635
EVA1A	612.388	-0.604439	0.164073	-3.68396	0.000229639	0.0122238	437.502	522.421	413.147	986.014	688.579	626.666
ZNF554	109.016	-0.607027	0.164843	-3.68245	0.000231006	0.0122456	83.9332	79.1547	80.418	143.602	133.087	133.903
MSLN	1230.76	-0.444074	0.120716	-3.67868	0.000234444	0.0123469	1014.54	990.754	1067.55	1556.58	1495.37	1259.76
PRKCH	147.725	-0.691872	0.188062	-3.67896	0.000234184	0.0123469	101.769	135.882	63.3292	193.517	192.604	199.248
GREB1L	697.713	-0.453225	0.123351	-3.67427	0.000238534	0.0125215	616.909	612.13	504.623	824.75	815.88	811.987
PLBD1	42.0204	-0.756292	0.206558	-3.66141	0.000250833	0.0131245	18.885	35.6196	17.0888	49.1471	62.8236	68.5583
DNAH12	67.628	0.705136	0.192678	3.65965	0.000252556	0.013172	95.4741	68.6008	107.559	43.0037	50.4242	40.7065
SRGN	6394.71	-0.543495	0.148967	-3.64843	0.00026385	0.0137168	5074.81	5168.8	4757.73	9916.2	6569.2	6881.54
ZEB2	903.528	0.474208	0.13027	3.6402	0.00027243	0.0140724	1077.49	1110.8	1016.28	623.554	796.041	796.99
BMPER	592.797	-0.639556	0.175679	-3.64049	0.000272118	0.0140724	487.862	274.403	515.68	835.501	700.979	742.358
TOP1	1560.04	0.532079	0.146435	3.63355	0.000279545	0.0143939	1747.91	1609.48	2314.03	1101.97	1253.16	1333.67
SYT2	44.1411	0.75534	0.207972	3.63193	0.000281308	0.0144387	74.4908	81.7932	37.1933	21.5019	30.5852	19.282
MEF2C	1107.46	0.427935	0.117899	3.62968	0.000283772	0.0144808	1136.25	1377.29	1344.99	951.458	916.728	918.038
DENND1B	1292.51	0.422433	0.116387	3.62955	0.00028392	0.0144808	1604.17	1418.19	1469.64	1146.51	985.338	1131.21
UBE2K	1712.79	0.49718	0.137038	3.62805	0.000285567	0.014519	1887.45	1783.62	2462.8	1370.74	1318.47	1453.65
SETBP1	18.4305	0.731744	0.20195	3.62339	0.000290764	0.0147369	24.1308	22.4272	42.2194	3.0717	9.09289	9.64101
GLIS2	120.872	0.713328	0.197272	3.61597	0.000299229	0.0150582	143.736	153.032	195.014	46.0754	101.675	85.6979
SEC24A	1815.2	0.357342	0.0988392	3.61539	0.000299896	0.0150582	1955.64	2104.2	2098.91	1570.4	1557.36	1604.69
TPBG	2454.88	-0.422088	0.116746	-3.61543	0.000299848	0.0150582	2068.95	1887.84	2238.64	3105.48	2677.44	2750.9
NR4A2	68.2575	0.717827	0.198791	3.61096	0.000305063	0.0152455	68.1958	98.9434	112.585	34.5566	54.5573	40.7065
RHPN1	688.901	-0.47463	0.131455	-3.61058	0.000305513	0.0152455	559.205	485.482	642.339	833.197	836.545	776.637
CASP4	1308.67	-0.504367	0.139862	-3.60617	0.00031075	0.0154591	1125.75	1124	899.676	1802.32	1370.55	1529.71
ANXA6	8125.76	0.353815	0.0981771	3.60385	0.000313541	0.0155501	8842.37	9325.75	9368.69	7537.17	6867.61	6812.98
ZNF879	70.6949	-0.678045	0.188329	-3.60033	0.000317811	0.0157136	57.7041	47.4928	39.2038	93.6867	84.3158	101.766
FAM46C	560.778	0.699493	0.19437	3.59877	0.000319723	0.01576	750.153	624.003	882.587	199.66	452.991	455.27
ATXN1	3081.66	0.358676	0.0998092	3.59362	0.000326115	0.0159294	3468.54	3441.91	3550.45	2498.82	2796.48	2733.76
MAPK8IP1	240.698	-0.496142	0.138013	-3.59488	0.000324535	0.0159294	204.587	197.887	179.935	296.419	286.839	278.518
SPTLC2	6322.82	-0.502051	0.13968	-3.59429	0.000325283	0.0159294	4722.29	6181.99	4327.49	8084.7	7061.87	7558.55
TOX2	134.276	0.730457	0.203403	3.59118	0.000329184	0.0160309	154.227	207.122	200.04	40.7	115.728	87.8403
WWTR1	2554.65	0.493345	0.137603	3.58527	0.000336732	0.0163492	2712.09	2794.16	3633.89	1859.14	2100.46	2228.14
CTSF	686.412	-0.468601	0.130767	-3.58347	0.000339065	0.0164132	492.059	627.961	568.957	873.129	796.867	759.497
EML2-AS1	118.805	-0.638626	0.178304	-3.58168	0.000341396	0.0164767	87.0807	93.6664	75.3919	187.373	139.7	129.618
CDKN1B	1093.38	0.378139	0.105702	3.57741	0.000347019	0.0166982	1276.83	1237.45	1225.37	992.158	930.781	897.685
FAM53A	89.2037	-0.655029	0.1833	-3.57354	0.000352186	0.0168966	54.5566	55.4083	77.4023	130.547	109.115	108.194
CTD-2562J17.6	159.787	0.556381	0.155781	3.57156	0.000354866	0.0169748	198.292	207.122	183.956	122.868	137.22	109.265
SEL1L3	19.1491	-0.676426	0.189564	-3.56832	0.00035928	0.0171352	3.1475	13.1925	0	40.7	28.9319	28.923
SIX5	297.378	-0.472302	0.132404	-3.56714	0.0003609	0.0171445	260.193	244.06	225.17	360.924	344.703	349.219
KCNC4	135.784	-0.694762	0.194795	-3.56663	0.000361596	0.0171445	92.3266	121.371	55.2874	146.673	200.87	198.176
SLC39A14	3310.46	-0.519833	0.145806	-3.56524	0.000363528	0.0171857	2328.1	3005.24	2543.22	4831.78	3566.89	3587.53
IGFBP3	2164.24	0.515009	0.144556	3.56269	0.00036708	0.0173031	3165.33	2075.17	2579.41	1760.85	1729.3	1675.39
RHOB	454.895	0.554799	0.155867	3.55945	0.000371629	0.0173656	530.878	551.445	593.083	443.092	295.932	314.94
KRAS	963.047	0.463779	0.130281	3.55985	0.000371069	0.0173656	1190.8	1034.29	1178.12	681.916	823.319	869.833
GRWD1	1438.01	-0.575545	0.161638	-3.5607	0.000369869	0.0173656	1003	1333.76	944.911	2221.6	1592.91	1531.85
RYBP	1169.92	0.497505	0.139936	3.55523	0.000377649	0.0175961	1337.69	1244.05	1612.38	805.552	993.604	1026.23
ZNF697	569.089	0.594717	0.167345	3.55385	0.000379636	0.0176189	815.202	490.759	831.321	411.607	423.232	442.415
NAMPT	6645.1	0.404985	0.113975	3.55328	0.000380463	0.0176189	6972.75	8428.66	7557.28	5975.21	5265.61	5671.06
ELL2	4841.52	0.344781	0.0970496	3.55262	0.000381409	0.0176189	5373.83	5321.84	5660.42	4445.51	4061.21	4186.34
NUP62CL	29.248	0.738781	0.208005	3.55175	0.000382676	0.0176271	26.2291	62.0045	44.2299	13.8226	9.91951	19.282
LPXN	750.655	0.444202	0.125094	3.55096	0.000383827	0.0176299	767.989	916.876	948.932	604.356	653.034	612.74
FRMD4B	224.618	0.515959	0.145342	3.54996	0.000385293	0.0176471	276.98	242.741	291.515	164.336	186.817	185.322
GALNT7	2302.98	0.44555	0.125615	3.54694	0.000389734	0.0177	2521.14	2463.03	3099.11	2043.45	1782.21	1908.92
ROCK2	6966.07	0.382782	0.107885	3.54807	0.000388067	0.0177	7994.64	7668.78	8200.62	5396.97	6103.81	6431.62
ZNF98	15.9226	-0.683111	0.19258	-3.54716	0.000389407	0.0177	4.19666	10.554	0	27.6453	23.1455	29.9943
APCDD1L-AS1	147.468	0.661044	0.186612	3.54234	0.000396592	0.0178376	157.375	183.375	238.238	117.492	116.554	71.772
TMEM45A	141.222	-0.607847	0.171562	-3.54302	0.000395565	0.0178376	87.0807	98.9434	125.653	176.622	158.712	200.319
BRSK2	34.9483	-0.73829	0.20838	-3.543	0.000395605	0.0178376	11.5408	22.4272	22.1149	35.3245	63.6502	54.6324
ZNF704	444.045	-0.715156	0.20191	-3.54195	0.000397176	0.0178376	175.211	290.234	72.3762	738.743	646.421	741.287
NAMPTP1	396.362	0.489961	0.138565	3.53595	0.00040631	0.018147	417.568	540.891	460.393	335.583	324.864	298.871
TLL1	42.8765	-0.73723	0.208492	-3.53601	0.000406217	0.018147	31.475	19.7887	15.0784	95.9905	52.0774	42.8489
BHLHE41	58.5451	0.732167	0.207148	3.53451	0.00040854	0.0181963	86.0316	60.6853	103.538	17.6622	40.5047	42.8489
B4GALT4	419.154	-0.46387	0.131489	-3.52783	0.000418983	0.0185926	346.225	372.027	314.635	453.075	526.561	502.404
C17orf96	349.534	-0.517028	0.146577	-3.52735	0.000419738	0.0185926	246.554	303.427	283.473	431.573	471.177	361.002
LINC01615	189.447	-0.556851	0.157926	-3.52603	0.000421841	0.0186348	132.195	134.563	170.888	229.609	256.254	213.173
NRP2	708.184	0.564773	0.160438	3.5202	0.000431228	0.0189331	915.922	635.876	1069.56	534.475	537.307	555.965
ATP6V0A4	360.376	-0.466176	0.132476	-3.51894	0.000433278	0.0189331	297.963	307.384	281.463	465.362	390.167	419.92
DRAM1	645.498	-0.555037	0.157639	-3.52094	0.000430014	0.0189331	546.615	580.468	367.912	730.296	806.787	840.91
CD177	72.6511	-0.670059	0.190411	-3.51901	0.000433162	0.0189331	47.2125	36.9389	63.3292	100.598	89.2756	98.5525
RNF38	1454.93	0.344568	0.0979759	3.51687	0.000436672	0.0190299	1687.06	1620.03	1608.36	1273.99	1269.7	1270.47
B4GALT1	1252.98	0.616073	0.175353	3.51333	0.000442523	0.0192331	1389.1	1461.72	1922.99	619.714	1082.05	1042.3
NRAS	4686.23	0.316406	0.0900892	3.51214	0.000444516	0.0192679	5314.02	5123.95	5234.21	4169.83	4079.4	4195.98
MPP7	75.2751	-0.662285	0.188701	-3.50971	0.000448598	0.0193929	57.7041	46.1736	51.2665	118.26	81.836	96.4101
ATL1	133.765	-0.602544	0.171775	-3.50776	0.000451892	0.0194832	97.5724	109.497	89.465	142.066	163.672	200.319
TET3	1771.39	0.40499	0.115553	3.50481	0.000456937	0.0196483	1944.1	2237.44	1941.09	1387.64	1593.73	1524.35
TNFRSF19	157.2	0.553195	0.157969	3.50191	0.000461931	0.0198103	198.292	172.821	207.076	107.509	128.954	128.547
HOXB9	741.188	-0.442897	0.126535	-3.50019	0.000464931	0.0198506	631.598	561.999	651.386	783.282	865.477	953.389
ZNF415	144.527	-0.632585	0.18074	-3.49996	0.000465326	0.0198506	82.8841	139.84	88.4598	165.104	195.91	194.963
APOLD1	352.312	-0.451546	0.129056	-3.49883	0.000467301	0.0198824	280.127	294.192	299.557	445.396	391.821	402.78
SORCS3	176.115	0.724479	0.207194	3.49663	0.000471177	0.0199947	165.768	146.436	440.288	93.6867	95.8886	114.621
MAN1B1	1639.5	-0.532735	0.152392	-3.49582	0.000472605	0.0200028	1160.38	1637.18	1060.51	1912.13	2152.53	1914.28
FAM57A	736.074	-0.472111	0.135084	-3.49496	0.000474139	0.0200153	542.419	712.393	549.858	860.075	915.075	836.625
MT-TI	44.0737	0.717194	0.205333	3.49283	0.000477937	0.0201231	43.0158	84.4317	58.303	23.8056	28.1053	26.7806
ZNF582	14.7124	-0.689877	0.198328	-3.47846	0.000504303	0.0211781	6.29499	7.91547	2.01045	24.5736	31.4118	16.0683
TMEM30A	6081.77	0.443327	0.127492	3.4773	0.000506497	0.0212151	6877.28	6877.23	7588.44	4270.42	5162.28	5714.98
CADPS2	420.737	0.528023	0.151923	3.47559	0.000509737	0.0212957	526.681	428.755	575.994	374.747	281.879	336.364
IL31RA	1029.71	0.445345	0.128187	3.47418	0.000512425	0.021348	1321.95	1060.67	1232.41	824.75	796.867	941.605
TNFRSF11B	819.386	-0.540627	0.155672	-3.47286	0.000514935	0.021348	594.877	569.914	748.892	1218.7	842.332	941.605
PIP5KL1	121.408	-0.574944	0.165554	-3.47286	0.000514951	0.021348	81.8349	93.6664	100.522	157.424	157.886	137.117
RGS17	193.639	0.571083	0.164526	3.47108	0.000518362	0.0213798	222.423	215.037	283.473	171.247	142.18	127.476
WWP1	1412.99	0.412909	0.118951	3.47125	0.000518034	0.0213798	1624.11	1456.45	1817.45	1177.23	1162.24	1240.48
EHMT2	2305.73	-0.359793	0.103737	-3.46831	0.000523749	0.021547	2047.97	1998.66	1952.15	2442.77	2786.56	2606.29
HYI	3437.37	-0.375697	0.108363	-3.46703	0.000526242	0.0215946	2743.57	3143.76	2987.53	4199.78	3762.8	3786.77
HSH2D	35.8829	0.706333	0.203826	3.46538	0.000529486	0.0216075	51.4091	42.2159	55.2874	23.8056	19.0124	23.5669
FGD6	2149.46	0.449418	0.129664	3.46602	0.000528226	0.0216075	2427.77	2757.22	2378.36	1505.9	1918.6	1908.92
EIF3J	1250.93	0.432496	0.124825	3.46483	0.000530565	0.0216075	1451	1324.52	1594.29	934.563	1072.13	1129.07
TBC1D5	2027.28	-0.387884	0.112219	-3.45649	0.000547269	0.0222318	1563.26	1849.58	1789.3	2435.85	2299.67	2226
RMI1	506.63	0.528593	0.153055	3.45363	0.000553104	0.0223007	578.09	531.656	734.819	370.139	361.236	463.84
ASAP2	5961.03	0.358933	0.103894	3.45478	0.000550737	0.0223007	6398.86	6554.01	7297.93	4941.59	5199.48	5374.33
DNPH1	492.892	-0.454813	0.131678	-3.45399	0.00055236	0.0223007	454.289	412.924	351.829	568.264	581.945	588.102
COL4A4	66.9483	-0.69532	0.201439	-3.45177	0.000556929	0.0223991	54.5566	43.5351	29.1515	112.885	69.4366	92.1252
SPANXB1	1310.15	0.528542	0.153327	3.44716	0.000566509	0.0227278	1487.72	1496.02	1790.31	783.282	1160.58	1143
PPP3R1	1544.02	0.547661	0.158952	3.44546	0.000570095	0.0228151	2068.95	1709.74	1900.88	868.522	1341.61	1374.38
VWA9	657.77	0.3854	0.112093	3.43821	0.000585577	0.0233433	716.58	779.674	760.955	547.53	561.279	580.603
CLIP4	6511.25	0.33366	0.0970525	3.43793	0.000586181	0.0233433	7345.21	6895.7	7675.9	5681.1	5589.64	5879.94
APCDD1L	419.017	0.655731	0.190842	3.43598	0.000590405	0.0234537	470.026	489.44	690.589	173.551	356.276	334.222
PRELP	14.9038	0.593555	0.172839	3.43415	0.000594415	0.0234975	40.9175	3.95774	36.1881	0.767924	3.3065	4.28489
TRPV2	82.8268	-0.615076	0.179072	-3.43479	0.000593015	0.0234975	54.5566	63.3238	62.3239	95.2225	116.554	104.98
CLU	191.352	0.679349	0.198056	3.43008	0.000603395	0.0237944	263.341	143.798	363.891	110.581	134.74	131.76
LINC00963	488.345	-0.428315	0.124968	-3.42741	0.000609378	0.0239718	393.437	381.262	450.341	592.069	561.279	551.68
LIMK1	1065.28	0.495645	0.144874	3.42121	0.000623439	0.0244654	1248.51	1030.33	1546.04	837.037	877.05	852.694
EFEMP1	4740.13	-0.380043	0.111142	-3.41945	0.000627469	0.024564	3834.7	4056.68	4313.42	5839.29	4929.17	5467.52
RP3-399L15.3	415.675	-0.42699	0.125009	-3.41568	0.000636233	0.0248469	357.765	320.577	364.897	506.062	474.483	470.267
VIM-AS1	487.159	-0.488895	0.14318	-3.41456	0.000638851	0.024889	416.519	377.304	385.001	691.899	534.827	517.401
VPS25	1423.29	-0.507367	0.148628	-3.41366	0.000640954	0.0249109	1009.3	1368.06	1024.32	1998.91	1562.32	1576.84
TP63	45.2808	0.689142	0.202275	3.40696	0.000656916	0.02547	49.3108	56.7276	79.4128	27.6453	26.452	32.1367
PLEKHG3	905.05	0.384166	0.112949	3.40123	0.000670826	0.0259472	983.068	1113.44	1009.25	736.439	801.827	786.278
AKR1C3	32.1092	0.698024	0.20532	3.39969	0.00067463	0.026032	35.6716	39.5774	72.3762	9.98301	8.26626	26.7806
NEK11	440.237	-0.449035	0.132115	-3.39881	0.000676787	0.0260531	351.47	377.304	362.886	567.496	456.298	525.971
RASSF1	818.621	-0.48158	0.141828	-3.39553	0.000684968	0.0263054	670.417	655.665	663.448	1178	915.075	829.127
SMAD3	4783.24	0.395498	0.116529	3.39398	0.000688837	0.0263913	4900.65	5692.55	5890.62	3737.48	4252.16	4225.98
ALS2CL	1608.82	-0.43813	0.129123	-3.39312	0.000691007	0.0264118	1418.47	1484.15	1111.78	1865.29	1845.03	1928.2
PITPNB	1148.75	0.427702	0.126315	3.38598	0.000709237	0.0269895	1225.43	1253.28	1529.95	913.829	944.833	1025.16
F2RL2	759.924	-0.61774	0.182445	-3.3859	0.000709458	0.0269895	653.63	332.45	651.386	839.341	1001.87	1080.86
FBXO17	299.235	-0.535627	0.158233	-3.38506	0.000711631	0.0270086	217.177	275.722	207.076	305.634	411.66	378.142
ERP44	1150.29	0.371933	0.109947	3.38283	0.000717429	0.0271648	1369.16	1335.08	1224.36	935.331	1023.36	1014.45
FAM149A	28.4844	-0.704234	0.208223	-3.38211	0.000719318	0.0271727	13.6392	22.4272	12.0627	34.5566	42.1579	46.0626
COX20	1188.21	0.47273	0.139816	3.3811	0.000721965	0.0272092	1549.62	1358.82	1317.85	789.426	1068	1045.51
SLC8A1-AS1	17.8295	-0.695426	0.205945	-3.37676	0.000733455	0.0275779	6.29499	10.554	8.0418	32.2528	19.839	29.9943
DSG2	2235.07	0.434525	0.12874	3.3752	0.000737614	0.0276699	2600.88	2415.54	2806.59	1583.46	1945.05	2058.89
ZNF264	1667.77	-0.396119	0.117503	-3.37114	0.000748565	0.0280158	1509.75	1484.15	1263.57	2018.87	1794.6	1935.7
FCGRT	748.028	-0.393607	0.116839	-3.3688	0.000754975	0.0281432	627.401	653.027	632.286	938.403	828.279	808.774
CHRDL1	14.8072	-0.683457	0.202889	-3.36862	0.000755452	0.0281432	7.34416	5.27698	6.03135	26.8773	16.5325	26.7806
S100A4	7866.1	0.513023	0.152364	3.36708	0.000759687	0.0282359	9314.49	8034.21	11164	7600.14	5478.05	5605.71
ARFGEF3	1245.28	-0.480001	0.142647	-3.36496	0.000765547	0.0283885	1030.28	1188.64	808.201	1393.78	1495.37	1555.42
FKBP1A	2682.49	0.50698	0.150735	3.36339	0.000769924	0.0284854	2836.94	3151.68	3706.26	1677.91	2287.27	2434.89
CMTM3	269.347	0.623974	0.185636	3.36128	0.000775835	0.0285404	427.01	212.399	401.085	178.926	201.697	194.963
TNFRSF1B	402.211	0.444763	0.132348	3.36055	0.000777874	0.0285404	479.469	440.628	493.565	300.258	366.195	333.15
AATF	2317.31	0.364659	0.108459	3.36218	0.000773284	0.0285404	2785.53	2606.83	2501	1853	2121.12	2036.4
SLC9A7	2511.44	0.359042	0.106847	3.36034	0.00077847	0.0285404	2826.45	2679.39	3030.75	2308.38	2064.08	2159.59
C4BPB	1247.9	-0.336476	0.10026	-3.35602	0.000790728	0.0289242	1081.69	1089.7	1109.77	1439.86	1399.48	1366.88
C3orf18	401.104	-0.521643	0.155518	-3.35423	0.000795849	0.0289804	313.701	344.323	289.505	599.748	437.285	422.062
AC004603.4	48.4814	-0.68127	0.203091	-3.3545	0.00079509	0.0289804	27.2783	27.7042	36.1881	47.6113	76.0496	76.0569
TLR3	131.255	0.640383	0.191019	3.35246	0.000800967	0.0289976	173.112	229.549	112.585	89.0792	86.7957	96.4101
SPTLC3	1902.3	0.341493	0.101868	3.35231	0.000801413	0.0289976	2025.94	2129.26	2268.79	1664.09	1634.24	1691.46
ZNF492	21.9513	-0.672186	0.20052	-3.35221	0.000801703	0.0289976	11.5408	14.5117	1.00522	33.0207	33.065	38.564
MBP	3254.3	0.525928	0.156946	3.35102	0.000805148	0.0290231	3341.59	4654.3	3879.16	1970.49	2836.15	2844.1
PIK3CB	1031.32	0.49239	0.14695	3.35073	0.000805998	0.0290231	1060.71	1104.21	1537.99	858.539	795.214	831.269
SYNJ2BP	2070.87	0.385677	0.115168	3.34881	0.000811582	0.0290946	2563.11	2155.65	2392.43	1883.72	1649.95	1780.37
PRDM8	1426.08	0.353221	0.105462	3.34927	0.000810246	0.0290946	1658.73	1621.35	1558.1	1222.53	1318.47	1177.27
LINC00397	58.5363	0.668713	0.199944	3.34451	0.000824294	0.0294849	65.0483	71.2393	100.522	48.3792	33.8917	32.1367
SLC41A2	1008.26	0.544418	0.162997	3.34005	0.000837627	0.0298957	1273.69	1052.76	1387.21	573.639	843.158	919.11
DCAF6	2301.63	0.364142	0.109163	3.33577	0.000850622	0.0302927	2623.96	2691.26	2524.12	1803.85	2043.42	2123.16
HLA-C	2065.69	0.44417	0.133292	3.3323	0.000861316	0.030606	2371.11	2361.45	2531.16	1397.62	1912.81	1820.01
WNT3	341.355	-0.535336	0.160703	-3.33121	0.000864706	0.0306591	321.045	236.145	238.238	483.024	352.969	416.706
TMC7	187.289	0.666563	0.20021	3.32932	0.000870589	0.0308002	287.471	176.779	291.515	69.1131	152.099	146.758
ZCWPW1	120.788	-0.539483	0.162075	-3.3286	0.000872839	0.0308124	96.5232	93.6664	90.4702	158.192	138.047	147.829
SH2D5	431.544	-0.466884	0.140328	-3.32708	0.000877606	0.0308459	326.291	379.943	351.829	575.943	514.988	440.273
HES4	153.631	-0.637611	0.191619	-3.32749	0.000876326	0.0308459	109.113	79.1547	130.679	269.541	176.898	156.399
USP43	128.056	-0.545615	0.16409	-3.3251	0.000883855	0.0309311	97.5724	101.582	96.5016	136.69	167.805	168.182
EGFL7	279.031	-0.581166	0.174763	-3.32545	0.000882774	0.0309311	197.243	220.314	207.076	466.898	311.638	271.019
FAM169A	105.925	-0.659346	0.198415	-3.32306	0.000890369	0.0310918	54.5566	104.22	53.2769	174.319	128.127	121.048
FAM26E	17.3972	-0.683538	0.205907	-3.31964	0.000901332	0.0314068	9.44249	9.23472	6.03135	33.7886	22.3189	23.5669
ACSL5	1820.08	0.548046	0.165155	3.31838	0.000905397	0.0314806	1948.3	2399.71	2376.35	984.478	1654.08	1557.56
ATAD1	1918.94	-0.45544	0.137396	-3.3148	0.000917078	0.0318183	1447.85	1758.55	1525.93	2661.62	1995.47	2124.24
IRAK2	283.049	0.484837	0.146306	3.31386	0.000920169	0.0318572	311.602	378.624	323.682	199.66	247.988	236.74
NECTIN3	3305.56	0.375768	0.113444	3.31236	0.000925137	0.0319607	3496.87	4125.28	3691.19	3055.57	2674.96	2789.47
APOBEC3F	47.1215	0.683805	0.206579	3.31013	0.000932513	0.0321468	55.6058	62.0045	79.4128	16.1264	36.3715	33.2079
SHH	14.5228	0.579904	0.175253	3.30896	0.000936443	0.0322136	8.39332	46.1736	23.1202	6.14339	3.3065	0
PPT1	2409.14	0.530305	0.160446	3.3052	0.000949083	0.0325791	2888.35	2895.74	3036.78	1314.69	2150.05	2169.23
SDC4	3266.29	0.492032	0.148945	3.30344	0.000955055	0.0325831	4377.12	3002.6	4357.65	2341.4	2805.57	2713.41
SOCS7	1022.03	-0.421335	0.127508	-3.30438	0.000951863	0.0325831	815.202	936.664	820.263	1341.56	1086.19	1132.28
CTD-2063L20.1	516.889	-0.486409	0.147246	-3.30339	0.000955244	0.0325831	353.569	485.482	411.137	701.114	584.425	565.606
SDHAF4	224.57	-0.526614	0.159583	-3.29994	0.000967049	0.0328767	167.866	189.971	169.883	325.6	267	227.099
CYS1	58.2564	-0.643664	0.195103	-3.2991	0.000969953	0.0328767	47.2125	39.5774	32.1672	86.0075	65.3034	79.2705
CDH3	24.3255	-0.687215	0.208276	-3.29953	0.000968467	0.0328767	11.5408	15.8309	14.0731	36.0924	33.065	35.3504
HERPUD1	840.407	0.490982	0.149032	3.29447	0.000986081	0.0333535	1040.77	817.932	1159.02	579.015	718.338	727.361
BAIAP2L1	831.931	0.39377	0.119555	3.29363	0.000989031	0.0333834	922.217	920.833	1023.32	642.752	749.75	732.717
MAOA	881.108	-0.395367	0.120067	-3.29288	0.000991675	0.0334029	700.843	783.632	763.971	1101.97	924.994	1011.23
FAM179A	88.8266	0.588101	0.178695	3.29109	0.000997985	0.033507	110.162	122.69	104.543	76.7924	61.9969	56.7748
RGS9	245.51	0.446998	0.135855	3.29025	0.00100098	0.033507	291.668	277.042	295.536	201.964	192.604	214.245
CHAC1	142.018	-0.527883	0.160435	-3.29033	0.0010007	0.033507	115.408	93.6664	122.637	179.694	173.591	167.111
AMMECR1	1474.18	0.45893	0.139565	3.28829	0.00100797	0.033671	1891.65	1385.21	1943.1	1257.86	1216.79	1150.49
RCOR1	3974.32	0.34658	0.105452	3.28661	0.00101401	0.0338032	4363.48	4631.87	4456.16	3156.93	3586.73	3650.73
PPP1R9A	747.908	-0.58614	0.178485	-3.28398	0.00102351	0.0340495	658.876	656.984	341.776	984.478	949.793	895.543
TRIQK	910.793	-0.490261	0.149381	-3.28196	0.0010309	0.0342249	657.827	889.172	647.365	1230.98	956.406	1083.01
LY96	55.2546	-0.674544	0.205617	-3.28059	0.0010359	0.0343206	35.6716	35.6196	31.162	110.581	52.0774	66.4158
RP11-1024P17.1	210.137	0.567912	0.173224	3.27847	0.00104371	0.0345084	248.652	336.408	202.05	143.602	158.712	171.396
NGFR	407.989	0.557061	0.170118	3.27456	0.00105827	0.0348507	716.58	203.164	1286.69	37.6283	107.461	96.4101
F2RL3	21.717	0.681641	0.208201	3.27396	0.00106052	0.0348507	28.3275	25.0657	42.2194	10.7509	13.226	10.7122
TMEM170B	675.38	-0.41124	0.125604	-3.27409	0.00106004	0.0348507	564.451	616.088	527.743	817.839	703.459	822.699
EFNB3	42.9751	-0.653686	0.199824	-3.27131	0.0010705	0.0351073	28.3275	26.3849	30.1567	52.2188	66.1301	54.6324
HPCAL1	5549.95	0.396962	0.121432	3.26901	0.00107923	0.0353217	5765.16	6059.3	7333.11	4782.63	4901.07	4458.43
CHDH	22.527	-0.679262	0.207829	-3.26837	0.0010817	0.035331	8.39332	15.8309	11.0575	43.0037	32.2384	24.6381
PER2	235.126	0.49565	0.151693	3.26746	0.00108516	0.0353727	250.751	282.319	313.63	164.336	205.83	193.891
GPX3	1019.24	0.469952	0.143995	3.26367	0.00109979	0.0356583	1167.72	1213.71	1246.48	648.128	929.954	909.469
PRKACB	925.857	0.454921	0.139398	3.26348	0.00110054	0.0356583	1034.48	1039.57	1199.23	626.626	846.465	808.774
DPP7	977.655	-0.393248	0.120468	-3.26434	0.00109721	0.0356583	787.923	899.726	810.211	1230.98	1096.93	1040.16
XIRP2	18.5698	0.674417	0.207178	3.25526	0.00113288	0.036487	31.475	26.3849	25.1306	6.14339	11.5728	10.7122
SRP14	778.316	0.540905	0.166133	3.25585	0.00113054	0.036487	916.971	970.965	982.105	412.375	705.112	682.369
LTBP1	1007.39	0.502685	0.154416	3.2554	0.00113233	0.036487	1197.1	1242.73	1202.25	588.998	913.422	899.828
RNF215	455.638	-0.454858	0.139828	-3.25297	0.00114206	0.0366364	329.438	390.497	403.095	607.428	511.681	491.691
CTC-260E6.3	54.2853	-0.653337	0.20083	-3.25319	0.00114117	0.0366364	47.2125	35.6196	24.1254	82.1678	66.9567	69.6295
KIF17	42.7263	-0.666109	0.204884	-3.25115	0.00114941	0.0367992	37.77	19.7887	22.1149	52.9867	56.2106	67.4871
AC112721.2	21.2119	0.664169	0.204345	3.25024	0.00115308	0.0368141	31.475	18.4694	47.2456	6.14339	13.226	10.7122
PDE4D	962.794	0.424935	0.130753	3.24991	0.00115442	0.0368141	1232.77	1064.63	1065.54	920.741	746.443	746.643
SPRY4	2676.69	0.557038	0.171617	3.24582	0.00117114	0.0372004	2855.83	4006.55	3106.14	1409.91	2333.56	2348.12
ADCK2	363.721	-0.521823	0.160758	-3.24601	0.00117034	0.0372004	310.553	279.68	264.374	556.745	399.26	371.714
ST8SIA4	84.6748	0.593116	0.182874	3.24331	0.0011815	0.0373826	112.261	110.817	99.5172	66.8094	47.9443	70.7007
ITGA6	31009.7	0.325008	0.100202	3.24354	0.00118055	0.0373826	35097.7	37008.8	32035.5	26793.6	27277	27845.4
NBPF3	542.527	-0.383289	0.11843	-3.23641	0.00121043	0.0382232	459.535	470.971	462.403	664.254	614.183	583.817
MAGI1-IT1	615.491	0.406252	0.125564	3.23543	0.00121461	0.0382803	643.139	737.458	751.908	495.311	498.455	566.677
CTSO	159.359	-0.518957	0.160473	-3.23391	0.00122107	0.038409	119.605	141.159	114.596	208.875	169.458	202.461
GCC2	1052.73	0.377688	0.116881	3.23138	0.00123193	0.0386754	1116.31	1251.96	1238.44	825.518	920.035	964.101
MELTF	2823.15	-0.389045	0.120535	-3.22766	0.00124808	0.0390808	2153.94	2637.17	2430.63	2954.2	3474.31	3288.66
SYCP2	59.509	-0.624489	0.193503	-3.22729	0.00124968	0.0390808	35.6716	51.4506	37.1933	81.3999	67.7833	83.5554
PPP1CB	6026.64	0.415331	0.128778	3.22518	0.00125892	0.0391994	6778.66	6006.53	8181.52	4863.26	5057.3	5272.56
ZBTB47	978.817	-0.373133	0.11567	-3.22584	0.00125605	0.0391994	894.938	755.928	872.535	1156.49	1085.36	1107.64
NR3C1	8912.02	-0.459362	0.142448	-3.22477	0.00126074	0.0391994	6389.42	8792.77	6690.78	11979.6	9723.6	9895.96
PTPRU	841.493	0.510061	0.158249	3.22316	0.00126784	0.0393443	854.021	1131.91	1070.56	510.669	744.79	737.002
SH3KBP1	1314.37	0.464671	0.144192	3.22258	0.0012704	0.0393482	1739.52	1395.76	1534.98	868.522	1139.09	1208.34
AP001258.4	85.8625	-0.560565	0.174113	-3.21954	0.00128397	0.0396927	67.1466	64.643	62.3239	101.366	108.288	111.407
MOAP1	1297.41	-0.355748	0.110517	-3.21895	0.00128659	0.039694	1147.79	1087.06	1140.93	1591.14	1371.37	1446.15
FAM216A	917.018	-0.482343	0.149869	-3.21843	0.00128893	0.039694	835.136	720.308	660.433	1329.28	938.22	1018.73
OCRL	2046.02	0.313034	0.0973261	3.21634	0.00129838	0.0398376	2316.56	2203.14	2321.06	1753.17	1845.03	1837.15
ATP1A3	100.29	-0.652742	0.202948	-3.21631	0.00129852	0.0398376	65.0483	89.7087	40.209	92.1509	160.365	154.256
CXCR4	793.225	-0.393204	0.122415	-3.21207	0.00131783	0.0403536	684.056	700.519	639.323	810.927	975.419	949.104
DACH1	35.4478	0.659801	0.205533	3.21019	0.00132646	0.0405032	49.3108	40.8966	55.2874	18.4302	19.839	28.923
ZNF737	257.202	-0.444272	0.138406	-3.20992	0.00132773	0.0405032	214.03	225.591	198.029	319.456	281.879	304.227
IKZF5	561.216	0.493524	0.153834	3.20815	0.00133591	0.040676	643.139	581.787	796.138	371.675	467.87	506.689
KRT17	41.0333	-0.666534	0.207952	-3.20523	0.00134955	0.0410142	31.475	9.23472	24.1254	87.5433	41.3313	52.4899
PTPN14	15608.2	0.340903	0.106404	3.20387	0.00135594	0.0411311	16811.8	17057.8	18870.1	12584.7	13991.5	14333
FBLN1	110.662	-0.582426	0.181913	-3.20167	0.00136635	0.0413693	67.1466	106.859	71.371	147.441	147.966	123.191
CAV1	14049.7	0.328022	0.102479	3.20088	0.00137008	0.0414047	15090.1	15010.4	17145.1	12742.2	12052.2	12258
FGFBP3	63.1928	0.623154	0.194855	3.19803	0.00138369	0.0416602	100.72	60.6853	86.4493	47.6113	42.9845	40.7065
C6orf48	4222.73	-0.465638	0.145585	-3.1984	0.00138192	0.0416602	3531.49	3434	3348.4	6306.19	4330.69	4385.59
MAP4K4	4763.21	0.608518	0.190328	3.19721	0.00138763	0.041701	6005.42	6341.61	6100.71	1788.49	4314.16	4028.87
RP11-4B16.1	148.024	0.550835	0.172453	3.19412	0.00140259	0.0420726	165.768	199.206	184.961	86.0075	121.514	130.689
KIAA1161	216.017	0.574287	0.179908	3.19211	0.00141236	0.0422599	269.636	222.953	321.672	114.421	181.031	186.393
DDIT4L	120.315	-0.607687	0.190392	-3.19176	0.00141406	0.0422599	122.752	67.2815	65.3396	160.496	149.619	156.399
TMEM135	928.659	0.344554	0.108106	3.18719	0.00143663	0.0427082	1073.3	992.073	1076.6	833.965	778.682	817.343
FAM126B	1155.06	0.3412	0.107056	3.18712	0.00143699	0.0427082	1321.95	1271.75	1308.8	945.314	1013.44	1069.08
HEYL	21.7681	-0.650422	0.204056	-3.18748	0.0014352	0.0427082	7.34416	19.7887	4.0209	35.3245	33.065	31.0655
ACTR2	4142.54	0.539525	0.1694	3.18492	0.00144794	0.0429545	4915.34	5015.77	5377.95	2097.2	3585.08	3863.9
PKDCC	103.76	-0.631434	0.198344	-3.18352	0.00145495	0.0430835	73.4416	51.4506	85.4441	190.445	115.728	106.051
CHN1	318.326	0.431731	0.135654	3.18259	0.00145966	0.0431204	364.06	337.727	413.147	254.183	271.96	268.877
LAMB3	16222.5	0.352663	0.110823	3.18222	0.00146153	0.0431204	17322.8	20301.9	17448.7	14754.1	14315.5	13192.1
GLRX	382.282	0.462012	0.145264	3.1805	0.00147023	0.0432983	458.485	411.605	486.529	261.094	325.691	350.29
SPTBN5	204.347	0.506383	0.15928	3.1792	0.00147684	0.043345	218.226	224.272	298.552	151.281	164.499	169.253
G0S2	2227.95	0.4966	0.156206	3.17913	0.00147718	0.043345	2195.9	3507.87	2346.19	1812.3	1758.23	1747.17
LGR5	30.5658	0.554757	0.174548	3.17824	0.0014817	0.0433988	55.6058	2.63849	102.533	7.67924	7.43963	7.49856
NUS1	534.661	0.480724	0.15134	3.17645	0.00149089	0.043589	669.368	522.421	722.757	378.586	419.926	494.905
YIPF2	1347.85	-0.434079	0.136689	-3.17567	0.00149489	0.0436272	1125.75	1139.83	1092.68	1899.84	1437.5	1391.52
STK26	84.0005	-0.643866	0.202816	-3.17463	0.00150028	0.0437054	69.2449	48.8121	46.2403	164.336	84.3158	91.054
MET	10039.5	0.351031	0.110625	3.17316	0.00150789	0.0438482	11341.5	10201.7	12517.1	8702.11	8508.46	8966.14
CTC-260E6.4	212.982	-0.45934	0.1449	-3.17005	0.00152413	0.0442408	184.653	162.267	174.909	274.149	243.028	238.883
MYD88	162.354	0.634692	0.200304	3.16864	0.00153157	0.044377	169.965	209.76	268.395	59.8981	139.7	126.404
TIPARP	3835.27	0.33823	0.10679	3.16725	0.00153888	0.0444297	4198.76	4418.15	4331.51	3034.07	3483.4	3545.75
TMEM200B	632.83	-0.504259	0.159205	-3.16736	0.00153832	0.0444297	446.945	571.233	484.518	962.976	659.647	671.657
VPS26A	1202.78	0.476351	0.150499	3.16515	0.00155004	0.0446722	1282.08	1209.75	1810.41	923.044	963.019	1028.37
KHDRBS1	2624.75	0.359229	0.113686	3.15982	0.00157866	0.0454158	2755.11	2872	3306.18	2150.19	2331.91	2333.12
AIDA	449.79	0.538167	0.17038	3.15864	0.00158509	0.0455201	538.222	478.886	644.349	248.039	391.821	397.424
PDIA3	3883.92	0.405004	0.128462	3.1527	0.00161766	0.0463573	4398.1	4093.62	4972.85	2832.87	3405.7	3600.38
IQCH-AS1	169.096	-0.480854	0.152541	-3.15228	0.00161998	0.0463573	134.293	153.032	121.632	206.571	200.87	198.176
WNT9A	122.408	0.542598	0.172216	3.15069	0.00162886	0.0464471	156.326	126.648	170.888	107.509	88.449	84.6266
DUSP22	400.447	0.397996	0.126311	3.15093	0.00162751	0.0464471	442.748	478.886	462.403	311.777	348.01	358.86
PLB1	138.327	0.586442	0.186218	3.14923	0.00163704	0.046598	167.866	150.394	209.087	69.8811	114.901	117.835
PRICKLE2	823.113	0.438443	0.139255	3.14848	0.00164119	0.0466341	889.692	893.129	1110.77	593.605	695.192	756.284
HOOK2	611.416	-0.40297	0.128019	-3.14773	0.00164546	0.0466732	544.517	551.445	455.367	683.452	758.843	674.871
KIAA1683	34.2081	0.655274	0.20833	3.14537	0.00165876	0.0468042	62.9499	47.4928	34.1776	14.5906	18.1858	27.8518
GJA1	141.955	0.652771	0.207497	3.14593	0.0016556	0.0468042	302.16	85.751	204.061	69.8811	85.9691	103.909
CHD7	1191.48	0.392884	0.124893	3.14578	0.00165646	0.0468042	1288.38	1447.21	1375.15	880.809	1111.81	1045.51
IRF1	818.592	0.434091	0.138127	3.14269	0.00167402	0.0471525	923.266	813.975	1135.9	669.63	706.765	662.016
ZFP30	857.053	-0.443582	0.141207	-3.14136	0.00168167	0.0472856	761.694	684.689	674.506	1207.94	883.663	929.822
ABCD1	417.938	-0.384674	0.122512	-3.13988	0.00169018	0.0474423	363.011	345.642	361.881	504.526	479.443	453.127
PTPN12	3141.6	0.362619	0.115574	3.13753	0.00170375	0.047658	3194.71	3593.63	3920.38	2646.27	2616.27	2878.38
ERBB3	368.98	-0.437103	0.139297	-3.13792	0.00170152	0.047658	300.061	273.084	341.776	394.713	433.979	470.267
FOSB	54.8503	0.620239	0.197935	3.13355	0.00172705	0.0482262	69.2449	69.92	77.4023	28.4132	48.7709	35.3504
ARID4A	979.019	0.370659	0.118349	3.13191	0.00173675	0.04833	1058.61	1104.21	1184.15	761.012	866.304	899.828
ACTR1B	2550.04	-0.416771	0.133066	-3.13207	0.0017358	0.04833	2209.54	2093.64	2109.97	3551.65	2658.43	2676.99
LINC00957	39.2191	-0.645179	0.206145	-3.12973	0.00174969	0.0486065	34.6225	18.4694	20.1045	54.5226	45.4644	62.131
UBE2B	746.784	0.449628	0.143751	3.12783	0.00176099	0.048753	963.134	786.27	889.624	506.83	633.195	701.651
PYCR1	1533.81	-0.506188	0.161808	-3.12834	0.001758	0.048753	1136.25	1125.32	1365.1	2428.17	1611.92	1536.13
ZFP62	527.945	-0.385154	0.123161	-3.12725	0.0017645	0.0487666	438.551	476.248	437.273	640.448	553.839	621.31
RAB15	118.877	0.591981	0.189361	3.1262	0.0017708	0.0488573	186.751	98.9434	170.888	90.615	86.7957	79.2705
RP3-512B11.3	48.0002	-0.641375	0.205204	-3.12555	0.00177472	0.0488818	32.5241	40.8966	19.0993	79.0961	62.8236	53.5612
BHLHE40	652.316	0.58617	0.187776	3.12165	0.00179839	0.0493656	751.203	771.759	973.058	276.453	573.678	567.748
RP11-622C24.2	623.821	-0.384645	0.123206	-3.12196	0.00179652	0.0493656	530.878	585.745	481.503	704.954	691.059	748.785
EHD1	4579.72	0.400034	0.128242	3.11937	0.00181239	0.0495546	4958.36	5763.78	5130.67	3351.22	4412.53	3861.76
SCRIB	2817.06	-0.411976	0.132051	-3.11983	0.00180958	0.0495546	2211.64	2796.8	2095.89	3093.2	3522.25	3182.6
PPFIA3	48.7575	-0.638515	0.204716	-3.11903	0.00181447	0.0495546	34.6225	23.7464	35.1829	86.7754	47.9443	64.2734

## Sheet: UT-SCC-42A and UT-SCC-42B
gene_name	baseMean	log2FoldChange	lfcSE	stat	pvalue	padj	1_UT-SCC-42A_shScr_1_S1	2_UT-SCC-42A_shScr_2_S2	3_UT-SCC-42A_shScr_3_S3	4_UT-SCC-42A_shPPFIA1_14_S4	5_UT-SCC-42A_shPPFIA1_44_S5	6_UT-SCC-42A_shPPFIA1_69_S6	7_UT-SCC-42B_shScr_1_S7	8_UT-SCC-42B_shScr_2_S8	9_UT-SCC-42B_shScr_3_S9	10_UT-SCC-42B_shPPFIA1_14_S10	11_UT-SCC-42B_shPPFIA1_44_S11	12_UT-SCC-42B_shPPFIA1_69_S12	ensembl_gene_id	gene_biotype	chromosome_name	start_position	end_position	strand	description
MKX	64.471	-2.96652	0.333058	-8.90692	5.24709e-19	5.50856e-15	146.062	79.6683	112.159	1.03288	17.6395	4.79492	131.327	97.0308	141.354	17.5785	9.68634	15.3196	ENSG00000150051	protein_coding	10	27672875	27746060	-1	mohawk homeobox [Source:HGNC Symbol;Acc:HGNC:23729]
PPFIA1	1799.3	-1.04122	0.116955	-8.90279	5.4462e-19	5.50856e-15	2574.88	2608.27	2668.11	1407.81	1447.32	1417.38	2219.42	2194.08	2236.06	764.148	1122.65	931.433	ENSG00000131626	protein_coding	11	70270700	70384403	1	PTPRF interacting protein alpha 1 [Source:HGNC Symbol;Acc:HGNC:9245]
AOC1	30.3557	3.1422	0.372941	8.42546	3.59329e-17	2.42295e-13	11.3701	4.61845	1.82373	83.663	95.2535	79.5956	0	3.96044	1.11302	18.6125	20.3413	43.9162	ENSG00000002726	protein_coding	7	150824627	150861504	1	amine oxidase, copper containing 1 [Source:HGNC Symbol;Acc:HGNC:80]
IL1B	1148.7	3.16527	0.385542	8.20991	2.21353e-16	1.11944e-12	89.2113	139.708	245.291	5756.22	877.567	3947.18	64.7254	97.0308	69.0074	902.708	1342.53	253.284	ENSG00000125538	protein_coding	2	112829751	112836903	-1	interleukin 1 beta [Source:HGNC Symbol;Acc:HGNC:5992]
DPH1	516.396	-0.903246	0.121244	-7.4498	9.34796e-14	3.782e-10	695.323	819.775	577.209	334.652	347.499	350.988	577.838	744.563	637.762	390.863	370.987	349.287	ENSG00000108963	protein_coding	17	2030110	2043430	1	diphthamide biosynthesis 1 [Source:HGNC Symbol;Acc:HGNC:3003]
NT5C3A	1183.83	-0.623879	0.0847601	-7.36053	1.83178e-13	6.17586e-10	1341.67	1189.25	1333.14	830.433	948.125	832.398	1643.46	1480.22	1650.61	905.81	1031.6	1019.26	ENSG00000122643	protein_coding	7	33014114	33062797	-1	5'-nucleotidase, cytosolic IIIA [Source:HGNC Symbol;Acc:HGNC:17820]
RAC2	522.218	1.63973	0.224586	7.30113	2.85366e-13	8.24668e-10	180.172	372.94	331.918	1285.93	767.32	958.025	217.627	166.339	171.406	705.209	721.632	388.097	ENSG00000128340	protein_coding	22	37225261	37244448	-1	ras-related C3 botulinum toxin substrate 2 (rho family, small GTP binding protein Rac2) [Source:HGNC Symbol;Acc:HGNC:9802]
COX7C	2226.55	0.799242	0.115152	6.94074	3.90038e-12	9.86259e-09	1645.16	1638.4	1335.88	2633.83	2599.19	2701.46	1728.82	1640.61	1705.15	3655.3	2433.21	3001.62	ENSG00000127184	protein_coding	5	86617904	86620962	1	cytochrome c oxidase subunit 7C [Source:HGNC Symbol;Acc:HGNC:2292]
RALGPS1	252.956	-1.22502	0.179957	-6.80731	9.94382e-12	2.12455e-08	530.02	480.319	522.498	130.142	262.829	163.027	232.636	195.052	212.587	110.641	100.738	94.9816	ENSG00000136828	protein_coding	9	126914774	127223166	1	Ral GEF with PH domain and SH3 binding motif 1 [Source:HGNC Symbol;Acc:HGNC:16851]
NOL4L	361.144	1.29123	0.189903	6.79944	1.05025e-11	2.12455e-08	227.401	271.334	263.528	960.575	455.1	734.581	149.15	164.358	120.206	285.392	367.112	334.989	ENSG00000197183	protein_coding	20	32443059	32585074	-1	nucleolar protein 4 like [Source:HGNC Symbol;Acc:HGNC:16106]
HEPHL1	2567.06	3.11423	0.46661	6.67415	2.4867e-11	4.57304e-08	44.6056	72.7406	135.868	10101.5	191.389	7885.72	254.211	178.22	115.754	1843.68	9357.97	622.998	ENSG00000181333	protein_coding	11	94021361	94113751	1	hephaestin like 1 [Source:HGNC Symbol;Acc:HGNC:30477]
NET1	6679.47	0.809927	0.122796	6.59571	4.23239e-11	7.13474e-08	2504.91	2265.35	2480.27	4309.16	4224.67	4302.96	7043.81	7162.46	7489.53	11687.6	16524.9	10157.9	ENSG00000173848	protein_coding	10	5412551	5458463	1	neuroepithelial cell transforming 1 [Source:HGNC Symbol;Acc:HGNC:14592]
PDE5A	864.728	-1.15153	0.176437	-6.52659	6.72861e-11	1.04702e-07	1084.53	1256.22	1474.48	568.082	645.607	399.896	916.474	1242.59	1246.59	564.58	370.018	607.678	ENSG00000138735	protein_coding	4	119494395	119628991	-1	phosphodiesterase 5A [Source:HGNC Symbol;Acc:HGNC:8784]
ADARB2	28.4934	2.23764	0.348675	6.41754	1.38493e-10	2.00112e-07	0.87462	0	2.73559	10.3288	5.29186	10.5488	20.6371	11.8813	10.0172	126.152	85.2398	58.2145	ENSG00000185736	protein_coding	10	1177318	1737476	-1	adenosine deaminase, RNA specific B2 (inactive) [Source:HGNC Symbol;Acc:HGNC:227]
ARFGEF3	1000.95	-1.32475	0.209531	-6.32244	2.57468e-10	3.47221e-07	1443.12	1626.85	1766.28	407.986	697.644	396.06	1170.68	1296.05	1402.41	411.544	795.248	597.465	ENSG00000112379	protein_coding	6	138161921	138344663	1	ARFGEF family member 3 [Source:HGNC Symbol;Acc:HGNC:21213]
MRAS	110.773	-1.88164	0.298303	-6.3078	2.83034e-10	3.57843e-07	424.191	245.933	119.454	46.4794	64.3843	66.1699	82.5483	114.853	94.607	13.4424	18.404	38.8097	ENSG00000158186	protein_coding	3	138347648	138405534	1	muscle RAS oncogene homolog [Source:HGNC Symbol;Acc:HGNC:7227]
KLHL4	100.683	2.45365	0.389639	6.29725	3.02975e-10	3.60522e-07	53.3518	10.3915	50.1525	234.463	362.492	378.799	3.7522	4.95055	3.33907	74.4502	11.6236	20.4262	ENSG00000102271	protein_coding	X	87517749	87670050	1	kelch like family member 4 [Source:HGNC Symbol;Acc:HGNC:6355]
IL1A	2692.29	2.64114	0.422925	6.24493	4.23982e-10	4.76485e-07	278.129	322.137	353.803	10799.8	1433.21	13357.7	224.194	313.865	304.968	1258.41	3232.33	428.949	ENSG00000115008	protein_coding	2	112773915	112784590	-1	interleukin 1 alpha [Source:HGNC Symbol;Acc:HGNC:5991]
DCLK2	27.1365	-2.14991	0.349872	-6.14486	8.00365e-10	8.09529e-07	85.7128	81.9775	73.8609	5.16438	19.4035	4.79492	11.2566	15.8418	15.5823	4.13612	4.84317	3.06392	ENSG00000170390	protein_coding	4	150078274	150257457	1	doublecortin like kinase 2 [Source:HGNC Symbol;Acc:HGNC:19002]
CDK6	8459.43	1.52911	0.248809	6.14573	7.95951e-10	8.09529e-07	2417.45	2265.35	2385.43	15244.2	6706.55	12454.3	5664.88	6918.89	7181.23	13423.8	14519.8	12331.3	ENSG00000105810	protein_coding	7	92604921	92836594	-1	cyclin dependent kinase 6 [Source:HGNC Symbol;Acc:HGNC:1777]
TSPAN33	56.156	-1.34402	0.219565	-6.12129	9.28183e-10	8.94105e-07	77.8412	61.1945	47.4169	23.7562	26.4593	33.5644	78.7961	112.873	115.754	26.8848	39.714	29.6179	ENSG00000158457	protein_coding	7	129144892	129169697	1	tetraspanin 33 [Source:HGNC Symbol;Acc:HGNC:28743]
NADK2	1043.24	-0.588368	0.0983077	-5.98496	2.16447e-09	1.99023e-06	1533.21	1582.97	1366.88	856.254	1054.84	946.517	1093.76	950.506	1022.87	634.894	781.688	694.489	ENSG00000152620	protein_coding	5	36192592	36242279	-1	NAD kinase 2, mitochondrial [Source:HGNC Symbol;Acc:HGNC:26404]
FEZ1	337.868	2.40845	0.405141	5.94473	2.76909e-09	2.43548e-06	55.1011	35.793	51.0643	1285.93	192.271	1217.91	97.5571	70.2978	56.7642	367.081	514.345	110.301	ENSG00000149557	protein_coding	11	125445745	125496317	-1	fasciculation and elongation protein zeta 1 [Source:HGNC Symbol;Acc:HGNC:3659]
DMRTA1	106.32	-1.32257	0.222828	-5.93536	2.93205e-09	2.47135e-06	251.016	280.571	252.586	75.4	119.067	83.4316	47.8405	45.5451	57.8772	10.3403	17.4354	34.7245	ENSG00000176399	protein_coding	9	22446841	22455740	1	DMRT like family A1 [Source:HGNC Symbol;Acc:HGNC:13826]
CAPRIN2	1587.89	0.889345	0.151371	5.87526	4.22172e-09	3.41605e-06	940.217	705.469	977.517	1772.42	1400.58	1880.57	1200.7	1429.72	1376.81	2497.18	3008.58	1864.91	ENSG00000110888	protein_coding	12	30709552	30754951	-1	caprin family member 2 [Source:HGNC Symbol;Acc:HGNC:21259]
HS3ST1	241.792	1.8464	0.31466	5.86792	4.41304e-09	3.43352e-06	73.4681	138.554	150.457	828.367	176.395	728.828	49.7166	52.4759	65.6684	272.984	225.692	138.898	ENSG00000002587	protein_coding	4	11393150	11429765	-1	heparan sulfate-glucosamine 3-sulfotransferase 1 [Source:HGNC Symbol;Acc:HGNC:5194]
ARPC3	2139.24	0.85966	0.147404	5.83202	5.4761e-09	4.10281e-06	1198.23	1378.61	1060.5	2817.69	2037.37	3057.24	1852.65	1788.14	1876.56	3151.72	2620.15	2832.09	ENSG00000111229	protein_coding	12	110434825	110450422	-1	actin related protein 2/3 complex subunit 3 [Source:HGNC Symbol;Acc:HGNC:706]
HTR7	198.78	1.61383	0.27753	5.81499	6.06387e-09	4.2754e-06	104.954	69.2768	186.932	454.466	241.662	450.722	92.8668	55.4462	37.8428	267.814	252.813	170.558	ENSG00000148680	protein_coding	10	90740823	90857698	-1	5-hydroxytryptamine receptor 7 [Source:HGNC Symbol;Acc:HGNC:5302]
FOLR1	12.8743	-2.1055	0.362364	-5.81046	6.23022e-09	4.2754e-06	34.9848	23.0923	18.2373	1.03288	3.52791	5.7539	26.2654	12.8714	16.6953	3.10209	4.84317	4.08523	ENSG00000110195	protein_coding	11	72189558	72196301	1	folate receptor 1 [Source:HGNC Symbol;Acc:HGNC:3791]
LRP1	1965.73	1.69037	0.291066	5.80752	6.3405e-09	4.2754e-06	377.836	689.304	623.714	2822.85	2216.41	1216.95	822.669	1421.8	1119.7	2373.1	7233.76	2670.72	ENSG00000123384	protein_coding	12	57128493	57213351	1	LDL receptor related protein 1 [Source:HGNC Symbol;Acc:HGNC:6692]
FYB	629.485	1.75315	0.302694	5.79181	6.96325e-09	4.40186e-06	474.919	590.007	638.304	2948.86	1700.45	815.136	33.7698	16.8319	12.2433	80.6543	101.707	140.94	ENSG00000082074	protein_coding	5	39105236	39274528	-1	FYN binding protein [Source:HGNC Symbol;Acc:HGNC:4036]
SERPINE1	4795.64	2.54189	0.438648	5.79483	6.83886e-09	4.40186e-06	592.993	404.115	589.976	11818.2	1576.97	12823.5	696.97	1313.88	899.323	3164.13	22615.7	1051.95	ENSG00000106366	protein_coding	7	101127089	101139266	1	serpin family E member 1 [Source:HGNC Symbol;Acc:HGNC:8583]
CHN2	66.4303	-1.8544	0.322972	-5.74167	9.37487e-09	5.74679e-06	198.539	255.169	187.844	23.7562	57.3285	40.2773	12.1946	3.96044	8.90418	4.13612	0.968634	4.08523	ENSG00000106069	protein_coding	7	29122274	29514328	1	chimerin 2 [Source:HGNC Symbol;Acc:HGNC:1944]
CAV1	22912.6	0.995441	0.17466	5.69932	1.20288e-08	7.15679e-06	6370.73	6612.47	7626.82	14886.8	15310.2	14194.9	22734.6	24300.3	24449.8	57582	54038.2	26844	ENSG00000105974	protein_coding	7	116524785	116561184	1	caveolin 1 [Source:HGNC Symbol;Acc:HGNC:1527]
RARRES3	367.391	-1.21917	0.216552	-5.62991	1.80308e-08	1.04213e-05	483.665	662.748	513.379	170.425	219.612	255.09	411.803	491.095	566.529	116.845	306.088	211.411	ENSG00000133321	protein_coding	11	63536809	63546462	1	retinoic acid receptor responder 3 [Source:HGNC Symbol;Acc:HGNC:9869]
MYO5C	1059.95	-1.03094	0.184383	-5.59128	2.25407e-08	1.2666e-05	1835.83	2091	1872.97	688.929	1120.11	930.214	1123.78	811.891	889.305	415.68	317.712	621.976	ENSG00000128833	protein_coding	15	52192322	52295798	-1	myosin VC [Source:HGNC Symbol;Acc:HGNC:7604]
KIAA0319	62.0244	-1.82751	0.328271	-5.56706	2.59069e-08	1.41641e-05	153.059	168.573	173.254	14.4603	69.6762	19.1797	42.2122	36.6341	36.7298	15.5105	5.8118	9.19177	ENSG00000137261	protein_coding	6	24544104	24646155	-1	KIAA0319 [Source:HGNC Symbol;Acc:HGNC:21580]
THBD	2412.05	1.7036	0.30628	5.56224	2.66327e-08	1.41777e-05	753.048	467.618	630.098	4624.19	902.262	2782.01	1071.25	1928.74	1466.96	5223.92	5827.3	3267.16	ENSG00000178726	protein_coding	20	23045633	23049741	-1	thrombomodulin [Source:HGNC Symbol;Acc:HGNC:11784]
POLR2A	2127.42	0.644298	0.116119	5.54858	2.87993e-08	1.4938e-05	1488.6	2119.87	1760.81	3163.7	2470.42	2928.74	1651.9	1522.79	1370.13	2487.88	2292.76	2271.39	ENSG00000181222	protein_coding	17	7484366	7514616	1	RNA polymerase II subunit A [Source:HGNC Symbol;Acc:HGNC:9187]
INPP5D	57.3212	2.32599	0.4217	5.51574	3.47321e-08	1.75649e-05	25.364	17.3192	16.4135	280.942	59.9744	281.941	0.938049	0	0	1.03403	2.9059	1.02131	ENSG00000168918	protein_coding	2	233059967	233207903	1	inositol polyphosphate-5-phosphatase D [Source:HGNC Symbol;Acc:HGNC:6079]
CLDN12	939.834	1.03502	0.189714	5.4557	4.87805e-08	2.40678e-05	530.895	413.351	720.372	1692.88	953.417	1463.41	662.262	629.71	668.927	1113.65	1381.27	1047.86	ENSG00000157224	protein_coding	7	90383721	90513402	1	claudin 12 [Source:HGNC Symbol;Acc:HGNC:2034]
PDE9A	23.8641	2.52717	0.464003	5.44645	5.13845e-08	2.4749e-05	0.87462	3.46384	2.73559	136.34	34.3971	98.7753	1.8761	0	0	0	4.84317	3.06392	ENSG00000160191	protein_coding	21	42653636	42775509	1	phosphodiesterase 9A [Source:HGNC Symbol;Acc:HGNC:8795]
IRAK2	229.453	2.02018	0.371821	5.43319	5.53553e-08	2.54496e-05	89.2113	113.152	116.718	1154.76	189.625	936.927	14.0707	8.91099	7.79116	36.1911	69.7416	16.3409	ENSG00000134070	protein_coding	3	10164865	10243743	1	interleukin 1 receptor associated kinase 2 [Source:HGNC Symbol;Acc:HGNC:6113]
ITGB1	15023	0.913009	0.167986	5.43504	5.47851e-08	2.54496e-05	5485.62	6364.23	7814.67	12340.8	13747.4	17085.3	13283.7	15506.1	14979.1	23340.1	31583.3	18746.1	ENSG00000150093	protein_coding	10	32900319	33005792	-1	integrin subunit beta 1 [Source:HGNC Symbol;Acc:HGNC:6153]
TMEM125	257.245	-1.24172	0.228904	-5.42462	5.80791e-08	2.55409e-05	600.864	666.212	586.328	131.175	276.941	225.361	189.486	96.0407	120.206	74.4502	49.4003	70.4702	ENSG00000179178	protein_coding	1	43269994	43274002	1	transmembrane protein 125 [Source:HGNC Symbol;Acc:HGNC:28275]
SHISA9	14.4872	-2.58854	0.477021	-5.42647	5.74802e-08	2.55409e-05	69.095	71.586	27.3559	0	2.64593	0	0.938049	0	2.22605	0	0	0	ENSG00000237515	protein_coding	16	12901620	13240413	1	shisa family member 9 [Source:HGNC Symbol;Acc:HGNC:37231]
ARMC4	51.7749	-2.02229	0.374067	-5.40621	6.43717e-08	2.77058e-05	108.453	70.4314	109.424	4.13151	16.7576	12.4668	71.2917	74.2583	91.2679	25.8508	33.9022	3.06392	ENSG00000169126	protein_coding	10	27812164	27999048	-1	armadillo repeat containing 4 [Source:HGNC Symbol;Acc:HGNC:25583]
BAG3	901.676	0.767809	0.14215	5.40139	6.61279e-08	2.78688e-05	498.534	516.112	592.711	1178.51	810.537	1182.43	736.368	825.752	847.011	1295.64	1281.5	1055.01	ENSG00000151929	protein_coding	10	119651370	119677819	1	BCL2 associated athanogene 3 [Source:HGNC Symbol;Acc:HGNC:939]
TBCE	300.572	0.690979	0.128171	5.39109	7.00317e-08	2.89117e-05	151.309	148.945	185.108	328.455	282.233	295.367	298.3	306.934	303.855	477.722	369.05	459.588	ENSG00000116957	protein_coding	1	235367360	235448968	1	tubulin folding cofactor E [Source:HGNC Symbol;Acc:HGNC:11582]
FAM201A	82.4237	-1.13439	0.211008	-5.37606	7.61337e-08	3.08022e-05	143.438	152.409	152.281	49.5781	77.614	33.5644	82.5483	84.1594	80.1377	52.7355	38.7454	41.8736	ENSG00000204860	antisense	9	38620474	38624990	1	family with sequence similarity 201 member A [Source:HGNC Symbol;Acc:HGNC:27239]
CYP4F11	227.021	1.98418	0.371444	5.34181	9.20247e-08	3.65013e-05	15.7432	34.6384	31.0034	426.578	109.365	447.845	132.265	163.368	148.032	418.782	544.372	252.263	ENSG00000171903	protein_coding	19	15912367	15934867	-1	cytochrome P450 family 4 subfamily F member 11 [Source:HGNC Symbol;Acc:HGNC:13265]
PRNP	10258.1	0.994091	0.186366	5.33408	9.60302e-08	3.73576e-05	4260.28	4651.94	5617.08	11380.2	8083.32	16195.3	8060.65	9185.26	9656.59	17129.7	13276.1	15600.5	ENSG00000171867	protein_coding	20	4686236	4701590	1	prion protein [Source:HGNC Symbol;Acc:HGNC:9449]
SEC31A	3405.57	0.387144	0.0727042	5.32492	1.00995e-07	3.85478e-05	2143.69	2257.27	2371.76	3284.55	3129.25	3002.58	3534.57	3569.35	3937.88	4462.87	4757.93	4415.11	ENSG00000138674	protein_coding	4	82818661	82901166	-1	SEC31 homolog A, COPII coat complex component [Source:HGNC Symbol;Acc:HGNC:17052]
CAV2	7298.59	0.770756	0.145478	5.29809	1.17019e-07	4.3826e-05	2704.33	2825.34	3007.33	6200.36	5470.02	6129.82	7488.44	8536.73	9130.13	11921.3	14461.7	9707.53	ENSG00000105971	protein_coding	7	116287380	116508541	1	caveolin 2 [Source:HGNC Symbol;Acc:HGNC:1528]
LCN12	25.0015	-1.83701	0.346947	-5.29478	1.19157e-07	4.3826e-05	70.8442	81.9775	84.8033	10.3288	9.70175	18.2207	5.62829	4.95055	5.56512	3.10209	3.87454	1.02131	ENSG00000184925	protein_coding	9	136949551	136955497	1	lipocalin 12 [Source:HGNC Symbol;Acc:HGNC:28733]
KCNN4	426.953	1.8086	0.34193	5.28939	1.22726e-07	4.43325e-05	123.321	396.032	367.481	1773.45	752.326	1628.35	10.3185	4.95055	1.11302	21.7146	29.059	15.3196	ENSG00000104783	protein_coding	19	43766533	43781257	-1	potassium calcium-activated channel subfamily N member 4 [Source:HGNC Symbol;Acc:HGNC:6293]
IL31RA	168.236	1.4219	0.269326	5.27948	1.29551e-07	4.59771e-05	97.0829	43.8753	95.7456	384.23	280.469	432.502	75.0439	76.2385	89.0418	176.819	127.86	139.919	ENSG00000164509	protein_coding	5	55851379	55922853	1	interleukin 31 receptor A [Source:HGNC Symbol;Acc:HGNC:18969]
AC067945.3	34.2379	-1.305	0.248904	-5.24298	1.58006e-07	5.51087e-05	62.098	45.0299	28.2678	11.3616	16.7576	21.0976	49.7166	58.4165	54.5381	18.6125	18.404	26.554	ENSG00000229023	processed_pseudogene	2	190992639	190993567	-1
FGFR1	240.795	-1.16352	0.222102	-5.23868	1.61731e-07	5.54518e-05	515.151	498.793	653.806	207.608	385.424	302.08	95.681	78.2187	75.6856	19.6466	32.9336	24.5114	ENSG00000077782	protein_coding	8	38411138	38468834	-1	fibroblast growth factor receptor 1 [Source:HGNC Symbol;Acc:HGNC:3688]
BMP2K	1031.05	0.619173	0.118403	5.22938	1.70077e-07	5.73416e-05	644.595	554.214	741.345	1105.18	1003.69	1131.6	976.509	904.961	1072.95	1583.1	1201.11	1453.32	ENSG00000138756	protein_coding	4	78776342	78916372	1	BMP2 inducible kinase [Source:HGNC Symbol;Acc:HGNC:18041]
RP11-479G22.8	96.3195	1.27855	0.24491	5.2205	1.78444e-07	5.91761e-05	27.1132	28.8653	41.0338	87.7945	76.732	130.422	68.4776	73.2682	93.4939	258.508	159.825	110.301	ENSG00000273038	lincRNA	10	32887255	32889311	-1
PTK2	6944.21	0.464004	0.0892316	5.2	1.99291e-07	6.50236e-05	5741.01	7459.95	6452.34	10133.5	9409.81	9133.36	4781.23	4955.5	5411.52	6561.95	6666.14	6624.2	ENSG00000169398	protein_coding	8	140657900	141002216	-1	protein tyrosine kinase 2 [Source:HGNC Symbol;Acc:HGNC:9611]
PALM3	17.4962	-2.19358	0.422559	-5.19119	2.08959e-07	6.70956e-05	55.9757	66.9676	65.6542	2.06575	11.4657	6.71289	0	0	1.11302	0	0	0	ENSG00000187867	protein_coding	19	14053365	14059159	-1	paralemmin 3 [Source:HGNC Symbol;Acc:HGNC:33274]
PDE1A	13.3962	-2.04359	0.394545	-5.17962	2.22344e-07	7.02781e-05	27.1132	26.5561	29.1796	1.03288	5.29186	0.958984	30.9556	8.91099	15.5823	5.17015	3.87454	6.12785	ENSG00000115252	protein_coding	2	182140036	182523192	-1	phosphodiesterase 1A [Source:HGNC Symbol;Acc:HGNC:8774]
TNFRSF10D	292.764	1.75393	0.339216	5.17056	2.33398e-07	7.26372e-05	104.954	102.761	108.512	1056.63	239.898	1002.14	81.6102	95.0506	91.2679	203.704	286.716	139.919	ENSG00000173530	protein_coding	8	23135588	23164030	-1	TNF receptor superfamily member 10d [Source:HGNC Symbol;Acc:HGNC:11907]
DGAT2	116.616	1.7355	0.336622	5.15564	2.52765e-07	7.74725e-05	34.1102	17.3192	30.0915	166.293	82.0238	339.48	66.6015	81.1891	65.6684	127.186	182.103	207.325	ENSG00000062282	protein_coding	11	75759512	75801535	1	diacylglycerol O-acyltransferase 2 [Source:HGNC Symbol;Acc:HGNC:16940]
CDC42	5725.13	0.369364	0.0718926	5.13773	2.78083e-07	8.39602e-05	3541.34	3747.87	4243.81	4729.54	5034.32	5257.15	5949.11	6142.65	6354.25	8119.2	7451.7	8130.63	ENSG00000070831	protein_coding	1	22052627	22092946	1	cell division cycle 42 [Source:HGNC Symbol;Acc:HGNC:1736]
ADGRA2	19.0976	-2.04194	0.397693	-5.13448	2.82933e-07	8.41683e-05	14.8685	10.3915	12.7661	3.09863	5.29186	5.7539	29.0795	80.199	55.6512	2.06806	3.87454	6.12785	ENSG00000020181	protein_coding	8	37784191	37844896	1	adhesion G protein-coupled receptor A2 [Source:HGNC Symbol;Acc:HGNC:17849]
KIAA1161	259.086	1.23346	0.240427	5.13028	2.89312e-07	8.48187e-05	78.7158	108.534	73.8609	365.638	213.438	369.209	227.946	255.449	207.022	331.924	525.968	351.33	ENSG00000164976	protein_coding	9	34366670	34376853	-1	KIAA1161 [Source:HGNC Symbol;Acc:HGNC:19918]
FBN2	1350.33	1.98588	0.387935	5.1191	3.06996e-07	8.87176e-05	84.8382	83.1321	418.545	2343.6	2426.32	3086.01	905.217	603.967	599.919	2436.17	1517.85	1698.43	ENSG00000138829	protein_coding	5	128257909	128659185	-1	fibrillin 2 [Source:HGNC Symbol;Acc:HGNC:3604]
GAD1	262.025	-1.17241	0.229364	-5.11156	3.19513e-07	9.10343e-05	671.708	714.705	611.86	171.457	388.07	257.008	95.681	54.4561	79.0246	35.157	22.2786	42.8949	ENSG00000128683	protein_coding	2	170813213	170861151	1	glutamate decarboxylase 1 [Source:HGNC Symbol;Acc:HGNC:4092]
SOX7	83.4622	1.30839	0.256901	5.09298	3.52486e-07	9.76774e-05	28.8625	21.9376	30.0915	137.373	104.073	87.2675	73.1678	68.3176	66.7814	174.751	83.3025	125.621	ENSG00000171056	protein_coding	8	10723768	10730512	-1	SRY-box 7 [Source:HGNC Symbol;Acc:HGNC:18196]
MAOA	1143.41	1.5877	0.31161	5.09516	3.48446e-07	9.76774e-05	385.708	671.985	802.44	3822.68	1060.14	4532.16	257.963	252.478	218.153	475.654	681.918	559.677	ENSG00000189221	protein_coding	X	43654907	43746824	1	monoamine oxidase A [Source:HGNC Symbol;Acc:HGNC:6833]
SERPINA1	353.803	2.36462	0.464725	5.08821	3.61454e-07	9.86194e-05	91.8351	88.9052	22.7966	2206.22	58.2105	1673.43	3.7522	3.96044	3.33907	13.4424	73.6162	6.12785	ENSG00000197249	protein_coding	14	94376747	94390693	-1	serpin family A member 1 [Source:HGNC Symbol;Acc:HGNC:8941]
PAK3	19.3209	2.11486	0.415817	5.08603	3.65636e-07	9.86194e-05	0.87462	4.61845	11.8542	60.9397	22.0494	66.1699	5.62829	2.97033	1.11302	28.9528	16.4668	10.2131	ENSG00000077264	protein_coding	X	110944285	111227361	1	p21 (RAC1) activated kinase 3 [Source:HGNC Symbol;Acc:HGNC:8592]
ANTXR2	1375.22	1.36443	0.269183	5.06878	4.00378e-07	0.00010301	569.378	680.067	807.911	3614.03	1346.78	3003.54	672.581	700.998	759.082	1462.12	1992.48	893.644	ENSG00000163297	protein_coding	4	79901149	80125454	-1	anthrax toxin receptor 2 [Source:HGNC Symbol;Acc:HGNC:21732]
VNN1	16.271	2.3658	0.467044	5.06548	4.07376e-07	0.00010301	2.62386	5.77306	2.73559	92.9589	12.3477	72.8828	0	0	0	1.03403	3.87454	1.02131	ENSG00000112299	protein_coding	6	132681590	132714049	-1	vanin 1 [Source:HGNC Symbol;Acc:HGNC:12705]
OLFML2A	2165.92	1.25345	0.247437	5.06574	4.06826e-07	0.00010301	576.375	774.745	949.25	3822.68	2836.44	2481.85	1408.01	2116.86	1968.94	2655.39	3530.67	2869.87	ENSG00000185585	protein_coding	9	124777158	124814885	1	olfactomedin like 2A [Source:HGNC Symbol;Acc:HGNC:27270]
PLAU	5234.12	1.9583	0.386348	5.06875	4.00433e-07	0.00010301	1486.85	1818.52	1416.12	16642.7	1776.3	24050.4	1020.6	1382.19	1206.52	4287.09	5406.91	2315.3	ENSG00000122861	protein_coding	10	73909177	73917497	1	plasminogen activator, urokinase [Source:HGNC Symbol;Acc:HGNC:9052]
ABHD17C	563.811	0.706188	0.139383	5.06654	4.05107e-07	0.00010301	318.362	404.115	483.288	650.712	612.974	859.249	466.21	467.332	417.384	711.413	732.287	642.402	ENSG00000136379	protein_coding	15	80679684	80755621	1	abhydrolase domain containing 17C [Source:HGNC Symbol;Acc:HGNC:26925]
SLC25A29	475.04	-0.855366	0.16916	-5.05654	4.2693e-07	0.000106622	734.681	1216.96	779.643	597.003	418.939	447.845	371.467	318.816	281.595	155.105	196.633	181.793	ENSG00000197119	protein_coding	14	100291111	100306547	-1	solute carrier family 25 member 29 [Source:HGNC Symbol;Acc:HGNC:20116]
CCDC90B	782.701	0.584398	0.11575	5.04878	4.44635e-07	0.000109689	583.372	569.224	610.948	1020.48	1008.98	1111.46	653.82	601.987	715.674	851.007	794.28	871.175	ENSG00000137500	protein_coding	11	83259097	83286407	-1	coiled-coil domain containing 90B [Source:HGNC Symbol;Acc:HGNC:28108]
DYRK3	95.1153	1.10666	0.219505	5.04163	4.61584e-07	0.000112498	80.4651	58.8853	62.9186	145.636	118.185	102.611	67.5395	49.5055	32.2777	137.526	171.448	114.386	ENSG00000143479	protein_coding	1	206635536	206684419	1	dual specificity tyrosine phosphorylation regulated kinase 3 [Source:HGNC Symbol;Acc:HGNC:3094]
CXCL8	619.926	2.31587	0.460494	5.02909	4.92817e-07	0.000118266	31.4863	18.4738	32.8271	1466.68	184.333	3038.06	54.4068	255.449	148.032	691.766	1240.82	276.774	ENSG00000169429	protein_coding	4	73740506	73743716	1	C-X-C motif chemokine ligand 8 [Source:HGNC Symbol;Acc:HGNC:6025]
CRACR2B	77.6181	-1.28874	0.256338	-5.02749	4.96942e-07	0.000118266	155.682	275.952	214.288	86.7616	67.9122	90.1445	13.1327	10.8912	5.56512	5.17015	3.87454	2.04262	ENSG00000177685	protein_coding	11	826144	831991	1	calcium release activated channel regulator 2B [Source:HGNC Symbol;Acc:HGNC:28703]
RP4-694A7.2	64.7737	1.37803	0.27502	5.01065	5.42472e-07	0.000127601	0	0	0	0	0.881977	0.958984	62.8493	71.288	66.7814	222.316	209.225	142.983	ENSG00000233589	antisense	1	68479129	68483539	1
LINC01003	67.1962	-1.27963	0.255547	-5.00744	5.51586e-07	0.000128253	156.557	145.481	120.366	29.9534	62.6204	24.9336	54.4068	59.4066	58.9902	27.9188	30.9963	34.7245	ENSG00000261455	lincRNA	7	152463786	152465549	1	long intergenic non-protein coding RNA 1003 [Source:HGNC Symbol;Acc:HGNC:48957]
CDH5	22.3289	-1.91207	0.382106	-5.00401	5.61486e-07	0.000129072	63.8473	101.606	56.5355	9.29589	20.2855	10.5488	2.81415	1.98022	0	1.03403	0	0	ENSG00000179776	protein_coding	16	66366622	66404786	1	cadherin 5 [Source:HGNC Symbol;Acc:HGNC:1764]
IL1RN	100.614	1.37802	0.276436	4.98495	6.19786e-07	0.000139789	26.2386	32.3292	57.4474	87.7945	167.576	96.8574	45.9644	93.0704	61.2163	120.982	259.594	158.303	ENSG00000136689	protein_coding	2	113107214	113134016	1	interleukin 1 receptor antagonist [Source:HGNC Symbol;Acc:HGNC:6000]
LOXL2	924.384	1.71714	0.34451	4.98428	6.2193e-07	0.000139789	153.059	203.212	245.291	1706.31	460.392	1132.56	388.352	735.652	654.458	1217.05	3404.75	791.513	ENSG00000134013	protein_coding	8	23297189	23425328	-1	lysyl oxidase like 2 [Source:HGNC Symbol;Acc:HGNC:6666]
TRABD2A	399.638	1.66504	0.334804	4.97317	6.58662e-07	0.000144827	167.052	222.84	149.546	1416.07	284.879	1343.54	130.389	111.882	97.946	282.29	414.575	174.644	ENSG00000186854	protein_coding	2	84821650	84907008	-1	TraB domain containing 2A [Source:HGNC Symbol;Acc:HGNC:27013]
DUSP4	856.707	1.98202	0.39847	4.97408	6.55598e-07	0.000144827	300.869	241.314	416.722	3291.78	505.373	4933.01	43.1502	45.5451	44.5209	195.432	219.88	42.8949	ENSG00000120875	protein_coding	8	29333064	29350668	-1	dual specificity phosphatase 4 [Source:HGNC Symbol;Acc:HGNC:3070]
PLEK2	1043.92	0.983508	0.198368	4.95798	7.12283e-07	0.000154933	670.834	583.08	559.884	1105.18	1054.84	1606.3	715.731	862.386	734.595	1582.07	2132.93	919.177	ENSG00000100558	protein_coding	14	67386983	67412200	-1	pleckstrin 2 [Source:HGNC Symbol;Acc:HGNC:19238]
SEMA3C	2739.39	1.00138	0.202164	4.95329	7.29678e-07	0.000157028	948.088	1041.46	1094.24	3133.75	1923.59	3320.96	2337.62	2763.4	3185.47	3416.44	5143.45	4564.22	ENSG00000075223	protein_coding	7	80742538	80922359	-1	semaphorin 3C [Source:HGNC Symbol;Acc:HGNC:10725]
RPS12P26	85.6433	1.42045	0.286985	4.94957	7.43787e-07	0.00015838	21.8655	25.4015	31.0034	119.814	47.6267	92.0624	60.9732	57.4264	67.8944	108.573	284.778	110.301	ENSG00000225193	transcribed_processed_pseudogene	15	90206572	90206967	1	ribosomal protein S12 pseudogene 26 [Source:HGNC Symbol;Acc:HGNC:36320]
HINT2	186.739	-0.586173	0.118575	-4.94347	7.6745e-07	0.000161716	275.505	244.778	284.501	161.129	156.11	152.478	192.3	174.259	182.536	147.866	135.609	133.791	ENSG00000137133	protein_coding	9	35812960	35815354	-1	histidine triad nucleotide binding protein 2 [Source:HGNC Symbol;Acc:HGNC:18344]
DUSP8	63.9618	-1.05137	0.212786	-4.94098	7.77296e-07	0.000162102	169.676	94.6783	94.8338	44.4137	49.3907	46.9902	51.5927	61.3869	57.8772	32.0549	31.9649	32.6818	ENSG00000184545	protein_coding	11	1554044	1571920	-1	dual specificity phosphatase 8 [Source:HGNC Symbol;Acc:HGNC:3074]
TPP1	480.068	0.504991	0.102341	4.93441	8.03924e-07	0.000165945	543.139	601.553	593.623	732.309	704.699	809.382	217.627	253.468	213.7	360.876	371.955	358.479	ENSG00000166340	protein_coding	11	6612763	6619461	-1	tripeptidyl peptidase 1 [Source:HGNC Symbol;Acc:HGNC:2073]
PGM5	178.666	-2.2795	0.462486	-4.9288	8.27361e-07	0.000169057	870.247	478.01	678.426	7.23013	64.3843	4.79492	1.8761	18.8121	12.2433	1.03403	3.87454	3.06392	ENSG00000154330	protein_coding	9	68328308	68531061	1	phosphoglucomutase 5 [Source:HGNC Symbol;Acc:HGNC:8908]
TMEM25	167.252	0.908321	0.184694	4.91798	8.74425e-07	0.000176888	195.915	181.274	180.549	392.493	216.966	420.994	48.7785	41.5846	47.86	99.2669	83.3025	98.0455	ENSG00000149582	protein_coding	11	118531041	118547280	1	transmembrane protein 25 [Source:HGNC Symbol;Acc:HGNC:25890]
AREG	897.269	1.95051	0.397558	4.90623	9.28442e-07	0.000185955	112.826	123.544	153.193	1758.99	341.325	2520.21	393.042	572.284	485.278	1428	2376.06	502.483	ENSG00000109321	protein_coding	4	74445134	74455009	1	amphiregulin [Source:HGNC Symbol;Acc:HGNC:651]
C7orf73	407.653	0.792161	0.161567	4.903	9.43858e-07	0.000186428	236.147	207.83	233.437	559.819	354.555	501.548	327.379	359.41	437.418	628.69	529.843	515.76	ENSG00000243317	protein_coding	7	135662496	135693418	1	chromosome 7 open reading frame 73 [Source:HGNC Symbol;Acc:HGNC:41909]
RP13-463N16.6	114.607	1.39769	0.285133	4.90188	9.49237e-07	0.000186428	50.728	23.0923	50.1525	124.978	112.011	139.053	68.4776	81.1891	79.0246	142.696	387.454	116.429	ENSG00000242147	lincRNA	10	5594991	5596118	-1
SP5	24.8178	-2.16328	0.442805	-4.8854	1.03217e-06	0.000200767	82.2143	71.586	63.8304	1.03288	18.5215	0	21.5751	18.8121	12.2433	3.10209	3.87454	1.02131	ENSG00000204335	protein_coding	2	170715351	170718078	1	Sp5 transcription factor [Source:HGNC Symbol;Acc:HGNC:14529]
SMIM3	192.247	1.05723	0.216606	4.8809	1.05605e-06	0.000203456	80.4651	72.7406	84.8033	191.082	120.831	209.058	181.981	164.358	144.693	512.879	324.492	219.581	ENSG00000256235	protein_coding	5	150777946	150796734	1	small integral membrane protein 3 [Source:HGNC Symbol;Acc:HGNC:30248]
GPR176	1112.37	1.28671	0.264003	4.87385	1.09445e-06	0.000208864	667.335	495.329	612.772	2282.66	1015.16	2568.16	661.324	661.394	514.217	1062.98	1979.89	827.259	ENSG00000166073	protein_coding	15	39799032	39920892	-1	G protein-coupled receptor 176 [Source:HGNC Symbol;Acc:HGNC:32370]
MMP12	56.6596	1.97087	0.40494	4.86706	1.13271e-06	0.000214147	6.99696	10.3915	8.20677	11.3616	40.5709	21.0976	20.6371	15.8418	11.1302	233.691	42.6199	257.37	ENSG00000262406	protein_coding	11	102862736	102875034	-1	matrix metallopeptidase 12 [Source:HGNC Symbol;Acc:HGNC:7158]
TNFAIP3	1620.76	1.72678	0.355252	4.86073	1.16956e-06	0.000219066	579.873	392.568	451.372	3497.32	1008.1	5146.87	756.067	820.802	742.386	1561.39	3538.42	953.901	ENSG00000118503	protein_coding	6	137867188	137883312	1	TNF alpha induced protein 3 [Source:HGNC Symbol;Acc:HGNC:11896]
HMGA2	3831.04	1.90617	0.392627	4.85492	1.20437e-06	0.000223515	729.433	783.982	1481.78	15313.4	2451.9	16993.2	1004.65	646.542	692.3	2555.09	2086.44	1233.74	ENSG00000149948	protein_coding	12	65824131	65966295	1	high mobility group AT-hook 2 [Source:HGNC Symbol;Acc:HGNC:5009]
FAM65C	322.451	2.23928	0.462002	4.84691	1.254e-06	0.00023061	53.3518	41.5661	34.6508	1588.56	30.8692	1997.56	13.1327	3.96044	6.67814	32.0549	44.5572	22.4688	ENSG00000042062	protein_coding	20	50586108	50691528	-1	family with sequence similarity 65 member C [Source:HGNC Symbol;Acc:HGNC:16168]
C2orf88	22.3092	-1.30512	0.270827	-4.81902	1.44268e-06	0.000262918	14.8685	19.6284	16.4135	4.13151	9.70175	9.58984	45.0263	50.4956	51.1991	20.6806	10.655	15.3196	ENSG00000187699	protein_coding	2	189879609	190203484	1	chromosome 2 open reading frame 88 [Source:HGNC Symbol;Acc:HGNC:28191]
SLC2A13	58.1161	-1.34615	0.2803	-4.80254	1.56668e-06	0.000282968	55.9757	62.3491	48.3288	9.29589	23.8134	10.5488	71.2917	100.991	162.501	43.4293	63.9298	44.9375	ENSG00000151229	protein_coding	12	39755021	40106089	-1	solute carrier family 2 member 13 [Source:HGNC Symbol;Acc:HGNC:15956]
PRDM1	102.376	2.02261	0.421667	4.79671	1.61295e-06	0.00028463	15.7432	11.5461	14.5898	250.989	29.9872	252.213	25.3273	63.3671	45.6339	100.301	355.489	63.3211	ENSG00000057657	protein_coding	6	106086320	106109939	1	PR/SET domain 1 [Source:HGNC Symbol;Acc:HGNC:9346]
PAG1	353.8	1.77776	0.370669	4.79607	1.61809e-06	0.00028463	40.2325	86.596	93.9219	588.74	413.647	752.802	92.8668	285.152	240.413	299.869	1067.43	283.924	ENSG00000076641	protein_coding	8	80967810	81112068	-1	phosphoprotein membrane anchor with glycosphingolipid microdomains 1 [Source:HGNC Symbol;Acc:HGNC:30043]
SLITRK6	244.693	1.3818	0.288065	4.79685	1.61178e-06	0.00028463	111.077	95.8329	169.607	683.764	225.786	606.078	75.0439	122.774	142.467	268.848	207.288	227.752	ENSG00000184564	protein_coding	13	85792790	85799488	-1	SLIT and NTRK like family member 6 [Source:HGNC Symbol;Acc:HGNC:23503]
COL9A2	68.5179	-1.40322	0.292732	-4.79354	1.6386e-06	0.000285357	173.175	218.222	134.044	26.8548	58.2105	29.7285	49.7166	35.644	31.1646	18.6125	21.3099	25.5327	ENSG00000049089	protein_coding	1	40300487	40317816	-1	collagen type IX alpha 2 chain [Source:HGNC Symbol;Acc:HGNC:2218]
GPR27	37.8095	-1.51903	0.316986	-4.7921	1.65044e-06	0.000285357	24.4894	38.1022	25.5322	13.4274	1.76395	17.2617	82.5483	98.0209	84.5898	21.7146	31.9649	14.2983	ENSG00000170837	protein_coding	3	71754050	71756496	1	G protein-coupled receptor 27 [Source:HGNC Symbol;Acc:HGNC:4482]
SLC37A2	1792.67	1.57122	0.328373	4.78487	1.71102e-06	0.000293324	637.598	1420.17	927.365	8167.99	2069.12	6972.77	150.088	168.319	114.641	322.617	306.088	255.327	ENSG00000134955	protein_coding	11	125063067	125090312	1	solute carrier family 37 member 2 [Source:HGNC Symbol;Acc:HGNC:20644]
PCSK6	502.703	-0.643505	0.134624	-4.78004	1.75263e-06	0.000297933	410.197	390.259	365.657	218.97	292.816	289.613	671.643	950.506	938.278	460.143	515.313	529.037	ENSG00000140479	protein_coding	15	101297142	101525202	-1	proprotein convertase subtilisin/kexin type 6 [Source:HGNC Symbol;Acc:HGNC:8569]
TAGLN3	6.07167	2.26619	0.474815	4.77278	1.81702e-06	0.000302981	0	2.30923	1.82373	22.7233	6.17384	24.9336	0	0	0	4.13612	8.71771	2.04262	ENSG00000144834	protein_coding	3	111998664	112013887	1	transgelin 3 [Source:HGNC Symbol;Acc:HGNC:29868]
RPS6KL1	78.0218	-1.50424	0.315355	-4.77	1.84224e-06	0.000302981	169.676	202.057	172.342	51.6438	108.483	97.8163	55.3449	31.6835	30.0516	5.17015	4.84317	7.14915	ENSG00000198208	protein_coding	14	74903954	74923396	-1	ribosomal protein S6 kinase like 1 [Source:HGNC Symbol;Acc:HGNC:20222]
ITPRIPL2	3370.69	-0.525778	0.110127	-4.77428	1.8035e-06	0.000302981	3968.15	4150.83	4710.69	2945.76	2632.7	2732.14	3065.54	4048.56	3996.87	2466.16	2735.42	2995.5	ENSG00000205730	protein_coding	16	19113932	19121629	1	inositol 1,4,5-trisphosphate receptor interacting protein like 2 [Source:HGNC Symbol;Acc:HGNC:27257]
MRPS6	423.625	1.10547	0.23173	4.7705	1.83766e-06	0.000302981	206.41	185.893	232.525	766.394	424.231	665.535	284.229	343.568	326.116	473.586	798.154	376.863	ENSG00000243927	protein_coding	21	34073224	34143034	1	mitochondrial ribosomal protein S6 [Source:HGNC Symbol;Acc:HGNC:14051]
DEC1	56.6082	1.66798	0.350025	4.76532	1.88557e-06	0.000307606	1.74924	2.30923	11.8542	20.6575	20.2855	36.4414	59.0971	34.6539	36.7298	160.275	223.754	71.4915	ENSG00000173077	protein_coding	9	115141818	115402644	1	deleted in esophageal cancer 1 [Source:HGNC Symbol;Acc:HGNC:23658]
FBXO2	1024.4	-0.785548	0.16505	-4.75944	1.94132e-06	0.000314167	1182.49	1287.39	1269.31	571.181	642.079	474.697	1467.11	1314.87	1212.08	1163.28	907.61	800.705	ENSG00000116661	protein_coding	1	11648367	11655785	-1	F-box protein 2 [Source:HGNC Symbol;Acc:HGNC:13581]
RPS17	9691.33	0.33266	0.0700895	4.74622	2.07256e-06	0.000332744	7128.16	7776.32	7762.69	9842.28	10089.8	10350.3	9744.45	9639.72	9539.72	12508.7	10993	10920.8	ENSG00000182774	protein_coding	15	82536753	82540564	-1	ribosomal protein S17 [Source:HGNC Symbol;Acc:HGNC:10397]
PPM1H	621.269	-1.71859	0.362583	-4.73985	2.1388e-06	0.000340675	1101.15	1952.45	1361.41	117.748	707.345	266.597	392.104	557.432	634.423	150.968	34.8708	178.729	ENSG00000111110	protein_coding	12	62643982	62935037	-1	protein phosphatase, Mg2+/Mn2+ dependent 1H [Source:HGNC Symbol;Acc:HGNC:18583]
SPATA6	40.1214	-1.513	0.319865	-4.73013	2.24379e-06	0.000353639	146.062	102.761	95.7456	20.6575	29.1052	14.3848	13.1327	15.8418	16.6953	6.20418	10.655	10.2131	ENSG00000132122	protein_coding	1	48295372	48472208	-1	spermatogenesis associated 6 [Source:HGNC Symbol;Acc:HGNC:18309]
LINC00941	91.0606	1.03396	0.21866	4.72861	2.2606e-06	0.000353639	90.9605	65.8129	107.6	179.72	123.477	185.084	33.7698	28.7132	33.3907	96.1648	94.9261	53.108	ENSG00000235884	lincRNA	12	30795681	30802711	1	long intergenic non-protein coding RNA 941 [Source:HGNC Symbol;Acc:HGNC:48635]
NPEPPS	3118.39	0.82905	0.175366	4.72753	2.27263e-06	0.000353639	1953.03	2528.6	2233.15	6037.16	3197.17	4668.33	1978.35	2276.26	2242.74	2990.41	4153.5	3161.97	ENSG00000141279	protein_coding	17	47522942	47623276	1	aminopeptidase puromycin sensitive [Source:HGNC Symbol;Acc:HGNC:7900]
CHADL	34.6121	-1.06118	0.224864	-4.71921	2.36763e-06	0.00036561	32.361	40.4115	42.8576	12.3945	19.4035	12.4668	47.8405	59.4066	60.1032	37.2251	22.2786	28.5966	ENSG00000100399	protein_coding	22	41229510	41240934	-1	chondroadherin like [Source:HGNC Symbol;Acc:HGNC:25165]
BIN1	479.493	0.639322	0.135799	4.70784	2.50358e-06	0.000383673	358.594	401.805	282.678	454.466	516.838	584.98	424.936	416.837	347.263	688.664	728.413	548.442	ENSG00000136717	protein_coding	2	127048027	127107355	-1	bridging integrator 1 [Source:HGNC Symbol;Acc:HGNC:1052]
FAM189A2	15.8633	-1.97094	0.419206	-4.70161	2.58112e-06	0.000392583	48.9787	30.0199	16.4135	3.09863	14.1116	2.87695	31.8937	16.8319	18.9214	5.17015	0	2.04262	ENSG00000135063	protein_coding	9	69324572	69392455	1	family with sequence similarity 189 member A2 [Source:HGNC Symbol;Acc:HGNC:24820]
SERTAD2	768.453	0.858709	0.183038	4.69142	2.71319e-06	0.00040959	378.711	407.578	459.579	1145.46	688.824	1116.26	610.67	744.563	688.961	955.444	898.892	1126.5	ENSG00000179833	protein_coding	2	64631621	64751005	-1	SERTA domain containing 2 [Source:HGNC Symbol;Acc:HGNC:30784]
LCK	14.9956	2.07596	0.443061	4.68551	2.79267e-06	0.000418466	4.3731	5.77306	2.73559	72.3013	12.3477	59.457	2.81415	0	1.11302	8.27224	8.71771	2.04262	ENSG00000182866	protein_coding	1	32251239	32286165	1	LCK proto-oncogene, Src family tyrosine kinase [Source:HGNC Symbol;Acc:HGNC:6524]
PARD6A	55.1251	-1.26285	0.269823	-4.68027	2.86496e-06	0.000426142	142.563	182.429	124.925	51.6438	43.2169	76.7187	13.1327	6.93077	8.90418	1.03403	3.87454	6.12785	ENSG00000102981	protein_coding	16	67660946	67662778	1	par-6 family cell polarity regulator alpha [Source:HGNC Symbol;Acc:HGNC:15943]
ELOVL7	554.367	-0.5461	0.116818	-4.67479	2.94253e-06	0.000432446	793.281	622.336	621.891	384.23	482.441	471.82	554.387	658.424	707.883	440.497	448.478	466.738	ENSG00000164181	protein_coding	5	60751791	60844389	-1	ELOVL fatty acid elongase 7 [Source:HGNC Symbol;Acc:HGNC:26292]
C20orf197	20.4086	2.23599	0.478362	4.67426	2.9501e-06	0.000432446	0	0	5.47118	111.551	23.8134	91.1034	0	1.98022	0	1.03403	4.84317	5.10654	ENSG00000176659	lincRNA	20	60055925	60072953	1	chromosome 20 open reading frame 197 [Source:HGNC Symbol;Acc:HGNC:26601]
TMTC1	310.633	-1.91671	0.41042	-4.67012	3.01017e-06	0.000436295	69.095	73.8952	115.807	0	23.8134	2.87695	887.394	903.971	968.33	196.466	116.236	369.713	ENSG00000133687	protein_coding	12	29500840	29784759	-1	transmembrane and tetratricopeptide repeat containing 1 [Source:HGNC Symbol;Acc:HGNC:24099]
SRPX2	692.29	1.42452	0.305069	4.66949	3.01949e-06	0.000436295	594.742	750.498	1013.99	1961.43	1217.13	1987.01	75.0439	40.5945	26.7126	255.405	283.81	101.109	ENSG00000102359	protein_coding	X	100644218	100671299	1	sushi repeat containing protein, X-linked 2 [Source:HGNC Symbol;Acc:HGNC:30668]
SYNM	712.759	-1.02212	0.219055	-4.66605	3.07039e-06	0.000440503	316.613	289.808	341.037	104.321	248.717	134.258	1203.52	1921.8	1829.81	561.478	876.614	725.128	ENSG00000182253	protein_coding	15	99098217	99135593	1	synemin [Source:HGNC Symbol;Acc:HGNC:24466]
RP11-281P23.2	23.0364	2.09142	0.448565	4.66247	3.12431e-06	0.000445083	4.3731	13.8554	7.29491	108.452	7.93779	104.529	1.8761	0	1.11302	9.30627	12.5922	5.10654	ENSG00000249631	lincRNA	4	11625714	11813958	1
LAMA3	17610	1.17815	0.252927	4.65805	3.19215e-06	0.000451567	7162.27	9280.78	9785.2	35498.9	17636.9	35176.5	10756.6	12442.7	12180.9	15109.2	30182.6	16107	ENSG00000053747	protein_coding	18	23689443	23955066	1	laminin subunit alpha 3 [Source:HGNC Symbol;Acc:HGNC:6483]
RNF130	556.443	-0.463796	0.0996758	-4.65304	3.27076e-06	0.000458898	624.479	624.646	604.565	354.277	456.864	416.199	686.652	687.137	638.875	569.751	512.407	501.462	ENSG00000113269	protein_coding	5	179911651	180072118	-1	ring finger protein 130 [Source:HGNC Symbol;Acc:HGNC:18280]
PC	860.975	0.932075	0.200366	4.65187	3.28935e-06	0.000458898	211.658	241.314	324.623	446.203	700.29	419.076	728.864	1100.01	904.888	1926.4	2104.84	1223.53	ENSG00000173599	protein_coding	11	66848233	66958376	-1	pyruvate carboxylase [Source:HGNC Symbol;Acc:HGNC:8636]
PTK2B	988.495	1.24697	0.268217	4.64913	3.33346e-06	0.000461867	263.261	372.94	522.498	1909.79	917.256	1544.92	674.457	832.683	783.568	1272.89	1822.97	944.71	ENSG00000120899	protein_coding	8	27311482	27459391	1	protein tyrosine kinase 2 beta [Source:HGNC Symbol;Acc:HGNC:9612]
SLC19A3	33.6869	-1.50839	0.324553	-4.64758	3.35854e-06	0.000462176	81.3397	88.9052	54.7118	9.29589	19.4035	9.58984	26.2654	35.644	30.0516	16.5445	22.2786	10.2131	ENSG00000135917	protein_coding	2	227685210	227718012	-1	solute carrier family 19 member 3 [Source:HGNC Symbol;Acc:HGNC:16266]
SEMA4A	140.051	0.915651	0.19713	4.64492	3.40208e-06	0.000465005	45.4803	75.0498	59.2711	189.016	129.651	151.519	130.389	150.497	135.789	207.84	194.695	211.411	ENSG00000196189	protein_coding	1	156147366	156177752	1	semaphorin 4A [Source:HGNC Symbol;Acc:HGNC:10729]
METTL7A	100.91	-1.72794	0.372746	-4.63571	3.55708e-06	0.000482927	107.578	233.232	178.725	26.8548	97.0175	30.6875	146.336	129.704	180.31	17.5785	7.74907	55.1506	ENSG00000185432	protein_coding	12	50923472	50932517	1	methyltransferase like 7A [Source:HGNC Symbol;Acc:HGNC:24550]
FAM120B	757.528	0.452929	0.0979476	4.6242	3.7604e-06	0.000504678	501.157	503.411	465.05	814.939	618.266	739.376	746.687	839.614	803.603	1031.96	1014.16	1012.12	ENSG00000112584	protein_coding	6	170290703	170407065	1	family with sequence similarity 120B [Source:HGNC Symbol;Acc:HGNC:21109]
GNPTAB	1891.16	0.524203	0.11337	4.62383	3.76719e-06	0.000504678	1318.05	1320.88	1203.66	1673.26	1588.44	2289.09	1953.02	1720.81	1763.03	2390.68	2801.29	2671.74	ENSG00000111670	protein_coding	12	101745497	101830938	-1	N-acetylglucosamine-1-phosphate transferase alpha and beta subunits [Source:HGNC Symbol;Acc:HGNC:29670]
HBEGF	819.848	1.94434	0.421494	4.61297	3.96947e-06	0.000523252	159.181	190.511	184.196	3481.83	349.263	3905.94	107.876	166.339	146.919	338.128	654.797	153.196	ENSG00000113070	protein_coding	5	140332843	140346631	-1	heparin binding EGF like growth factor [Source:HGNC Symbol;Acc:HGNC:3059]
AC091729.9	81.1165	-0.786293	0.17048	-4.61223	3.98372e-06	0.000523252	133.817	144.327	147.722	71.2685	79.3779	54.6621	64.7254	69.3077	67.8944	44.4633	40.6826	55.1506	ENSG00000229043	antisense	7	1160374	1165267	1
NOXA1	146.822	-1.34733	0.292206	-4.6109	4.0093e-06	0.000523252	347.224	355.621	419.457	102.255	97.0175	51.7851	69.4156	83.1693	93.4939	26.8848	72.6475	42.8949	ENSG00000188747	protein_coding	9	137423350	137434406	1	NADPH oxidase activator 1 [Source:HGNC Symbol;Acc:HGNC:10668]
ZMIZ1	644.497	0.921473	0.199825	4.6114	3.99975e-06	0.000523252	315.738	258.633	248.939	970.904	510.665	592.652	609.732	686.147	621.067	835.496	1098.43	985.562	ENSG00000108175	protein_coding	10	79069035	79316528	1	zinc finger MIZ-type containing 1 [Source:HGNC Symbol;Acc:HGNC:16493]
CSTA	1899.45	1.1299	0.245204	4.60802	4.06514e-06	0.000527139	256.264	392.568	291.796	1023.58	448.044	1178.59	1578.74	2809.93	2170.4	3860.03	5010.74	3772.71	ENSG00000121552	protein_coding	3	122325244	122341972	1	cystatin A [Source:HGNC Symbol;Acc:HGNC:2481]
FOSL1	569.856	1.35144	0.293379	4.60649	4.09529e-06	0.000527667	477.543	374.095	397.572	1352.04	827.294	1934.27	130.389	162.378	138.015	464.28	463.976	116.429	ENSG00000175592	protein_coding	11	65892049	65900573	-1	FOS like 1, AP-1 transcription factor subunit [Source:HGNC Symbol;Acc:HGNC:13718]
PANX1	1250.66	0.781257	0.169689	4.60404	4.14369e-06	0.000530524	802.901	846.331	813.382	1831.29	1552.28	2197.03	899.589	1027.73	1036.22	1242.9	1583.72	1174.5	ENSG00000110218	protein_coding	11	94128928	94181972	1	pannexin 1 [Source:HGNC Symbol;Acc:HGNC:8599]
ZNF320	228.994	-0.722602	0.157427	-4.59007	4.4309e-06	0.000563728	425.065	436.444	352.891	185.918	321.04	205.223	159.468	175.25	175.858	97.1988	110.424	103.152	ENSG00000182986	protein_coding	19	52863790	52897693	-1	zinc finger protein 320 [Source:HGNC Symbol;Acc:HGNC:13842]
CHST11	717.053	1.13822	0.248424	4.58175	4.61093e-06	0.000582966	235.273	400.651	293.62	922.359	514.192	1367.51	640.687	538.62	548.72	1346.31	916.328	880.367	ENSG00000171310	protein_coding	12	104455295	104762014	1	carbohydrate sulfotransferase 11 [Source:HGNC Symbol;Acc:HGNC:17422]
MYLK	1291.41	1.10941	0.242531	4.57429	4.77837e-06	0.000600383	683.078	733.179	918.246	2755.71	937.541	2821.33	841.43	719.81	761.308	1403.18	1556.59	1365.49	ENSG00000065534	protein_coding	3	123610049	123884331	-1	myosin light chain kinase [Source:HGNC Symbol;Acc:HGNC:7590]
MICALCL	242.365	1.50657	0.329526	4.57194	4.83223e-06	0.000603402	78.7158	68.1222	50.1525	392.493	148.172	314.547	110.69	226.735	176.971	216.112	841.743	283.924	ENSG00000133808	protein_coding	11	12276080	12359144	1	MICAL C-terminal like [Source:HGNC Symbol;Acc:HGNC:25933]
CXCL2	57.9508	1.55993	0.341313	4.57037	4.86859e-06	0.000604213	26.2386	11.5461	10.9424	123.945	45.8628	113.16	33.7698	33.6638	43.4079	105.471	106.55	40.8523	ENSG00000081041	protein_coding	4	74097035	74099293	-1	C-X-C motif chemokine ligand 2 [Source:HGNC Symbol;Acc:HGNC:4603]
COL8A1	509.536	-1.83483	0.401818	-4.56632	4.9637e-06	0.00061226	361.218	197.439	226.142	117.748	156.992	115.078	1256.99	1611.9	1748.56	32.0549	89.1143	201.198	ENSG00000144810	protein_coding	3	99638475	99799226	1	collagen type VIII alpha 1 chain [Source:HGNC Symbol;Acc:HGNC:2215]
IL1R2	52.936	2.21269	0.485797	4.55477	5.24422e-06	0.000639068	0.87462	0	2.73559	127.044	8.81977	398.937	2.81415	0.990111	3.33907	7.23821	80.3966	2.04262	ENSG00000115590	protein_coding	2	101991844	102028544	1	interleukin 1 receptor type 2 [Source:HGNC Symbol;Acc:HGNC:5994]
TAF6	457.006	0.462171	0.101468	4.55486	5.24204e-06	0.000639068	360.344	332.529	377.511	605.266	463.92	483.328	408.051	410.896	414.045	515.981	582.149	530.059	ENSG00000106290	protein_coding	7	100107070	100119841	-1	TATA-box binding protein associated factor 6 [Source:HGNC Symbol;Acc:HGNC:11540]
ARTN	530.137	1.03902	0.228458	4.54799	5.41601e-06	0.000656051	134.692	137.399	108.512	379.066	280.469	425.789	582.528	664.364	598.806	979.226	1453.92	616.87	ENSG00000117407	protein_coding	1	43933320	43937241	1	artemin [Source:HGNC Symbol;Acc:HGNC:727]
MYH14	721.79	-1.05771	0.232786	-4.54369	5.52779e-06	0.000665605	1196.48	1407.47	874.477	380.098	502.727	408.527	613.484	1062.39	811.394	267.814	584.086	552.527	ENSG00000105357	protein_coding	19	50188186	50310545	1	myosin heavy chain 14 [Source:HGNC Symbol;Acc:HGNC:23212]
MAP4K4	5724.36	0.760415	0.167439	4.54145	5.58683e-06	0.000668733	5209.24	4282.46	4469.95	9971.39	6818.56	9375.98	3058.98	4049.55	3952.35	5431.76	7620.24	4451.88	ENSG00000071054	protein_coding	2	101696850	101894689	1	mitogen-activated protein kinase kinase kinase kinase 4 [Source:HGNC Symbol;Acc:HGNC:6866]
DSG2	4006.24	1.11065	0.244984	4.53357	5.79946e-06	0.000690101	2260.02	2511.28	3305.5	10427.9	5740.79	10714.7	1786.98	1627.74	1702.93	2352.42	3572.32	2072.23	ENSG00000046604	protein_coding	18	31498043	31549008	1	desmoglein 2 [Source:HGNC Symbol;Acc:HGNC:3049]
LAMC2	21177.4	1.68711	0.372656	4.52725	5.97575e-06	0.000705794	4830.53	4486.83	3902.77	52788.2	11612.1	41294.8	10625.3	16480.4	13674.6	18790.4	59419.9	16222.4	ENSG00000058085	protein_coding	1	183186238	183244900	1	laminin subunit gamma 2 [Source:HGNC Symbol;Acc:HGNC:6493]
SCN3A	11.475	-1.74885	0.386371	-4.52635	6.00112e-06	0.000705794	6.12234	5.77306	5.47118	1.03288	3.52791	0.958984	24.3893	28.7132	44.5209	3.10209	3.87454	10.2131	ENSG00000153253	protein_coding	2	165087522	165204067	-1	sodium voltage-gated channel alpha subunit 3 [Source:HGNC Symbol;Acc:HGNC:10590]
TMPRSS4	401.16	1.37773	0.305743	4.50616	6.60128e-06	0.000771892	154.808	566.915	361.098	698.224	1172.15	544.703	103.185	101.981	61.2163	258.508	476.568	314.563	ENSG00000137648	protein_coding	11	118077012	118121890	1	transmembrane protease, serine 4 [Source:HGNC Symbol;Acc:HGNC:11878]
RP11-677M24.1	51.0995	1.88875	0.421016	4.48616	7.25182e-06	0.000843086	9.62082	12.7007	23.7084	211.74	33.5151	260.844	9.38049	4.95055	2.22605	16.5445	11.6236	16.3409	ENSG00000277945	sense_intronic	12	65830750	65831050	1
AMIGO1	111.1	-0.771747	0.172163	-4.48265	7.37227e-06	0.000844128	175.799	176.656	165.959	84.6959	126.123	71.9238	108.814	113.863	107.963	73.4161	50.369	77.6194	ENSG00000181754	protein_coding	1	109504175	109509738	-1	adhesion molecule with Ig like domain 1 [Source:HGNC Symbol;Acc:HGNC:20824]
ASAP2	2877.31	0.832393	0.185709	4.48225	7.38596e-06	0.000844128	2048.36	1791.96	1986.95	3996.2	3117.79	4071.84	2013.99	2231.71	2172.62	3077.27	5526.06	2493.01	ENSG00000151693	protein_coding	2	9206765	9405683	1	ArfGAP with SH3 domain, ankyrin repeat and PH domain 2 [Source:HGNC Symbol;Acc:HGNC:2721]
C17orf96	124.8	-0.736029	0.164181	-4.48303	7.35902e-06	0.000844128	196.79	138.554	196.962	88.8274	98.7814	102.611	151.026	123.764	135.789	79.6203	112.362	72.5128	ENSG00000273604	protein_coding	17	38671703	38675421	-1	chromosome 17 open reading frame 96 [Source:HGNC Symbol;Acc:HGNC:34493]
SEC14L2	339.261	1.24995	0.279262	4.47589	7.60922e-06	0.000864758	146.062	155.873	202.434	895.504	343.971	563.882	196.052	200.002	214.813	355.706	578.274	218.56	ENSG00000100003	protein_coding	22	30396857	30425317	1	SEC14 like lipid binding 2 [Source:HGNC Symbol;Acc:HGNC:10699]
MET	8399.42	0.894077	0.1999	4.47262	7.72676e-06	0.000873211	4527.03	4820.51	5937.14	13308.6	8178.57	15362.9	6079.49	6633.74	6608.02	8422.18	12461.5	8453.36	ENSG00000105976	protein_coding	7	116672390	116798386	1	MET proto-oncogene, receptor tyrosine kinase [Source:HGNC Symbol;Acc:HGNC:7029]
PIK3CD-AS2	12.3265	-1.8192	0.407314	-4.46632	7.95751e-06	0.000887063	52.4772	31.1745	37.3864	4.13151	8.81977	8.63085	0	0.990111	3.33907	0	0.968634	0	ENSG00000231789	antisense	1	9672426	9687555	-1	PIK3CD antisense RNA 2 [Source:HGNC Symbol;Acc:HGNC:51334]
CLSTN1	3005.88	0.614447	0.137541	4.46736	7.91922e-06	0.000887063	1645.16	2104.86	2162.03	3931.13	3162.77	3613.45	2634.04	2883.2	2873.83	3450.56	4287.17	3322.31	ENSG00000171603	protein_coding	1	9729026	9824526	-1	calsyntenin 1 [Source:HGNC Symbol;Acc:HGNC:17447]
OTUB2	231.621	1.50875	0.337853	4.4657	7.98089e-06	0.000887063	149.56	152.409	156.84	1035.97	141.116	805.546	35.6459	32.6736	26.7126	87.8926	96.8634	58.2145	ENSG00000089723	protein_coding	14	94026329	94048930	1	OTU deubiquitinase, ubiquitin aldehyde binding 2 [Source:HGNC Symbol;Acc:HGNC:20351]
STX6	1945.76	0.774184	0.173533	4.46131	8.14584e-06	0.000888952	1165.87	1282.77	1221.9	3254.59	1727.79	2874.07	1553.41	1676.26	1658.4	2217.99	2316	2400.07	ENSG00000135823	protein_coding	1	180972712	181023121	-1	syntaxin 6 [Source:HGNC Symbol;Acc:HGNC:11441]
ADRA2C	44.1717	-1.21598	0.272413	-4.46375	8.05389e-06	0.000888952	80.4651	103.915	65.6542	53.7096	29.9872	42.1953	27.2034	53.466	38.9558	12.4084	6.78044	15.3196	ENSG00000184160	protein_coding	4	3766348	3768526	1	adrenoceptor alpha 2C [Source:HGNC Symbol;Acc:HGNC:283]
B4GALT1	1735.63	0.856879	0.1921	4.46058	8.17366e-06	0.000888952	1038.17	1303.56	1053.2	2655.53	1560.22	2814.62	1159.43	1371.3	1371.24	1826.1	2934.96	1739.29	ENSG00000086062	protein_coding	9	33104082	33167356	-1	beta-1,4-galactosyltransferase 1 [Source:HGNC Symbol;Acc:HGNC:924]
KCNMA1	489.713	1.14815	0.257283	4.46262	8.0965e-06	0.000888952	497.659	311.745	397.572	893.438	365.138	1103.79	209.185	212.874	172.519	711.413	594.741	406.48	ENSG00000156113	protein_coding	10	76869601	77638595	-1	potassium calcium-activated channel subfamily M alpha 1 [Source:HGNC Symbol;Acc:HGNC:6284]
SDCBP	1978.35	0.604982	0.135758	4.45632	8.33794e-06	0.000901968	1597.06	2115.25	1921.3	3897.04	2620.35	3047.65	1141.61	1157.44	1284.43	1770.26	1703.83	1483.96	ENSG00000137575	protein_coding	8	58552924	58582860	1	syndecan binding protein [Source:HGNC Symbol;Acc:HGNC:10662]
FAM3C	725.573	1.00717	0.226256	4.45147	8.52829e-06	0.000917653	445.182	354.466	716.725	1776.55	1090.12	1501.77	366.777	363.371	389.558	639.031	523.062	540.272	ENSG00000196937	protein_coding	7	121348851	121396364	-1	family with sequence similarity 3 member C [Source:HGNC Symbol;Acc:HGNC:18664]
CD59	7418.7	0.871431	0.195945	4.44732	8.69498e-06	0.000930639	5676.29	6118.29	6131.37	13014.2	8052.45	17759.4	3927.61	4307.97	4040.27	6592.98	8284.73	5118.79	ENSG00000085063	protein_coding	11	33698261	33736445	-1	CD59 molecule [Source:HGNC Symbol;Acc:HGNC:1689]
RAPGEF3	1273.92	1.29731	0.291959	4.44347	8.85177e-06	0.000942434	224.777	540.359	300.003	1635.04	1070.72	1449.02	854.562	1527.74	1059.6	1961.56	3372.78	1290.93	ENSG00000079337	protein_coding	12	47734367	47771040	-1	Rap guanine nucleotide exchange factor 3 [Source:HGNC Symbol;Acc:HGNC:16629]
ETS1	1979.87	1.59063	0.358206	4.44053	8.97365e-06	0.000945458	860.626	639.656	896.362	6224.11	1735.73	7870.38	552.511	633.671	587.676	1068.15	2114.53	574.996	ENSG00000134954	protein_coding	11	128458761	128587558	-1	ETS proto-oncogene 1, transcription factor [Source:HGNC Symbol;Acc:HGNC:3488]
SOWAHD	9.41408	-1.82485	0.410878	-4.44136	8.93936e-06	0.000945458	26.2386	31.1745	24.6203	4.13151	2.64593	2.87695	4.69024	4.95055	5.56512	0	0.968634	5.10654	ENSG00000187808	protein_coding	X	119758613	119760164	1	sosondowah ankyrin repeat domain family member D [Source:HGNC Symbol;Acc:HGNC:32960]
SLIT2	284.275	2.09362	0.471886	4.4367	9.13467e-06	0.000957436	15.7432	4.61845	49.2406	1128.93	85.5518	2008.11	7.50439	11.8813	10.0172	39.2931	30.9963	19.4048	ENSG00000145147	protein_coding	4	20253260	20620561	1	slit guidance ligand 2 [Source:HGNC Symbol;Acc:HGNC:11086]
AC005336.4	54.116	1.63205	0.368861	4.42457	9.66363e-06	0.00100766	1.74924	15.01	6.38304	51.6438	28.2233	89.1855	54.4068	36.6341	41.1819	85.8245	147.232	91.9177	ENSG00000267056	processed_pseudogene	19	15910582	15911824	-1
FZD10	80.4301	1.4253	0.322583	4.41841	9.94316e-06	0.00103149	9.62082	8.08229	17.3254	105.353	74.0861	67.1289	67.5395	97.0308	93.4939	153.036	135.609	136.855	ENSG00000111432	protein_coding	12	130162459	130165740	1	frizzled class receptor 10 [Source:HGNC Symbol;Acc:HGNC:4039]
PSMB8	1470.96	-0.768043	0.173948	-4.41535	1.00845e-05	0.00104082	2642.23	2634.83	1807.31	1088.65	1326.49	1329.15	1760.72	1256.45	1169.79	715.549	1121.68	798.663	ENSG00000204264	protein_coding	6	32840717	32844703	-1	proteasome subunit beta 8 [Source:HGNC Symbol;Acc:HGNC:9545]
SNORA47	52.3061	-1.42278	0.322334	-4.41398	1.01489e-05	0.00104214	171.426	160.491	84.8033	43.3808	16.7576	55.6211	31.8937	23.7627	12.2433	11.3743	7.74907	8.17046	ENSG00000238961	snoRNA	5	77080434	77080571	-1	small nucleolar RNA, H/ACA box 47 [Source:HGNC Symbol;Acc:HGNC:32640]
ARL6IP5	1277.86	0.609483	0.138193	4.41036	1.03198e-05	0.00105434	988.321	1238.9	1264.75	2131.86	1356.48	2103.05	778.581	813.871	929.374	1241.87	1269.88	1217.4	ENSG00000144746	protein_coding	3	69084944	69106066	1	ADP ribosylation factor like GTPase 6 interacting protein 5 [Source:HGNC Symbol;Acc:HGNC:16937]
RP11-800A3.4	249.906	1.61407	0.366285	4.40659	1.0501e-05	0.00106746	41.1072	70.4314	72.9491	769.493	256.655	619.503	140.707	165.348	110.189	192.33	385.516	174.644	ENSG00000260401	sense_overlapping	11	73238975	73242335	1
TGFBI	9606.85	1.07847	0.244872	4.40423	1.06159e-05	0.00107374	5999.02	6251.07	6880.01	19560.6	10866	19511.5	4244.67	6155.52	5509.46	8383.92	16092.9	5827.58	ENSG00000120708	protein_coding	5	136028895	136063818	1	transforming growth factor beta induced [Source:HGNC Symbol;Acc:HGNC:11771]
SLC2A11	238.75	-0.706501	0.160493	-4.40207	1.07225e-05	0.00107913	417.194	514.957	475.993	224.134	271.649	280.982	178.229	107.922	120.206	99.2669	78.4594	96.0029	ENSG00000133460	protein_coding	22	23856703	23886309	1	solute carrier family 2 member 11 [Source:HGNC Symbol;Acc:HGNC:14239]
HERC3	419.16	0.71053	0.161581	4.39736	1.09578e-05	0.00109735	202.037	212.449	245.291	370.803	447.162	345.234	338.636	479.214	431.853	572.853	854.335	530.059	ENSG00000138641	protein_coding	4	88521048	88708542	1	HECT and RLD domain containing E3 ubiquitin protein ligase 3 [Source:HGNC Symbol;Acc:HGNC:4876]
NMI	677.351	-0.71151	0.162106	-4.38918	1.13781e-05	0.00113383	1258.58	1049.54	841.65	480.287	753.208	591.693	756.067	531.689	652.232	345.366	435.885	432.013	ENSG00000123609	protein_coding	2	151270465	151290057	-1	N-myc and STAT interactor [Source:HGNC Symbol;Acc:HGNC:7854]
AJAP1	660.69	1.23175	0.28131	4.37862	1.19431e-05	0.0011843	294.747	284.035	186.02	1112.41	328.977	1048.17	403.361	615.849	523.121	1370.09	981.226	780.279	ENSG00000196581	protein_coding	1	4654732	4792534	1	adherens junctions associated protein 1 [Source:HGNC Symbol;Acc:HGNC:30801]
LRRC7	309.114	-1.29626	0.296204	-4.37625	1.20739e-05	0.00118616	323.61	161.646	196.051	25.8219	131.415	52.7441	576.9	666.344	727.917	304.005	251.845	291.073	ENSG00000033122	protein_coding	1	69568398	70151945	1	leucine rich repeat containing 7 [Source:HGNC Symbol;Acc:HGNC:18531]
PAQR5	135.077	1.28379	0.293359	4.37615	1.20792e-05	0.00118616	14.8685	17.3192	47.4169	87.7945	136.706	120.832	116.318	166.339	144.693	219.214	301.245	248.178	ENSG00000137819	protein_coding	15	69298947	69407780	1	progestin and adipoQ receptor family member 5 [Source:HGNC Symbol;Acc:HGNC:29645]
PARD3B	475.961	-1.49298	0.341375	-4.37344	1.22305e-05	0.00118742	962.082	666.212	656.542	85.7287	235.488	62.3339	561.891	734.662	721.239	188.193	494.003	343.159	ENSG00000116117	protein_coding	2	204545793	205620162	1	par-3 family cell polarity regulator beta [Source:HGNC Symbol;Acc:HGNC:14446]
AP5B1	697.173	-0.372038	0.085084	-4.37259	1.22781e-05	0.00118742	781.911	780.518	748.64	511.274	626.204	531.277	779.519	830.703	796.925	648.337	676.107	654.658	ENSG00000254470	protein_coding	11	65775893	65780802	-1	adaptor related protein complex 5 beta 1 subunit [Source:HGNC Symbol;Acc:HGNC:25104]
BDKRB2	915.083	0.954793	0.218248	4.3748	1.21543e-05	0.00118742	192.416	211.294	139.515	667.238	497.435	478.533	1092.83	1258.43	1353.44	1633.77	1634.09	1822.01	ENSG00000168398	protein_coding	14	96204679	96244166	1	bradykinin receptor B2 [Source:HGNC Symbol;Acc:HGNC:1030]
GRAMD2	364.872	-1.21303	0.277472	-4.37173	1.23268e-05	0.00118742	613.109	718.169	551.677	177.655	330.741	133.299	431.502	413.866	421.836	114.777	131.734	340.095	ENSG00000175318	protein_coding	15	72159807	72197785	-1	GRAM domain containing 2 [Source:HGNC Symbol;Acc:HGNC:27287]
LAD1	2021.28	0.696002	0.159322	4.36852	1.25091e-05	0.00119927	1003.19	1137.29	1197.28	2510.92	1805.41	2499.11	1862.96	2265.37	1940	2850.82	2874.91	2308.16	ENSG00000159166	protein_coding	1	201373244	201399915	-1	ladinin 1 [Source:HGNC Symbol;Acc:HGNC:6472]
PPP4R1	6910.54	0.438378	0.100465	4.36347	1.28015e-05	0.00122152	5015.95	4955.6	5139.26	6422.42	6922.64	6528.76	6157.35	6837.7	6937.47	8885.42	11212.9	7911.05	ENSG00000154845	protein_coding	18	9546791	9615240	-1	protein phosphatase 4 regulatory subunit 1 [Source:HGNC Symbol;Acc:HGNC:9320]
ZNF418	76.5567	-1.06131	0.243331	-4.36157	1.2913e-05	0.00122637	128.569	146.636	126.749	30.9863	83.7878	40.2773	81.6102	82.1792	71.2335	54.8036	30.9963	40.8523	ENSG00000196724	protein_coding	19	57921884	57935393	-1	zinc finger protein 418 [Source:HGNC Symbol;Acc:HGNC:20647]
ALPP	430.256	-1.48085	0.340217	-4.35267	1.34492e-05	0.00127133	1203.48	1610.69	979.341	98.1233	258.419	291.531	133.203	172.279	160.275	68.246	45.5258	141.962	ENSG00000163283	protein_coding	2	232378534	232382889	1	alkaline phosphatase, placental [Source:HGNC Symbol;Acc:HGNC:439]
SPIRE2	200.549	-0.878851	0.202211	-4.34621	1.38509e-05	0.00130321	365.591	442.217	415.81	167.326	206.383	126.586	118.194	140.596	143.58	75.4842	121.079	83.7472	ENSG00000204991	protein_coding	16	89818179	89871319	1	spire type actin nucleation factor 2 [Source:HGNC Symbol;Acc:HGNC:30623]
RP11-19E11.1	10.9542	-1.62497	0.374098	-4.34369	1.40108e-05	0.00131168	27.1132	21.9376	10.0305	3.09863	6.17384	0.958984	18.761	12.8714	14.4693	5.17015	6.78044	4.08523	ENSG00000258910	lincRNA	2	118833700	118835110	-1
RCAN2	6.98742	-1.98365	0.45682	-4.3423	1.40998e-05	0.00131168	23.6147	26.5561	10.0305	0	5.29186	0.958984	4.69024	3.96044	6.67814	2.06806	0	0	ENSG00000172348	protein_coding	6	46220736	46491972	-1	regulator of calcineurin 2 [Source:HGNC Symbol;Acc:HGNC:3041]
GPT2	707.193	-0.828354	0.190788	-4.34175	1.41355e-05	0.00131168	1137.88	824.394	915.511	331.553	586.515	400.855	1049.68	806.94	729.03	608.01	467.85	628.104	ENSG00000166123	protein_coding	16	46884378	46931297	1	glutamic--pyruvic transaminase 2 [Source:HGNC Symbol;Acc:HGNC:18062]
CMPK2	528.351	-1.86511	0.429759	-4.33989	1.42553e-05	0.00131428	1164.99	540.359	153.193	12.3945	140.234	70.9648	1226.03	1042.59	1199.84	52.7355	422.324	314.563	ENSG00000134326	protein_coding	2	6840570	6866635	-1	cytidine/uridine monophosphate kinase 2 [Source:HGNC Symbol;Acc:HGNC:27015]
LRRC75A	28.5618	-1.33689	0.308089	-4.33931	1.42934e-05	0.00131428	55.1011	55.4214	71.1253	5.16438	22.9314	25.8926	28.1415	25.7429	21.1474	6.20418	12.5922	13.277	ENSG00000181350	protein_coding	17	16441577	16492153	-1	leucine rich repeat containing 75A [Source:HGNC Symbol;Acc:HGNC:32403]
PRKAR2A	1029.44	0.806097	0.185992	4.33405	1.46391e-05	0.00133998	660.338	844.022	715.813	1732.13	1208.31	2105.93	626.617	730.702	759.082	1098.14	842.712	1029.48	ENSG00000114302	protein_coding	3	48744597	48847846	-1	protein kinase cAMP-dependent type II regulatory subunit alpha [Source:HGNC Symbol;Acc:HGNC:9391]
DHODH	219.144	-0.517435	0.119472	-4.33101	1.48429e-05	0.00135251	257.138	257.479	230.701	173.523	221.376	176.453	280.477	279.211	247.091	170.615	175.323	160.345	ENSG00000102967	protein_coding	16	72008588	72027664	1	dihydroorotate dehydrogenase (quinone) [Source:HGNC Symbol;Acc:HGNC:2867]
NFIA	287.597	1.17298	0.27125	4.32437	1.52969e-05	0.00137836	88.3367	275.952	164.135	499.912	211.674	599.365	152.902	169.309	154.71	381.557	401.983	351.33	ENSG00000162599	protein_coding	1	60865259	61462793	1	nuclear factor I A [Source:HGNC Symbol;Acc:HGNC:7784]
CLIP4	4196.51	0.548953	0.126959	4.32388	1.5331e-05	0.00137836	2840.77	2609.43	2775.71	4381.46	3388.56	5006.85	3424.82	4255.5	4565.62	5359.38	5411.76	6338.23	ENSG00000115295	protein_coding	2	29097705	29189643	1	CAP-Gly domain containing linker protein family member 4 [Source:HGNC Symbol;Acc:HGNC:26108]
CCDC88A	1566.8	0.688199	0.159091	4.32583	1.51958e-05	0.00137836	1057.42	979.112	1450.77	2536.74	1957.99	2221.01	1364.86	1068.33	1172.01	1623.43	1922.74	1447.19	ENSG00000115355	protein_coding	2	55287842	55419921	-1	coiled-coil domain containing 88A [Source:HGNC Symbol;Acc:HGNC:25523]
RSAD2	964.595	-1.88146	0.437293	-4.30252	1.68867e-05	0.00150485	1988.01	695.077	172.342	27.8877	196.681	103.57	1670.66	2487.16	2768.09	82.7224	899.861	483.078	ENSG00000134321	protein_coding	2	6865806	6898239	1	radical S-adenosyl methionine domain containing 2 [Source:HGNC Symbol;Acc:HGNC:30908]
ROCK1P1	20.7096	-1.29841	0.301766	-4.30272	1.68718e-05	0.00150485	37.6087	23.0923	32.8271	8.26301	22.9314	10.5488	24.3893	32.6736	31.1646	5.17015	10.655	9.19177	ENSG00000263006	transcribed_unprocessed_pseudogene	18	109065	122219	1	Rho associated coiled-coil containing protein kinase 1 pseudogene 1 [Source:HGNC Symbol;Acc:HGNC:37832]
LINC01127	24.7712	2.0464	0.47588	4.30025	1.70602e-05	0.00151365	5.24772	6.92768	6.38304	41.3151	8.81977	115.078	2.81415	0.990111	2.22605	13.4424	92.9889	1.02131	ENSG00000281162	lincRNA	2	101962056	101987167	1	long intergenic non-protein coding RNA 1127 [Source:HGNC Symbol;Acc:HGNC:49292]
ZNF281	1152.94	0.684328	0.159289	4.29615	1.7379e-05	0.0015219	930.596	961.793	1050.47	2117.4	1233.89	1917.01	705.413	776.247	785.794	1035.06	1368.68	952.88	ENSG00000162702	protein_coding	1	200404940	200410056	-1	zinc finger protein 281 [Source:HGNC Symbol;Acc:HGNC:13075]
SIM1	12.5233	-1.80855	0.420936	-4.2965	1.73513e-05	0.0015219	23.6147	21.9376	11.8542	0	2.64593	0	20.6371	20.7923	24.4865	5.17015	4.84317	14.2983	ENSG00000112246	protein_coding	6	100385015	100464929	-1	single-minded family bHLH transcription factor 1 [Source:HGNC Symbol;Acc:HGNC:10882]
SH3KBP1	647.16	1.35243	0.314724	4.29718	1.72983e-05	0.0015219	351.597	349.848	342.861	2144.25	475.386	2101.13	250.459	231.686	220.379	464.28	494.972	339.074	ENSG00000147010	protein_coding	X	19533975	19887601	-1	SH3 domain containing kinase binding protein 1 [Source:HGNC Symbol;Acc:HGNC:13867]
LINC00885	16.9712	-1.50209	0.350072	-4.2908	1.78033e-05	0.00154568	33.2356	56.576	18.2373	8.26301	10.5837	11.5078	24.3893	7.92088	17.8084	6.20418	4.84317	4.08523	ENSG00000224652	lincRNA	3	196142636	196160890	1	long intergenic non-protein coding RNA 885 [Source:HGNC Symbol;Acc:HGNC:48571]
APP	11405.9	0.894793	0.208533	4.29089	1.77956e-05	0.00154568	5659.67	6270.7	5626.2	14768.1	8442.28	15780.1	9246.35	11029.8	9920.38	12707.2	24191.6	13229	ENSG00000142192	protein_coding	21	25880550	26171128	-1	amyloid beta precursor protein [Source:HGNC Symbol;Acc:HGNC:620]
MYLIP	477.575	-0.792041	0.184698	-4.28831	1.80034e-05	0.00154975	553.635	788.601	565.355	297.468	322.804	261.803	427.75	581.195	732.369	347.434	400.046	452.439	ENSG00000007944	protein_coding	6	16129125	16148248	1	myosin regulatory light chain interacting protein [Source:HGNC Symbol;Acc:HGNC:21155]
CADM4	119.929	-0.925738	0.215831	-4.28918	1.79337e-05	0.00154975	140.814	96.9875	96.6575	60.9397	26.4593	49.8672	194.176	214.854	189.214	109.607	147.232	112.344	ENSG00000105767	protein_coding	19	43622368	43639839	-1	cell adhesion molecule 4 [Source:HGNC Symbol;Acc:HGNC:30825]
IER3	1641.92	1.60402	0.374165	4.28693	1.81156e-05	0.0015528	816.021	503.411	648.335	5132.36	647.371	6168.18	565.643	573.274	510.878	1377.33	2034.13	726.15	ENSG00000137331	protein_coding	6	30743199	30744554	-1	immediate early response 3 [Source:HGNC Symbol;Acc:HGNC:5392]
LRIG1	112.915	1.54585	0.36147	4.27656	1.89801e-05	0.00162003	45.4803	26.5561	60.183	249.956	51.1547	378.799	54.4068	55.4462	42.2949	143.73	172.417	74.5555	ENSG00000144749	protein_coding	3	66378797	66501263	-1	leucine rich repeats and immunoglobulin like domains 1 [Source:HGNC Symbol;Acc:HGNC:17360]
ACOT1	73.2049	-1.27939	0.29963	-4.2699	1.95564e-05	0.00166221	168.802	151.254	136.779	15.4931	64.3843	30.6875	66.6015	63.3671	67.8944	44.4633	31.9649	36.7671	ENSG00000184227	protein_coding	14	73537114	73543794	1	acyl-CoA thioesterase 1 [Source:HGNC Symbol;Acc:HGNC:33128]
SLK	7986.17	0.772583	0.181078	4.26658	1.98489e-05	0.00168001	3003.45	3580.45	3419.49	7804.41	4439.87	8848.54	8273.59	8949.61	9265.92	11850	12433.4	13965.4	ENSG00000065613	protein_coding	10	103967201	104029233	1	STE20 like kinase [Source:HGNC Symbol;Acc:HGNC:11088]
TEAD2	386.71	-0.754002	0.176848	-4.26355	2.01203e-05	0.00169589	361.218	339.456	329.183	137.373	266.357	135.217	687.59	593.076	588.789	421.884	373.893	406.48	ENSG00000074219	protein_coding	19	49340595	49362457	-1	TEA domain transcription factor 2 [Source:HGNC Symbol;Acc:HGNC:11715]
MCRIP2	419.742	-1.05065	0.246483	-4.26257	2.02092e-05	0.00169632	668.21	895.98	692.104	178.688	400.417	182.207	467.148	403.965	375.089	323.651	205.35	244.093	ENSG00000172366	protein_coding	16	636817	648474	1	MAPK regulated corepressor interacting protein 2 [Source:HGNC Symbol;Acc:HGNC:14142]
NOG	109.84	1.91628	0.449874	4.2596	2.04797e-05	0.00171192	62.9727	19.6284	36.4745	403.855	22.9314	729.787	3.7522	2.97033	1.11302	19.6466	6.78044	8.17046	ENSG00000183691	protein_coding	17	56593699	56595590	1	noggin [Source:HGNC Symbol;Acc:HGNC:7866]
LINC01341	31.564	-0.923847	0.216967	-4.258	2.06265e-05	0.00171709	60.3488	47.3391	58.3592	24.789	28.2233	26.8515	36.5839	27.7231	21.1474	15.5105	14.5295	17.3622	ENSG00000227953	processed_transcript	1	246776013	246792385	1	long intergenic non-protein coding RNA 1341 [Source:HGNC Symbol;Acc:HGNC:49457]
ADTRP	195.01	1.50668	0.353932	4.25697	2.0722e-05	0.00171797	87.462	106.224	125.837	634.186	156.992	564.841	45.9644	59.4066	70.1205	96.1648	324.492	68.4276	ENSG00000111863	protein_coding	6	11712054	11807046	-1	androgen dependent TFPI regulating protein [Source:HGNC Symbol;Acc:HGNC:21214]
FOXL2NB	132.98	-0.87863	0.206703	-4.25069	2.13117e-05	0.00175965	307.866	324.446	273.559	133.241	161.402	115.078	59.0971	61.3869	50.086	24.8167	56.1808	28.5966	ENSG00000206262	protein_coding	3	138947234	138953451	1	FOXL2 neighbor [Source:HGNC Symbol;Acc:HGNC:34428]
RP11-43D4.3	28.336	1.0807	0.254341	4.249	2.14726e-05	0.00176573	11.3701	12.7007	12.7661	34.0849	32.6331	45.0722	20.6371	22.7725	26.7126	54.8036	35.8395	30.6392	ENSG00000279176	TEC	12	104552073	104553447	1
HIST3H2A	835.152	-0.93687	0.220643	-4.2461	2.17528e-05	0.00178153	1030.3	827.857	723.108	469.959	440.106	561.005	2201.6	949.516	980.573	581.125	705.166	551.506	ENSG00000181218	protein_coding	1	228456979	228457873	-1	histone cluster 3 H2A [Source:HGNC Symbol;Acc:HGNC:20507]
RP5-875H18.9	46.1099	1.65644	0.390214	4.24495	2.18645e-05	0.00178345	9.62082	9.2369	16.4135	110.518	44.0988	196.592	12.1946	21.7824	23.3735	39.2931	42.6199	27.5753	ENSG00000276851	lincRNA	17	50094065	50094647	1
ADAMTSL4	140.863	1.56098	0.36797	4.24215	2.21389e-05	0.00179219	78.7158	111.997	65.6542	470.992	120.831	389.347	22.5132	48.5154	27.8256	43.4293	243.127	67.4063	ENSG00000143382	protein_coding	1	150549369	150560937	1	ADAMTS like 4 [Source:HGNC Symbol;Acc:HGNC:19706]
CTD-2024F21.1	10.9821	1.6116	0.379911	4.24205	2.21488e-05	0.00179219	1.74924	3.46384	1.82373	19.6247	22.0494	21.0976	10.3185	4.95055	4.45209	16.5445	15.4981	10.2131	ENSG00000277173	sense_intronic	12	47768529	47769648	1
DHCR24	7187.27	-0.578714	0.136544	-4.23829	2.25228e-05	0.00181519	7320.57	9106.43	7733.51	4697.52	6592.78	5215.91	7703.26	9901.11	10097.3	5529.99	5274.21	7074.6	ENSG00000116133	protein_coding	1	54849633	54887218	-1	24-dehydrocholesterol reductase [Source:HGNC Symbol;Acc:HGNC:2859]
ATP6V1B1	6.71167	-2.01515	0.475758	-4.23565	2.27887e-05	0.00182934	26.2386	31.1745	17.3254	0	0.881977	1.91797	0	1.98022	0	0	0	1.02131	ENSG00000116039	protein_coding	2	70935882	70965406	1	ATPase H+ transporting V1 subunit B1 [Source:HGNC Symbol;Acc:HGNC:853]
MPRIP	9264.93	0.629301	0.148607	4.23466	2.28897e-05	0.00183018	7002.21	7582.34	6273.62	14755.7	10387.9	11275.7	6573.85	8181.28	7704.35	8636.22	12881.9	9924.05	ENSG00000133030	protein_coding	17	17042545	17217679	1	myosin phosphatase Rho interacting protein [Source:HGNC Symbol;Acc:HGNC:30321]
IKBKE	517.248	1.08603	0.25679	4.22926	2.34464e-05	0.00186731	377.836	367.167	348.332	1405.74	454.218	1341.62	286.105	215.844	198.118	431.191	422.324	358.479	ENSG00000263528	protein_coding	1	206470476	206496889	1	inhibitor of kappa light polypeptide gene enhancer in B-cells, kinase epsilon [Source:HGNC Symbol;Acc:HGNC:14552]
GAS6-AS1	11.2782	1.85731	0.439374	4.22718	2.36643e-05	0.00187728	4.3731	3.46384	6.38304	63.0055	17.6395	31.6465	0.938049	0.990111	0	1.03403	4.84317	1.02131	ENSG00000233695	antisense	13	113815630	113845744	1	GAS6 antisense RNA 1 [Source:HGNC Symbol;Acc:HGNC:39826]
RN7SKP16	20.1095	1.21843	0.288496	4.22338	2.40661e-05	0.00188295	13.1193	11.5461	13.6779	43.3808	31.7512	50.8261	10.3185	8.91099	7.79116	15.5105	23.2472	11.2344	ENSG00000222112	misc_RNA	1	33336566	33336864	-1	RNA, 7SK small nuclear pseudogene 16 [Source:HGNC Symbol;Acc:HGNC:45740]
ADAM9	4606.79	0.83608	0.197915	4.22443	2.39545e-05	0.00188295	1832.33	2522.83	3168.72	5176.78	5552.93	6981.4	3652.76	4366.39	4348.58	5927.06	7164.02	4587.71	ENSG00000168615	protein_coding	8	38996869	39105144	1	ADAM metallopeptidase domain 9 [Source:HGNC Symbol;Acc:HGNC:216]
ADAM10	4910.96	0.481621	0.113989	4.22515	2.38784e-05	0.00188295	3155.63	3355.31	3858.09	4424.84	5580.27	4832.32	4206.21	4851.54	5139.94	5514.48	7333.53	6679.35	ENSG00000137845	protein_coding	15	58588807	58749978	-1	ADAM metallopeptidase domain 10 [Source:HGNC Symbol;Acc:HGNC:188]
ITGA3	21044.7	0.96779	0.229172	4.22299	2.41081e-05	0.00188295	10622.3	13946.6	11678.2	39766.8	18892.8	29690.1	13454.4	17617	16156.6	20291.8	39778.9	20640.6	ENSG00000005884	protein_coding	17	50055968	50090481	1	integrin subunit alpha 3 [Source:HGNC Symbol;Acc:HGNC:6139]
VEPH1	97.9983	-1.26758	0.30063	-4.21643	2.48204e-05	0.00193112	249.267	218.222	237.996	57.8411	149.936	58.498	70.3537	27.7231	51.1991	21.7146	8.71771	24.5114	ENSG00000197415	protein_coding	3	157259742	157533619	-1	ventricular zone expressed PH domain containing 1 [Source:HGNC Symbol;Acc:HGNC:25735]
ARNTL2	4322.85	0.764885	0.181731	4.20889	2.56624e-05	0.00198178	2213.66	2093.31	2970.85	4078.83	5271.58	4478.45	3293.49	4347.58	4272.9	6154.55	8394.18	4304.81	ENSG00000029153	protein_coding	12	27332854	27425289	1	aryl hydrocarbon receptor nuclear translocator like 2 [Source:HGNC Symbol;Acc:HGNC:18984]
RP4-539M6.20	8.81422	1.76192	0.418623	4.20885	2.56674e-05	0.00198178	2.62386	2.30923	4.55932	35.1178	7.93779	19.1797	2.81415	3.96044	0	9.30627	7.74907	10.2131	ENSG00000273350	sense_intronic	22	30420512	30420912	1
RP11-981G7.1	32.4007	-0.918002	0.218313	-4.20497	2.61114e-05	0.00200078	43.731	53.1122	38.2983	25.8219	30.8692	23.9746	43.1502	39.6044	38.9558	12.4084	17.4354	21.4475	ENSG00000261451	sense_overlapping	8	10433672	10438312	1
AC137932.4	8.02346	-1.84159	0.437955	-4.20498	2.611e-05	0.00200078	28.8625	19.6284	25.5322	1.03288	5.29186	0.958984	4.69024	3.96044	2.22605	1.03403	0	3.06392	ENSG00000268218	antisense	16	89268104	89273044	1
NGFR	375.347	1.50115	0.357379	4.20043	2.66409e-05	0.00202601	75.2173	66.9676	105.776	928.556	298.108	633.888	460.582	229.706	185.875	447.735	649.953	421.8	ENSG00000064300	protein_coding	17	49495293	49515017	1	nerve growth factor receptor [Source:HGNC Symbol;Acc:HGNC:7809]
IFNGR2	1053.51	0.892559	0.212468	4.2009	2.65852e-05	0.00202601	421.567	598.089	560.796	1715.61	888.151	1497.93	896.775	1002.98	971.669	1335.97	1555.63	1196.97	ENSG00000159128	protein_coding	21	33402896	33479348	1	interferon gamma receptor 2 (interferon gamma transducer 1) [Source:HGNC Symbol;Acc:HGNC:5440]
FSCN1	3562.92	1.1409	0.271718	4.19882	2.68306e-05	0.00203279	1715.13	2278.05	2195.77	9070.72	3209.51	6391.63	1795.43	2335.67	2104.73	4230.22	5368.17	2059.98	ENSG00000075618	protein_coding	7	5592823	5606655	1	fascin actin-bundling protein 1 [Source:HGNC Symbol;Acc:HGNC:11148]
B3GNT5	823.952	0.776948	0.185229	4.19454	2.73428e-05	0.00204619	418.943	506.875	592.711	1272.5	823.766	1289.83	601.289	722.781	773.551	1055.74	859.178	970.242	ENSG00000176597	protein_coding	3	183253244	183298504	1	UDP-GlcNAc:betaGal beta-1,3-N-acetylglucosaminyltransferase 5 [Source:HGNC Symbol;Acc:HGNC:15684]
ASAP1	2448.16	0.505073	0.120366	4.19615	2.71496e-05	0.00204619	2559.14	2476.64	2760.21	3506.62	4296.11	3789.9	1507.44	1383.18	1326.72	1570.69	2374.12	1827.12	ENSG00000153317	protein_coding	8	130052104	130443660	-1	ArfGAP with SH3 domain, ankyrin repeat and PH domain 1 [Source:HGNC Symbol;Acc:HGNC:2720]
P2RY6	68.5275	1.90327	0.453811	4.19397	2.74119e-05	0.00204619	6.99696	15.01	10.0305	374.934	13.2297	237.828	23.4512	11.8813	5.56512	42.3952	50.369	30.6392	ENSG00000171631	protein_coding	11	73264505	73298617	1	pyrimidinergic receptor P2Y6 [Source:HGNC Symbol;Acc:HGNC:8543]
INSR	231.506	-0.949924	0.226438	-4.19508	2.72781e-05	0.00204619	192.416	116.616	226.142	54.7424	82.9058	65.2109	302.99	470.303	474.148	238.861	315.775	237.965	ENSG00000171105	protein_coding	19	7112255	7294034	-1	insulin receptor [Source:HGNC Symbol;Acc:HGNC:6091]
DECR2	173.458	-1.05823	0.252753	-4.1868	2.82921e-05	0.00210412	284.252	310.591	343.772	66.1041	148.172	69.0468	169.787	168.319	173.632	105.471	125.922	116.429	ENSG00000242612	protein_coding	16	401826	412487	1	2,4-dienoyl-CoA reductase 2, peroxisomal [Source:HGNC Symbol;Acc:HGNC:2754]
TMEM189	1096.09	0.780272	0.186459	4.18468	2.85564e-05	0.002116	608.736	603.863	553.501	1693.92	857.281	1392.44	973.695	1121.8	1027.32	1412.49	1477.17	1430.85	ENSG00000240849	protein_coding	20	50118254	50153734	-1	transmembrane protein 189 [Source:HGNC Symbol;Acc:HGNC:16735]
CCL28	177.467	-0.806099	0.192777	-4.18152	2.89572e-05	0.00213687	320.986	333.683	204.257	136.34	149.936	104.529	147.274	180.2	193.666	100.301	130.766	127.663	ENSG00000151882	protein_coding	5	43376645	43412391	-1	C-C motif chemokine ligand 28 [Source:HGNC Symbol;Acc:HGNC:17700]
SNORD39	43.9065	1.08847	0.260351	4.18079	2.90493e-05	0.00213687	17.4924	12.7007	26.444	67.137	53.8006	63.2929	31.8937	39.6044	36.7298	46.5314	84.2712	46.9801	ENSG00000264379	snoRNA	9	21524307	21524382	-1	Small nucleolar RNA SNORD55/SNORD39 [Source:RFAM;Acc:RF00157]
FGD6	2698.51	0.68197	0.16339	4.17387	2.99463e-05	0.00218987	1471.99	1497.53	1528.28	3126.52	1954.46	3058.2	2544.93	2698.05	2768.09	3203.43	5076.61	3454.06	ENSG00000180263	protein_coding	12	95076749	95217482	-1	FYVE, RhoGEF and PH domain containing 6 [Source:HGNC Symbol;Acc:HGNC:21740]
CDR2L	292.471	-0.907598	0.217463	-4.17357	2.99864e-05	0.00218987	283.377	302.509	238.908	84.6959	189.625	120.832	499.98	494.065	483.052	233.691	190.821	388.097	ENSG00000109089	protein_coding	17	74987632	75005800	1	cerebellar degeneration related protein 2 like [Source:HGNC Symbol;Acc:HGNC:29999]
MORF4L1	2432.91	0.423835	0.101649	4.1696	3.05131e-05	0.00221368	1836.7	1914.35	1831.93	2405.57	3239.5	2602.68	2359.19	2186.16	2356.27	2843.58	2858.44	2760.59	ENSG00000185787	protein_coding	15	78810487	78898133	1	mortality factor 4 like 1 [Source:HGNC Symbol;Acc:HGNC:16989]
TRIM65	493.878	-0.395724	0.09491	-4.16947	3.05312e-05	0.00221368	569.378	457.227	482.376	389.394	404.827	332.767	603.165	641.592	614.389	481.858	493.035	456.524	ENSG00000141569	protein_coding	17	75880335	75897003	-1	tripartite motif containing 65 [Source:HGNC Symbol;Acc:HGNC:27316]
ARFGEF1	6348.65	0.518548	0.124553	4.16327	3.1372e-05	0.00226651	4690.59	5953.18	5629.84	6023.73	7773.74	8122.59	4807.5	5086.2	5050.9	6474.06	8812.63	7758.87	ENSG00000066777	protein_coding	8	67173511	67343677	-1	ADP ribosylation factor guanine nucleotide exchange factor 1 [Source:HGNC Symbol;Acc:HGNC:15772]
TNC	24636.2	1.20809	0.290448	4.1594	3.19083e-05	0.00229706	2371.1	5144.96	6244.44	17612.6	5401.23	16885.8	30806.5	23095.3	21026.1	66967.9	59402.4	40675.6	ENSG00000041982	protein_coding	9	115019578	115118257	-1	tenascin C [Source:HGNC Symbol;Acc:HGNC:5318]
COLGALT1	1790.28	0.475769	0.114447	4.1571	3.2231e-05	0.00231206	1171.12	1325.5	1301.23	2016.17	1764.84	2003.32	1840.45	1747.55	1626.13	2206.62	2628.87	1851.63	ENSG00000130309	protein_coding	19	17555594	17583162	1	collagen beta(1-O)galactosyltransferase 1 [Source:HGNC Symbol;Acc:HGNC:26182]
TMEM140	149.735	-1.23275	0.296645	-4.15563	3.24395e-05	0.00231879	373.463	355.621	173.254	80.5644	138.47	68.0878	149.15	121.784	142.467	24.8167	82.3339	86.8111	ENSG00000146859	protein_coding	7	135148072	135166215	1	transmembrane protein 140 [Source:HGNC Symbol;Acc:HGNC:21870]
MYH10	1658.64	1.41759	0.341293	4.15358	3.27318e-05	0.00233145	533.518	235.541	419.457	3386.8	1108.64	3303.7	1278.56	1380.21	1521.5	2185.94	2105.81	2443.99	ENSG00000133026	protein_coding	17	8474205	8630761	-1	myosin heavy chain 10 [Source:HGNC Symbol;Acc:HGNC:7568]
SCARNA1	469.901	-0.861196	0.207688	-4.14657	3.37487e-05	0.00239039	718.938	1025.3	606.389	355.309	383.66	410.445	399.609	492.085	458.566	183.023	397.14	208.347	ENSG00000252947	scaRNA	1	27834401	27834566	1	small Cajal body-specific RNA 1 [Source:HGNC Symbol;Acc:HGNC:32555]
RPL12P20	25.498	-1.26953	0.306187	-4.14626	3.37956e-05	0.00239039	42.8564	70.4314	59.2711	13.4274	20.2855	27.8105	15.9468	15.8418	20.0344	1.03403	6.78044	12.2557	ENSG00000239627	processed_pseudogene	4	41389115	41389593	1	ribosomal protein L12 pseudogene 20 [Source:HGNC Symbol;Acc:HGNC:36968]
RPS16	2268.12	0.868041	0.209439	4.1446	3.40408e-05	0.00239934	1318.93	1513.7	1231.93	3126.52	1316.79	2997.78	1374.24	1920.81	2057.98	3339.92	4030.49	2988.35	ENSG00000105193	protein_coding	19	39433207	39435948	-1	ribosomal protein S16 [Source:HGNC Symbol;Acc:HGNC:10396]
ASAP3	618.637	-1.07881	0.260618	-4.13943	3.48175e-05	0.00244557	722.436	1287.39	1065.97	245.825	545.944	280.023	670.705	681.196	740.16	225.419	477.537	481.036	ENSG00000088280	protein_coding	1	23428563	23484568	-1	ArfGAP with SH3 domain, ankyrin repeat and PH domain 3 [Source:HGNC Symbol;Acc:HGNC:14987]
MYH16	98.1016	1.97845	0.478355	4.13594	3.53499e-05	0.00247013	10.4954	6.92768	21.8847	661.041	37.925	407.568	4.69024	0.990111	1.11302	0	17.4354	7.14915	ENSG00000002079	unitary_pseudogene	7	99238794	99311130	1	myosin heavy chain 16 pseudogene [Source:HGNC Symbol;Acc:HGNC:31038]
RGS20	312.243	0.847517	0.204935	4.13554	3.54114e-05	0.00247013	181.921	211.294	167.783	551.556	349.263	536.072	257.025	237.627	252.656	377.421	351.614	272.689	ENSG00000147509	protein_coding	8	53851808	53959303	1	regulator of G-protein signaling 20 [Source:HGNC Symbol;Acc:HGNC:14600]
CCL20	17.4324	1.97837	0.478677	4.133	3.58064e-05	0.00248239	2.62386	0	4.55932	87.7945	11.4657	94.9394	1.8761	0	0	1.03403	3.87454	1.02131	ENSG00000115009	protein_coding	2	227813842	227817564	1	C-C motif chemokine ligand 20 [Source:HGNC Symbol;Acc:HGNC:10619]
SCEL	695.921	1.82959	0.442696	4.13283	3.58326e-05	0.00248239	38.4833	61.1945	87.5389	2870.36	777.022	2085.79	127.575	407.926	279.369	300.903	799.123	515.76	ENSG00000136155	protein_coding	13	77535674	77645263	1	sciellin [Source:HGNC Symbol;Acc:HGNC:10573]
NRXN3	73.488	-1.79242	0.433985	-4.13013	3.62554e-05	0.00249459	22.7401	50.803	141.339	5.16438	54.6826	9.58984	136.955	200.002	210.361	8.27224	17.4354	24.5114	ENSG00000021645	protein_coding	14	78170373	79868290	1	neurexin 3 [Source:HGNC Symbol;Acc:HGNC:8010]
PROCR	416.131	1.08853	0.263515	4.1308	3.61502e-05	0.00249459	168.802	290.962	279.03	749.868	447.162	905.281	326.441	236.636	202.57	427.054	680.95	278.817	ENSG00000101000	protein_coding	20	35172073	35216240	1	protein C receptor [Source:HGNC Symbol;Acc:HGNC:9452]
HSPA5	3744.84	0.865635	0.2097	4.12797	3.65983e-05	0.00250173	2453.31	3066.65	2240.45	7860.19	4229.08	6983.32	2543.99	2331.71	2555.5	4386.36	2734.45	3553.13	ENSG00000044574	protein_coding	9	125234853	125241330	-1	heat shock protein family A (Hsp70) member 5 [Source:HGNC Symbol;Acc:HGNC:5238]
AMOTL1	9771.01	1.12816	0.273301	4.12792	3.66065e-05	0.00250173	5873.08	7912.56	7377.89	19814.7	7942.2	23086.6	3292.55	5578.28	4814.94	8693.09	16429	6437.3	ENSG00000166025	protein_coding	11	94706431	94876753	1	angiomotin like 1 [Source:HGNC Symbol;Acc:HGNC:17811]
NES	54.63	1.93405	0.468934	4.12435	3.71786e-05	0.00253228	5.24772	6.92768	10.9424	358.408	7.05581	223.443	1.8761	4.95055	4.45209	8.27224	9.68634	14.2983	ENSG00000132688	protein_coding	1	156668763	156677397	-1	nestin [Source:HGNC Symbol;Acc:HGNC:7756]
RGS7	29.8461	-1.90326	0.461672	-4.12253	3.74738e-05	0.00253315	174.049	30.0199	122.19	6.19726	13.2297	12.4668	0	0	0	0	0	0	ENSG00000182901	protein_coding	1	240775515	241357230	-1	regulator of G-protein signaling 7 [Source:HGNC Symbol;Acc:HGNC:10003]
RAP2B	2526.08	0.656756	0.159331	4.12196	3.75671e-05	0.00253315	1359.16	1973.23	1827.37	3087.27	2245.51	3316.17	1798.24	2438.64	2308.41	2991.45	4016.93	2950.56	ENSG00000181467	protein_coding	3	153162270	153170620	1	RAP2B, member of RAS oncogene family [Source:HGNC Symbol;Acc:HGNC:9862]
MAP2K3	356.746	0.900121	0.21837	4.122	3.75598e-05	0.00253315	281.628	279.416	324.623	745.737	386.306	944.599	166.035	182.18	162.501	327.788	260.563	219.581	ENSG00000034152	protein_coding	17	21284672	21315240	1	mitogen-activated protein kinase kinase 3 [Source:HGNC Symbol;Acc:HGNC:6843]
GAB1	785.572	0.517883	0.125968	4.11124	3.93542e-05	0.00264484	578.124	519.576	635.569	953.345	800.835	1022.28	611.608	727.731	801.377	824.122	1003.5	948.795	ENSG00000109458	protein_coding	4	143336762	143474568	1	GRB2 associated binding protein 1 [Source:HGNC Symbol;Acc:HGNC:4066]
EVI5	858.669	0.700503	0.170537	4.10762	3.99762e-05	0.00266891	513.402	562.296	679.338	1346.87	939.305	1250.51	665.077	700.998	763.534	1067.12	738.099	1077.48	ENSG00000067208	protein_coding	1	92508696	92792404	-1	ecotropic viral integration site 5 [Source:HGNC Symbol;Acc:HGNC:3501]
CTB-31O20.2	66.1135	-0.772501	0.18805	-4.10795	3.99183e-05	0.00266891	130.318	124.698	98.4812	61.9726	57.3285	45.0722	57.221	52.4759	48.973	41.3612	39.714	35.7458	ENSG00000261526	lincRNA	19	1874871	1876169	-1
YOD1	1243.78	0.380737	0.0928811	4.09918	4.1461e-05	0.00273533	992.694	909.835	1143.48	1293.16	1380.29	1340.66	1028.1	1209.92	1192.05	1333.9	1547.88	1553.41	ENSG00000180667	protein_coding	1	207043849	207052980	-1	YOD1 deubiquitinase [Source:HGNC Symbol;Acc:HGNC:25035]
UBA6	7981.85	0.474023	0.115636	4.09925	4.14492e-05	0.00273533	3210.73	2836.88	3390.31	5658.1	4722.1	5077.82	10335.4	10503.1	11502	12537.6	13399.1	12609.1	ENSG00000033178	protein_coding	4	67612652	67701179	-1	ubiquitin like modifier activating enzyme 6 [Source:HGNC Symbol;Acc:HGNC:25581]
ABLIM1	3785.51	0.819307	0.199863	4.09934	4.14321e-05	0.00273533	1318.05	2221.48	2461.12	3717.32	2817.03	4933.97	2652.8	3974.3	3659.62	4930.26	6867.61	5872.52	ENSG00000099204	protein_coding	10	114431113	114685003	-1	actin binding LIM protein 1 [Source:HGNC Symbol;Acc:HGNC:78]
PHEX	100.28	1.1396	0.278026	4.0989	4.1512e-05	0.00273533	22.7401	20.783	19.1491	82.6301	44.9808	123.709	112.566	122.774	112.415	180.955	166.605	194.048	ENSG00000102174	protein_coding	X	22032441	22251310	1	phosphate regulating endopeptidase homolog, X-linked [Source:HGNC Symbol;Acc:HGNC:8918]
AMN1	93.6205	0.745229	0.181858	4.09787	4.16978e-05	0.00273865	79.5905	58.8853	82.0677	143.57	96.1355	129.463	65.6634	52.4759	75.6856	87.8926	117.205	134.813	ENSG00000151743	protein_coding	12	31671137	31729174	-1	antagonist of mitotic exit network 1 homolog [Source:HGNC Symbol;Acc:HGNC:27281]
TBC1D14	2186.1	0.316437	0.0772997	4.09365	4.24643e-05	0.00277997	1871.69	1847.38	1852.91	2315.71	2069.12	2151.96	1936.13	2090.12	2047.96	2937.68	2501.01	2611.48	ENSG00000132405	protein_coding	4	6909242	7033118	1	TBC1 domain family member 14 [Source:HGNC Symbol;Acc:HGNC:29246]
YWHAE	5166.54	0.520024	0.1271	4.09144	4.28697e-05	0.00279745	3848.33	3730.55	3411.28	6933.7	5045.79	6750.29	4762.47	4880.25	4880.61	6081.13	5867.98	5806.13	ENSG00000108953	protein_coding	17	1344272	1400378	-1	tyrosine 3-monooxygenase/tryptophan 5-monooxygenase activation protein epsilon [Source:HGNC Symbol;Acc:HGNC:12851]
CTNND1	10979.1	0.449213	0.109826	4.0902	4.30995e-05	0.00280268	8317.64	9662.96	10365.1	15741	12556.7	14904.5	8462.14	9424.86	9074.48	10333.1	11950	10956.6	ENSG00000198561	protein_coding	11	57753243	57819546	1	catenin delta 1 [Source:HGNC Symbol;Acc:HGNC:2515]
AC005863.1	45.1788	-1.24976	0.3056	-4.08952	4.32269e-05	0.00280268	63.8473	46.1845	37.3864	32.0192	7.05581	27.8105	64.7254	86.1396	97.946	15.5105	33.9022	29.6179	ENSG00000205325	lincRNA	17	14767583	14780203	-1
PENK	12.9104	-1.9753	0.483129	-4.08855	4.34071e-05	0.00280538	0	0	0	0	0	0	28.1415	50.4956	71.2335	0	0.968634	4.08523	ENSG00000181195	protein_coding	8	56436674	56446734	-1	proenkephalin [Source:HGNC Symbol;Acc:HGNC:8831]
MROH3P	15.0741	1.81841	0.444966	4.08662	4.37711e-05	0.00281183	5.24772	5.77306	5.47118	60.9397	8.81977	77.6777	0.938049	2.97033	0	3.10209	4.84317	5.10654	ENSG00000233217	transcribed_unitary_pseudogene	1	200917460	200966668	1	maestro heat like repeat family member 3, pseudogene [Source:HGNC Symbol;Acc:HGNC:33122]
GPAT3	331.052	1.45257	0.355451	4.08654	4.37849e-05	0.00281183	134.692	161.646	258.057	1015.32	419.821	1177.63	122.884	49.5055	72.3465	357.774	80.3966	122.557	ENSG00000138678	protein_coding	4	83535914	83605875	1	glycerol-3-phosphate acyltransferase 3 [Source:HGNC Symbol;Acc:HGNC:28157]
ST3GAL5	153.816	1.49813	0.366864	4.08363	4.43386e-05	0.00282662	86.5874	65.8129	131.308	558.786	348.381	632.929	5.62829	1.98022	2.22605	4.13612	2.9059	5.10654	ENSG00000115525	protein_coding	2	85839144	85889014	-1	ST3 beta-galactoside alpha-2,3-sialyltransferase 5 [Source:HGNC Symbol;Acc:HGNC:10872]
GPR63	10.3925	-1.61473	0.395425	-4.08354	4.43557e-05	0.00282662	20.1163	39.2568	33.7389	4.13151	8.81977	6.71289	4.69024	1.98022	2.22605	2.06806	0.968634	0	ENSG00000112218	protein_coding	6	96794126	96837463	-1	G protein-coupled receptor 63 [Source:HGNC Symbol;Acc:HGNC:13302]
RP11-757G1.6	24.394	-1.65335	0.404922	-4.08312	4.44345e-05	0.00282662	49.8534	91.2144	41.9457	2.06575	27.3413	12.4668	22.5132	10.8912	22.2605	2.06806	1.93727	8.17046	ENSG00000250508	lincRNA	11	68870664	68874542	1
H1FX-AS1	62.1357	-0.784482	0.192201	-4.08157	4.47329e-05	0.00283669	98.8321	78.5137	101.217	48.5452	58.2105	30.6875	67.5395	64.3572	66.7814	48.5994	44.5572	37.7884	ENSG00000206417	antisense	3	129315392	129326225	1	H1FX antisense RNA 1 [Source:HGNC Symbol;Acc:HGNC:27953]
ACO1	805.379	0.883142	0.216422	4.08065	4.49097e-05	0.002839	429.439	704.314	889.067	1809.6	987.814	1586.16	409.927	386.143	421.836	842.735	684.824	512.696	ENSG00000122729	protein_coding	9	32384603	32454769	1	aconitase 1 [Source:HGNC Symbol;Acc:HGNC:117]
WNT5A	271.351	-1.45483	0.356631	-4.07937	4.51588e-05	0.00284585	265.885	69.2768	234.349	9.29589	62.6204	36.4414	503.732	612.878	671.153	310.209	218.911	261.455	ENSG00000114251	protein_coding	3	55465715	55490539	-1	Wnt family member 5A [Source:HGNC Symbol;Acc:HGNC:12784]
FST	1909.55	1.31163	0.321878	4.07492	4.60297e-05	0.00287387	281.628	147.79	291.796	1338.61	1031.03	1260.1	1977.41	2741.62	2174.85	2942.85	6763	1963.97	ENSG00000134363	protein_coding	5	53480409	53487134	1	follistatin [Source:HGNC Symbol;Acc:HGNC:3971]
TNIP1	2277.76	1.26423	0.310204	4.07547	4.59213e-05	0.00287387	1410.76	1229.66	1019.46	6250.97	1467.61	4883.14	1108.77	1313.88	1140.85	2004.98	4051.8	1451.28	ENSG00000145901	protein_coding	5	151029945	151093577	-1	TNFAIP3 interacting protein 1 [Source:HGNC Symbol;Acc:HGNC:16903]
NEURL1	611.936	1.56239	0.383304	4.07612	4.57932e-05	0.00287387	431.188	484.937	406.691	2869.33	200.209	1897.83	68.4776	84.1594	61.2163	209.908	485.286	144.004	ENSG00000107954	protein_coding	10	103493979	103592552	1	neuralized E3 ubiquitin protein ligase 1 [Source:HGNC Symbol;Acc:HGNC:7761]
SHC1	1276.31	0.391794	0.0962885	4.06896	4.72226e-05	0.00293928	998.816	1182.32	1066.88	1575.14	1455.26	1527.66	1022.47	1145.56	1196.5	1263.58	1551.75	1329.74	ENSG00000160691	protein_coding	1	154962298	154974395	-1	SHC adaptor protein 1 [Source:HGNC Symbol;Acc:HGNC:10840]
AIM1	4849.04	0.541358	0.133214	4.06382	4.82764e-05	0.00299566	2357.1	3019.31	3261.73	4936.12	3505.86	5120.97	4825.32	5106.99	5255.7	6660.19	7640.58	6498.58	ENSG00000112297	protein_coding	6	106360808	106571978	1	absent in melanoma 1 [Source:HGNC Symbol;Acc:HGNC:356]
PABPC1	10036.4	1.06561	0.262595	4.058	4.94954e-05	0.0030619	5176.88	5706.1	6720.43	26958.1	10158.6	23586.2	5690.2	5589.17	5958.01	8972.28	8202.39	7719.04	ENSG00000070756	protein_coding	8	100685816	100722809	-1	poly(A) binding protein cytoplasmic 1 [Source:HGNC Symbol;Acc:HGNC:8554]
RGL1	122.473	-1.44609	0.356926	-4.05152	5.08859e-05	0.0031193	143.438	232.077	208.817	23.7562	176.395	35.4824	143.521	180.2	208.135	38.2591	38.7454	40.8523	ENSG00000143344	protein_coding	1	183636085	183928531	1	ral guanine nucleotide dissociation stimulator like 1 [Source:HGNC Symbol;Acc:HGNC:30281]
CAB39	7538.92	1.04108	0.256919	4.05217	5.0744e-05	0.0031193	4213.92	5236.17	5312.52	13430.5	7390.97	13869.8	3808.48	4949.56	4789.34	6773.93	15640.5	5051.39	ENSG00000135932	protein_coding	2	230712845	230821075	1	calcium binding protein 39 [Source:HGNC Symbol;Acc:HGNC:20292]
SOD2	4349.14	0.741412	0.182958	4.05236	5.07042e-05	0.0031193	3318.31	2140.65	2436.5	5098.28	2959.03	4752.72	2977.37	4244.6	4056.97	5677.86	7976.7	6550.67	ENSG00000112096	protein_coding	6	159669057	159762529	-1	superoxide dismutase 2, mitochondrial [Source:HGNC Symbol;Acc:HGNC:11180]
NCSTN	857.933	0.449943	0.111195	4.04643	5.20045e-05	0.00317824	745.177	971.029	769.613	1084.52	1052.2	1191.06	676.333	605.948	580.998	745.536	944.418	928.369	ENSG00000162736	protein_coding	1	160343272	160358952	1	nicastrin [Source:HGNC Symbol;Acc:HGNC:17091]
LGR5	121.668	-1.66298	0.411308	-4.04314	5.27395e-05	0.00321345	0	0	0	0	1.76395	0	260.778	531.689	463.018	53.7696	39.714	109.28	ENSG00000139292	protein_coding	12	71439770	71586310	1	leucine rich repeat containing G protein-coupled receptor 5 [Source:HGNC Symbol;Acc:HGNC:4504]
WNT4	464.773	0.929657	0.230118	4.03991	5.34722e-05	0.00324531	54.2265	113.152	76.5965	258.219	178.159	106.447	612.546	606.938	498.634	946.138	885.331	1240.89	ENSG00000162552	protein_coding	1	22117305	22143969	-1	Wnt family member 4 [Source:HGNC Symbol;Acc:HGNC:12783]
TSEN54	543.927	-0.471565	0.116741	-4.03942	5.35832e-05	0.00324531	677.831	692.768	635.569	472.024	530.95	366.332	640.687	593.076	562.077	488.062	401.014	466.738	ENSG00000182173	protein_coding	17	75516060	75524739	1	tRNA splicing endonuclease subunit 54 [Source:HGNC Symbol;Acc:HGNC:27561]
RAPGEF4	337.838	0.836743	0.207208	4.03818	5.38686e-05	0.00324605	45.4803	49.6484	54.7118	56.8082	149.936	95.8984	417.432	449.51	466.357	901.674	655.765	710.83	ENSG00000091428	protein_coding	2	172735274	173052893	1	Rap guanine nucleotide exchange factor 4 [Source:HGNC Symbol;Acc:HGNC:16626]
KPNA7	15.9649	1.66533	0.412417	4.03797	5.39163e-05	0.00324605	5.24772	9.2369	14.5898	67.137	14.9936	50.8261	1.8761	0.990111	2.22605	8.27224	2.9059	13.277	ENSG00000185467	protein_coding	7	99173574	99207506	-1	karyopherin subunit alpha 7 [Source:HGNC Symbol;Acc:HGNC:21839]
CITED2	538.784	-0.610242	0.151188	-4.0363	5.42999e-05	0.00325944	628.852	895.98	961.104	615.594	398.654	585.939	504.67	457.431	477.487	284.358	325.461	329.882	ENSG00000164442	protein_coding	6	139371807	139374620	-1	Cbp/p300 interacting transactivator with Glu/Asp rich carboxy-terminal domain 2 [Source:HGNC Symbol;Acc:HGNC:1987]
AC241585.1	11.6816	-1.42292	0.352738	-4.03392	5.48538e-05	0.00328295	30.6117	28.8653	23.7084	5.16438	7.05581	5.7539	4.69024	7.92088	13.3563	3.10209	4.84317	5.10654	ENSG00000281571	protein_coding	1	145214851	145215938	1
AXL	4538.57	1.19238	0.295794	4.03113	5.55094e-05	0.00331239	3906.93	2981.21	3354.74	14101.9	4730.92	14382.8	1192.26	1285.16	1274.41	2287.27	3782.52	1182.67	ENSG00000167601	protein_coding	19	41219203	41261766	1	AXL receptor tyrosine kinase [Source:HGNC Symbol;Acc:HGNC:905]
MIR100HG	419.741	1.60262	0.397744	4.02927	5.59514e-05	0.0033232	287.75	113.152	175.99	1415.04	187.861	2332.25	62.8493	48.5154	44.5209	124.084	173.385	71.4915	ENSG00000255248	processed_transcript	11	122028327	122556721	-1	mir-100-let-7a-2 cluster host gene [Source:HGNC Symbol;Acc:HGNC:39522]
TPT1	23388.1	0.436445	0.108326	4.02898	5.60191e-05	0.0033232	14401.5	18464.6	16977.1	27340.2	21844.8	25646.1	23244.9	23491.4	23229.9	30604.2	29058.1	26354.8	ENSG00000133112	protein_coding	13	45333471	45341370	-1	tumor protein, translationally-controlled 1 [Source:HGNC Symbol;Acc:HGNC:12022]
TPM4	5415.78	0.507273	0.125959	4.02728	5.64262e-05	0.00333756	3242.22	3871.42	3637.42	5432.93	5825.46	4971.37	4933.2	5539.67	5667.51	7674.57	8630.53	5563.06	ENSG00000167460	protein_coding	19	16067021	16103005	1	tropomyosin 4 [Source:HGNC Symbol;Acc:HGNC:12013]
PPP4R4	953.903	1.73866	0.432004	4.02464	5.70624e-05	0.00336535	48.1041	26.5561	43.7694	1428.47	177.277	1247.64	996.208	855.456	899.323	1861.25	2344.09	1518.68	ENSG00000119698	protein_coding	14	94146128	94279735	1	protein phosphatase 4 regulatory subunit 4 [Source:HGNC Symbol;Acc:HGNC:23788]
VIM	1012.25	1.71759	0.426881	4.02358	5.73199e-05	0.00337071	460.925	109.688	614.596	4334.98	526.54	2553.77	348.016	200.002	155.823	767.25	1895.62	179.75	ENSG00000026025	protein_coding	10	17228259	17237593	1	vimentin [Source:HGNC Symbol;Acc:HGNC:12692]
RHOD	1027.61	0.746332	0.185792	4.01703	5.89353e-05	0.00344567	539.641	793.219	631.921	1437.76	1248.88	1803.85	838.616	889.119	845.898	1187.07	1141.05	974.327	ENSG00000173156	protein_coding	11	67056818	67072013	1	ras homolog family member D [Source:HGNC Symbol;Acc:HGNC:670]
LINC00639	9.48485	-1.91444	0.476525	-4.0175	5.88178e-05	0.00344567	27.1132	32.3292	33.7389	0	6.17384	0	8.44244	2.97033	1.11302	0	1.93727	0	ENSG00000259070	lincRNA	14	38749339	38948273	-1	long intergenic non-protein coding RNA 639 [Source:HGNC Symbol;Acc:HGNC:27502]
CCNYL1	808.414	0.61747	0.15378	4.01527	5.93785e-05	0.00346158	376.087	447.99	439.518	690.994	791.133	958.025	969.004	806.94	885.966	1149.84	997.693	1187.78	ENSG00000163249	protein_coding	2	207711540	207761839	1	cyclin Y like 1 [Source:HGNC Symbol;Acc:HGNC:26868]
RASGRP3	64.4736	-1.20101	0.299214	-4.01389	5.97263e-05	0.00347185	142.563	158.182	62.9186	36.1507	26.4593	59.457	71.2917	58.4165	66.7814	19.6466	50.369	21.4475	ENSG00000152689	protein_coding	2	33436324	33564750	1	RAS guanyl releasing protein 3 [Source:HGNC Symbol;Acc:HGNC:14545]
SDC2	69.6926	-1.5638	0.38983	-4.0115	6.03354e-05	0.0034972	98.8321	23.0923	20.9729	4.13151	29.1052	13.4258	188.548	166.339	181.423	26.8848	22.2786	61.2785	ENSG00000169439	protein_coding	8	96493351	96611780	1	syndecan 2 [Source:HGNC Symbol;Acc:HGNC:10659]
YWHAZ	17815.6	0.835211	0.208267	4.0103	6.06422e-05	0.00350036	7045.07	7735.91	8182.15	23370.9	14614.4	22391.3	15475	20132.9	21353.3	24933.6	25465.4	23087.7	ENSG00000164924	protein_coding	8	100916525	100953388	-1	tyrosine 3-monooxygenase/tryptophan 5-monooxygenase activation protein zeta [Source:HGNC Symbol;Acc:HGNC:12855]
TRIM6	428.54	0.844567	0.210656	4.00921	6.09212e-05	0.00350036	249.267	288.653	296.356	639.35	427.759	935.968	356.459	277.231	316.099	496.334	411.669	447.333	ENSG00000121236	protein_coding	11	5596109	5612958	1	tripartite motif containing 6 [Source:HGNC Symbol;Acc:HGNC:16277]
RAB38	1216.32	1.07925	0.269178	4.00941	6.08708e-05	0.00350036	276.38	542.668	411.25	1707.34	672.066	1677.26	1143.48	1268.33	1205.4	2207.65	1872.37	1611.62	ENSG00000123892	protein_coding	11	88113242	88175467	-1	RAB38, member RAS oncogene family [Source:HGNC Symbol;Acc:HGNC:9776]
TMEM238	133.327	-0.7223	0.180188	-4.00859	6.10819e-05	0.00350036	120.698	167.419	117.63	77.4657	53.8006	100.693	193.238	213.864	188.101	107.539	149.17	110.301	ENSG00000233493	protein_coding	19	55379245	55384598	-1	transmembrane protein 238 [Source:HGNC Symbol;Acc:HGNC:40042]
SNORA74B	1392.27	-0.765402	0.191028	-4.00675	6.15587e-05	0.00350781	2465.55	2526.29	1495.46	1038.04	1076.01	1029.95	1332.03	1392.1	1479.21	900.64	1281.5	690.404	ENSG00000212402	snoRNA	5	173020728	173020928	1	small nucleolar RNA, H/ACA box 74B [Source:HGNC Symbol;Acc:HGNC:32660]
DST	29660.6	0.3264	0.0814596	4.0069	6.15214e-05	0.00350781	21632.9	24229.6	24968.6	31906.6	28220.6	28005.2	25950.2	29772.6	31136.8	34953.3	38479	36672.1	ENSG00000151914	protein_coding	6	56457987	56954628	-1	dystonin [Source:HGNC Symbol;Acc:HGNC:1090]
SH3BGRL3	685.443	0.727339	0.181562	4.00601	6.17521e-05	0.00350894	354.221	541.513	510.643	964.706	675.594	880.347	469.024	618.819	573.207	895.47	1118.77	622.998	ENSG00000142669	protein_coding	1	26279176	26281522	1	SH3 domain binding glutamate rich protein like 3 [Source:HGNC Symbol;Acc:HGNC:15568]
TMEM256	260.124	1.05527	0.263605	4.00323	6.24833e-05	0.00354054	133.817	130.471	195.139	500.945	164.93	544.703	146.336	179.21	181.423	379.489	314.806	250.22	ENSG00000205544	protein_coding	17	7402975	7404137	-1	transmembrane protein 256 [Source:HGNC Symbol;Acc:HGNC:28618]
TMEM132A	1648.73	1.50583	0.376307	4.0016	6.29148e-05	0.00355504	429.439	392.568	499.701	4661.37	539.77	4292.41	1041.23	1087.14	956.087	2065.99	2227.86	1591.2	ENSG00000006118	protein_coding	11	60924463	60937159	1	transmembrane protein 132A [Source:HGNC Symbol;Acc:HGNC:31092]
SNORA80E	84.8078	-1.26138	0.315719	-3.99525	6.4626e-05	0.00360607	127.695	390.259	102.129	57.8411	52.0366	55.6211	48.7785	51.4857	51.1991	34.123	27.1218	19.4048	ENSG00000207475	snoRNA	1	155919909	155920045	-1	small nucleolar RNA, H/ACA box 80E [Source:HGNC Symbol;Acc:HGNC:32635]
RP11-439E19.10	60.4475	-0.963033	0.240964	-3.99659	6.42613e-05	0.00360607	111.951	92.369	141.339	27.8877	65.2663	52.7441	59.0971	47.5253	41.1819	28.9528	21.3099	35.7458	ENSG00000260855	antisense	1	246772301	246775772	1
SDC1	7984.46	0.829106	0.207539	3.99495	6.47092e-05	0.00360607	2899.37	3897.97	3403.07	9324.81	5559.98	9819.03	7445.29	9488.23	8590.31	10960.7	14552.8	9871.96	ENSG00000115884	protein_coding	2	20200797	20225433	-1	syndecan 1 [Source:HGNC Symbol;Acc:HGNC:10658]
DUSP7	1195.31	1.04038	0.260399	3.99533	6.46038e-05	0.00360607	279.879	288.653	293.62	1196.07	475.386	1008.85	1076.88	1680.22	1452.5	2138.37	2884.59	1568.73	ENSG00000164086	protein_coding	3	52048919	52056550	-1	dual specificity phosphatase 7 [Source:HGNC Symbol;Acc:HGNC:3073]
RP11-1094M14.11	144.968	-0.490962	0.122837	-3.99685	6.41917e-05	0.00360607	181.921	177.81	155.929	121.879	110.247	133.299	174.477	170.299	158.049	135.458	119.142	101.109	ENSG00000267321	lincRNA	17	35568120	35574792	1
ADD3	1664.22	1.17284	0.293745	3.99274	6.53153e-05	0.00362984	571.127	780.518	709.43	3040.79	1013.39	3755.38	1467.11	1150.51	1220.99	2154.92	1636.99	2469.52	ENSG00000148700	protein_coding	10	109996368	110135565	1	adducin 3 [Source:HGNC Symbol;Acc:HGNC:245]
RNU5D-1	558.878	-1.22475	0.307449	-3.98358	6.78847e-05	0.0037623	578.999	1984.78	869.006	397.657	283.997	402.773	451.201	529.709	509.765	396.034	182.103	120.514	ENSG00000200169	snRNA	1	44731055	44731170	-1	RNA, U5D small nuclear 1 [Source:HGNC Symbol;Acc:HGNC:10214]
FAM234B	277.842	0.533462	0.134085	3.97854	6.93389e-05	0.0038324	273.756	245.933	299.091	329.488	367.784	496.754	181.981	166.339	189.214	239.895	290.59	253.284	ENSG00000084444	protein_coding	12	13044284	13142521	1	family with sequence similarity 234 member B [Source:HGNC Symbol;Acc:HGNC:29288]
MICAL2	3562.91	1.54174	0.387667	3.97697	6.97988e-05	0.0038473	1119.51	818.621	927.365	9386.78	1751.61	10000.3	1133.16	2730.72	2241.63	3051.42	7442.98	2150.87	ENSG00000133816	protein_coding	11	12094008	12263789	1	microtubule associated monooxygenase, calponin and LIM domain containing 2 [Source:HGNC Symbol;Acc:HGNC:24693]
IL6ST	6036.62	0.661652	0.166419	3.97581	7.01392e-05	0.00385556	6586.77	5120.71	5252.33	10081.9	7249.85	13802.7	3596.48	3204.99	3336.84	4771.01	5014.62	4421.24	ENSG00000134352	protein_coding	5	55935095	55994993	-1	interleukin 6 signal transducer [Source:HGNC Symbol;Acc:HGNC:6021]
TAGLN2	5639.06	0.657821	0.165588	3.97263	7.10838e-05	0.00388712	3187.99	3180.96	3114.01	6655.85	3674.32	5846.92	4887.23	6175.32	5730.96	8755.13	9885.88	6574.16	ENSG00000158710	protein_coding	1	159918107	159925732	-1	transgelin 2 [Source:HGNC Symbol;Acc:HGNC:11554]
FRMD4A	427.817	0.767199	0.193124	3.97258	7.10977e-05	0.00388712	334.105	293.272	291.796	665.172	367.784	753.761	350.83	306.934	290.499	436.361	628.643	414.651	ENSG00000151474	protein_coding	10	13643706	14462142	-1	FERM domain containing 4A [Source:HGNC Symbol;Acc:HGNC:25491]
PTP4A1	1412.23	0.926442	0.233311	3.97085	7.16156e-05	0.00390489	794.155	967.566	952.897	3304.17	1623.72	2986.28	781.395	894.07	1017.3	1247.04	1266	1112.2	ENSG00000112245	protein_coding	6	63521761	63583587	1	protein tyrosine phosphatase type IVA, member 1 [Source:HGNC Symbol;Acc:HGNC:9634]
NT5M	54.7035	-1.055	0.265754	-3.96982	7.1928e-05	0.00391137	93.5844	40.4115	81.1558	25.8219	26.4593	18.2207	75.982	79.2088	75.6856	37.2251	64.8985	37.7884	ENSG00000205309	protein_coding	17	17303335	17347663	1	5',3'-nucleotidase, mitochondrial [Source:HGNC Symbol;Acc:HGNC:15769]
EHD2	1140.85	0.65109	0.164066	3.96846	7.2338e-05	0.00392313	747.8	946.783	689.369	1766.22	1021.33	1258.19	876.138	1028.72	1007.29	1413.52	1716.42	1218.42	ENSG00000024422	protein_coding	19	47713343	47743134	1	EH domain containing 2 [Source:HGNC Symbol;Acc:HGNC:3243]
DPY19L2P3	18.2145	-1.14586	0.288797	-3.96769	7.25725e-05	0.0039253	32.361	54.2668	37.3864	20.6575	15.8756	15.3437	8.44244	9.90111	12.2433	4.13612	3.87454	4.08523	ENSG00000227855	transcribed_unprocessed_pseudogene	7	29650227	29742594	1	DPY19L2 pseudogene 3 [Source:HGNC Symbol;Acc:HGNC:22367]
PHLDA1	5441.18	1.03704	0.261413	3.96705	7.27662e-05	0.0039253	1691.52	2600.19	3098.51	7934.56	3325.93	9509.28	4335.66	4701.04	4712.54	8466.64	9447.09	5471.14	ENSG00000139289	protein_coding	12	76025447	76033932	-1	pleckstrin homology like domain family A member 1 [Source:HGNC Symbol;Acc:HGNC:8933]
SKA2	1586.5	0.525444	0.132507	3.96541	7.32695e-05	0.00394194	761.794	751.653	677.514	1378.89	1046.91	1328.19	2008.36	1847.55	2010.12	2739.15	2174.58	2313.26	ENSG00000182628	protein_coding	17	59109951	59155269	-1	spindle and kinetochore associated complex subunit 2 [Source:HGNC Symbol;Acc:HGNC:28006]
CHD5	18.1317	-1.31569	0.332017	-3.9627	7.41056e-05	0.00397634	43.731	26.5561	13.6779	8.26301	10.5837	14.3848	33.7698	18.8121	24.4865	7.23821	4.84317	11.2344	ENSG00000116254	protein_coding	1	6101793	6180123	-1	chromodomain helicase DNA binding protein 5 [Source:HGNC Symbol;Acc:HGNC:16816]
PTGS1	309.076	1.38328	0.349153	3.96182	7.43805e-05	0.00398054	47.2295	38.1022	79.3321	293.337	297.226	481.41	316.122	317.825	307.194	372.251	888.237	270.647	ENSG00000095303	protein_coding	9	122370530	122395703	1	prostaglandin-endoperoxide synthase 1 [Source:HGNC Symbol;Acc:HGNC:9604]
MTSS1	583.397	1.77867	0.449413	3.95775	7.56582e-05	0.00403823	50.728	77.3591	31.9152	2272.33	135.824	1043.37	199.804	467.332	294.951	518.049	1497.51	411.587	ENSG00000170873	protein_coding	8	124550790	124728429	-1	MTSS1, I-BAR domain containing [Source:HGNC Symbol;Acc:HGNC:20443]
TSPAN6	1021.45	0.691333	0.174714	3.95694	7.59172e-05	0.00404139	982.199	1059.93	986.636	1491.47	1299.15	2042.64	646.316	484.164	503.086	1105.38	621.863	1034.58	ENSG00000000003	protein_coding	X	100627109	100639991	-1	tetraspanin 6 [Source:HGNC Symbol;Acc:HGNC:11858]
RP5-1092A3.4	55.8121	-1.07173	0.270934	-3.95568	7.63181e-05	0.00404146	139.939	109.688	95.7456	32.0192	46.7448	21.0976	36.5839	49.5055	45.6339	33.089	29.059	30.6392	ENSG00000270605	antisense	1	28239509	28241453	-1
PCBP1	673.252	0.735107	0.185825	3.95591	7.62443e-05	0.00404146	488.038	510.339	453.196	1234.29	631.495	1137.35	447.449	512.877	554.286	659.711	774.907	675.084	ENSG00000169564	protein_coding	2	70087454	70089203	1	poly(rC) binding protein 1 [Source:HGNC Symbol;Acc:HGNC:8647]
FBXO6	169.546	-0.829071	0.209627	-3.95498	7.65412e-05	0.00404269	160.93	136.244	88.4507	63.0055	52.0366	40.2773	315.184	301.984	254.882	199.568	221.817	200.176	ENSG00000116663	protein_coding	1	11664124	11674354	1	F-box protein 6 [Source:HGNC Symbol;Acc:HGNC:13585]
SH3BP1	611.042	0.461104	0.116612	3.95419	7.6794e-05	0.00404548	243.144	308.282	292.708	388.361	490.379	338.521	759.82	771.296	732.369	994.737	1053.87	959.008	ENSG00000100092	protein_coding	22	37634654	37666932	1	SH3 domain binding protein 1 [Source:HGNC Symbol;Acc:HGNC:10824]
RP11-221N13.3	20.8461	1.82827	0.462477	3.95321	7.71106e-05	0.00405161	5.24772	5.77306	13.6779	89.8602	15.8756	89.1855	1.8761	1.98022	0	8.27224	18.404	0	ENSG00000256268	lincRNA	12	65602869	65612997	1
RP11-524D16__A.3	67.9182	1.2585	0.318551	3.95071	7.79187e-05	0.00408347	74.3427	48.4937	92.0982	236.529	104.073	204.264	4.69024	2.97033	5.56512	16.5445	20.3413	5.10654	ENSG00000261295	antisense	X	100673330	100673981	1
TMEM131	2225.02	0.63864	0.161816	3.9467	7.92369e-05	0.00414182	1583.06	1780.41	1962.33	3846.43	2635.35	4052.66	1580.61	1546.55	1677.33	1922.26	2077.72	2035.47	ENSG00000075568	protein_coding	2	97756333	97995891	-1	transmembrane protein 131 [Source:HGNC Symbol;Acc:HGNC:30366]
RNASE7	207.976	1.86	0.471399	3.9457	7.95672e-05	0.00414836	35.8594	33.4838	18.2373	909.964	29.1052	1202.57	20.6371	29.7033	13.3563	19.6466	162.731	20.4262	ENSG00000165799	protein_coding	14	21042226	21044234	1	ribonuclease A family member 7 [Source:HGNC Symbol;Acc:HGNC:19278]
RP11-54C4.3	41.9717	-0.869312	0.22055	-3.94156	8.09535e-05	0.00420979	92.7098	87.7506	93.9219	36.1507	44.9808	38.3593	20.6371	19.8022	23.3735	12.4084	21.3099	12.2557	ENSG00000275765	lincRNA	5	151770242	151771508	-1
S100A7	17.4649	1.91276	0.485522	3.9396	8.16161e-05	0.00423336	0	0	0	6.19726	0.881977	15.3437	0	11.8813	2.22605	8.27224	68.773	96.0029	ENSG00000143556	protein_coding	1	153457744	153460701	-1	S100 calcium binding protein A7 [Source:HGNC Symbol;Acc:HGNC:10497]
ANKRD9	897.832	-0.483664	0.122818	-3.93804	8.21508e-05	0.0042502	993.569	1140.76	891.802	786.019	605.036	851.577	1020.6	1194.07	1057.37	831.36	721.632	680.191	ENSG00000156381	protein_coding	14	102501760	102509799	-1	ankyrin repeat domain 9 [Source:HGNC Symbol;Acc:HGNC:20096]
RAB17	288.805	-1.10441	0.280838	-3.93256	8.40474e-05	0.00433723	771.415	792.064	698.487	319.159	407.473	365.373	48.7785	21.7824	12.2433	9.30627	15.4981	4.08523	ENSG00000124839	protein_coding	2	237574322	237601614	-1	RAB17, member RAS oncogene family [Source:HGNC Symbol;Acc:HGNC:16523]
NLRP3	98.0621	1.86004	0.473881	3.92512	8.66875e-05	0.00445077	34.9848	11.5461	15.5017	425.545	14.1116	593.611	8.44244	2.97033	4.45209	8.27224	54.2435	3.06392	ENSG00000162711	protein_coding	1	247416156	247449108	1	NLR family pyrin domain containing 3 [Source:HGNC Symbol;Acc:HGNC:16400]
MXD1	994.119	1.26019	0.321021	3.92557	8.65248e-05	0.00445077	277.255	347.538	251.674	926.49	318.394	841.029	469.024	904.961	825.863	1155.01	4242.62	1369.57	ENSG00000059728	protein_coding	2	69897688	69942945	1	MAX dimerization protein 1 [Source:HGNC Symbol;Acc:HGNC:6761]
ENTPD3	83.5422	1.4259	0.363387	3.92391	8.71237e-05	0.00446183	3.49848	10.3915	14.5898	83.663	99.6634	78.6367	82.5483	96.0407	103.511	147.866	146.264	135.834	ENSG00000168032	protein_coding	3	40387156	40428619	1	ectonucleoside triphosphate diphosphohydrolase 3 [Source:HGNC Symbol;Acc:HGNC:3365]
VGLL3	1315.44	1.1395	0.290551	3.92184	8.78755e-05	0.00448897	783.66	1019.52	1093.32	3802.02	1006.34	4525.44	381.786	428.718	469.696	661.779	801.06	811.94	ENSG00000206538	protein_coding	3	86876388	86991119	-1	vestigial like family member 3 [Source:HGNC Symbol;Acc:HGNC:24327]
ALDH1L2	174.549	-1.30465	0.332822	-3.91995	8.85656e-05	0.00451283	313.114	197.439	317.328	23.7562	161.402	46.0312	267.344	218.814	233.735	78.5863	129.797	107.237	ENSG00000136010	protein_coding	12	105019784	105084577	-1	aldehyde dehydrogenase 1 family member L2 [Source:HGNC Symbol;Acc:HGNC:26777]
PLXNA1	6360.76	0.591217	0.150964	3.91629	8.99239e-05	0.00456946	4976.59	5655.29	4385.15	10328.8	7123.73	8514.82	4622.7	5485.21	4997.47	6163.85	8303.13	5772.43	ENSG00000114554	protein_coding	3	126988594	127037392	1	plexin A1 [Source:HGNC Symbol;Acc:HGNC:9099]
KIF7	627.534	-0.716527	0.182986	-3.91574	9.01288e-05	0.00456946	940.217	1358.98	889.067	508.175	791.133	436.338	605.042	472.283	496.408	361.911	303.182	367.671	ENSG00000166813	protein_coding	15	89608789	89655451	-1	kinesin family member 7 [Source:HGNC Symbol;Acc:HGNC:30497]
PRPF8	5134.41	0.652257	0.166635	3.91428	9.06758e-05	0.0045857	3690.9	4140.44	4140.77	9189.5	5171.91	8192.6	3767.2	3933.71	3833.25	5456.58	4311.39	5784.69	ENSG00000174231	protein_coding	17	1650629	1684882	-1	pre-mRNA processing factor 8 [Source:HGNC Symbol;Acc:HGNC:17340]
CTD-2517O10.6	32.4618	-1.38766	0.354715	-3.91203	9.15226e-05	0.00460926	100.581	98.1421	60.183	14.4603	28.2233	6.71289	13.1327	15.8418	22.2605	8.27224	13.5609	8.17046	ENSG00000272323	antisense	5	34837549	34839278	-1
NEIL2	138.907	0.668126	0.170796	3.91184	9.15974e-05	0.00460926	96.2082	86.596	112.159	190.049	144.644	222.484	119.132	102.971	120.206	135.458	188.884	148.09	ENSG00000154328	protein_coding	8	11769639	11787346	1	nei like DNA glycosylase 2 [Source:HGNC Symbol;Acc:HGNC:18956]
MATN3	34.6952	1.69726	0.434816	3.9034	9.48508e-05	0.00472038	4.3731	6.92768	4.55932	130.142	40.5709	120.832	15.9468	14.8517	7.79116	12.4084	42.6199	15.3196	ENSG00000132031	protein_coding	2	19992111	20012694	-1	matrilin 3 [Source:HGNC Symbol;Acc:HGNC:6909]
MLXIPL	36.2412	-1.15605	0.296189	-3.90309	9.49723e-05	0.00472038	60.3488	92.369	69.3016	13.4274	36.1611	14.3848	27.2034	32.6736	33.3907	24.8167	15.4981	15.3196	ENSG00000009950	protein_coding	7	73593194	73624543	-1	MLX interacting protein like [Source:HGNC Symbol;Acc:HGNC:12744]
OPLAH	376.038	-0.940193	0.240834	-3.9039	9.46546e-05	0.00472038	589.494	788.601	590.887	302.633	372.194	158.232	316.122	400.005	361.733	167.513	312.869	152.175	ENSG00000178814	protein_coding	8	144051266	144063965	-1	5-oxoprolinase (ATP-hydrolysing) [Source:HGNC Symbol;Acc:HGNC:8149]
FZD10-AS1	53.5532	1.41365	0.362029	3.90481	9.42983e-05	0.00472038	11.3701	5.77306	28.2678	91.926	118.185	35.4824	30.0176	36.6341	47.86	75.4842	51.3376	110.301	ENSG00000250208	processed_transcript	12	130144315	130162256	-1	FZD10 antisense RNA 1 (head to head) [Source:HGNC Symbol;Acc:HGNC:48632]
MATK	24.4473	-1.63875	0.419706	-3.90452	9.44123e-05	0.00472038	26.2386	19.6284	40.122	0	10.5837	0	45.0263	44.555	58.9902	20.6806	19.3727	8.17046	ENSG00000007264	protein_coding	19	3777970	3802129	-1	megakaryocyte-associated tyrosine kinase [Source:HGNC Symbol;Acc:HGNC:6906]
NHSL2	123.187	1.83744	0.471313	3.89856	9.67683e-05	0.00479786	10.4954	2.30923	6.38304	407.986	16.7576	510.179	53.4688	36.6341	42.2949	73.4161	231.504	86.8111	ENSG00000204131	protein_coding	X	71910818	72161750	1	NHS like 2 [Source:HGNC Symbol;Acc:HGNC:33737]
WNT7A	322.586	0.95236	0.244369	3.89722	9.73025e-05	0.00481255	170.551	282.88	178.725	567.049	328.977	802.669	212.937	215.844	180.31	333.992	344.834	252.263	ENSG00000154764	protein_coding	3	13816258	13880121	-1	Wnt family member 7A [Source:HGNC Symbol;Acc:HGNC:12786]
ITGA5	1251.68	1.69831	0.435903	3.89608	9.7761e-05	0.00482343	282.502	464.154	519.762	4042.68	1159.8	3203.01	296.423	466.342	302.742	255.405	3843.54	183.835	ENSG00000161638	protein_coding	12	54395261	54419460	-1	integrin subunit alpha 5 [Source:HGNC Symbol;Acc:HGNC:6141]
ZNF506	309.357	-0.705106	0.181085	-3.89378	9.86926e-05	0.00485755	488.038	372.94	418.545	275.778	276.059	170.699	271.096	387.133	382.88	184.057	282.841	202.219	ENSG00000081665	protein_coding	19	19785839	19821751	-1	zinc finger protein 506 [Source:HGNC Symbol;Acc:HGNC:23780]
FREM2	19.6843	-1.88386	0.484023	-3.89209	9.93836e-05	0.00487834	45.4803	140.863	34.6508	0	6.17384	0	0.938049	4.95055	1.11302	0	0	2.04262	ENSG00000150893	protein_coding	13	38687129	38887131	1	FRAS1 related extracellular matrix protein 2 [Source:HGNC Symbol;Acc:HGNC:25396]
KLK7	180.628	1.24969	0.321127	3.89157	9.95973e-05	0.00487834	41.1072	88.9052	124.013	312.962	100.545	473.738	93.8049	126.734	112.415	207.84	218.911	266.561	ENSG00000169035	protein_coding	19	50976482	50984099	-1	kallikrein related peptidase 7 [Source:HGNC Symbol;Acc:HGNC:6368]
CSF2	63.4016	1.86765	0.480302	3.8885	0.000100864	0.00492846	11.3701	4.61845	6.38304	198.312	22.9314	455.517	3.7522	5.94066	3.33907	1.03403	44.5572	3.06392	ENSG00000164400	protein_coding	5	132073790	132076170	1	colony stimulating factor 2 [Source:HGNC Symbol;Acc:HGNC:2434]
WFDC3	26.4746	1.54548	0.397557	3.88744	0.000101306	0.00493812	15.7432	19.6284	20.9729	108.452	13.2297	99.7343	3.7522	2.97033	1.11302	8.27224	12.5922	11.2344	ENSG00000124116	protein_coding	20	45747944	45791932	-1	WAP four-disulfide core domain 3 [Source:HGNC Symbol;Acc:HGNC:15957]
PARD6G	339.469	0.75991	0.195547	3.88608	0.000101878	0.00495405	103.205	93.5236	64.7423	250.989	180.805	153.437	384.6	478.223	491.956	678.324	546.31	647.509	ENSG00000178184	protein_coding	18	80157232	80247546	-1	par-6 family cell polarity regulator gamma [Source:HGNC Symbol;Acc:HGNC:16076]
HK1	4157.93	0.606174	0.156021	3.88521	0.00010224	0.00495976	1884.81	2172.98	2758.39	3927	3384.15	4674.09	3916.35	4794.12	4522.21	5232.19	7204.7	5424.16	ENSG00000156515	protein_coding	10	69269984	69401882	1	hexokinase 1 [Source:HGNC Symbol;Acc:HGNC:4922]
RP9P	154.395	-0.504173	0.129805	-3.88407	0.00010272	0.00497112	203.787	165.11	165.959	141.504	101.427	111.242	193.238	181.19	178.084	135.458	131.734	144.004	ENSG00000205763	transcribed_unprocessed_pseudogene	7	32916815	32943176	-1	retinitis pigmentosa 9 pseudogene [Source:HGNC Symbol;Acc:HGNC:33969]
SEMA4B	1470.48	1.05098	0.270709	3.88232	0.000103466	0.00499526	466.173	697.386	641.952	2217.59	732.041	1740.56	1069.38	1557.44	1219.87	2197.31	3578.13	1527.88	ENSG00000185033	protein_coding	15	90160604	90229679	1	semaphorin 4B [Source:HGNC Symbol;Acc:HGNC:10730]
TCEB3	1310.2	0.47769	0.123062	3.88171	0.000103725	0.00499583	884.241	909.835	971.134	1593.73	1282.39	1668.63	1276.68	1297.04	1259.94	1481.77	1420.02	1676.99	ENSG00000011007	protein_coding	1	23743155	23762059	1	transcription elongation factor B subunit 3 [Source:HGNC Symbol;Acc:HGNC:11620]
PTPRZ1	744.213	1.64342	0.423472	3.88083	0.0001041	0.00500202	0	0	2.73559	57.8411	15.8756	37.4004	613.484	900.01	1082.97	2086.67	1890.77	2242.79	ENSG00000106278	protein_coding	7	121873089	122062036	1	protein tyrosine phosphatase, receptor type Z1 [Source:HGNC Symbol;Acc:HGNC:9685]
SNORA63	83.4912	-1.35941	0.35037	-3.87993	0.000104485	0.00500859	193.291	278.262	114.895	23.7562	55.5645	21.0976	57.221	73.2682	63.4423	56.8717	39.714	24.5114	ENSG00000201448	snoRNA	1	36418450	36418578	-1	Small nucleolar RNA SNORA63 [Source:RFAM;Acc:RF00092]
SLC4A7	2765	0.74146	0.191269	3.87654	0.000105954	0.00506699	1849.82	1474.44	1774.49	3582.02	2157.32	4700.94	2245.69	2419.83	2603.36	3880.71	3194.55	3296.78	ENSG00000033867	protein_coding	3	27372721	27484420	-1	solute carrier family 4 member 7 [Source:HGNC Symbol;Acc:HGNC:11033]
YWHAQ	8711.71	0.414601	0.107035	3.87353	0.000107272	0.00510069	4152.7	4885.17	5181.21	5493.87	6381.98	6271.75	9140.35	10363.5	10551.5	15146.5	15093.3	11878.8	ENSG00000134308	protein_coding	2	9583972	9631014	-1	tyrosine 3-monooxygenase/tryptophan 5-monooxygenase activation protein theta [Source:HGNC Symbol;Acc:HGNC:12854]
SLC20A1	3452.07	0.99048	0.255764	3.87263	0.000107667	0.00510069	2238.15	2216.86	2614.31	8072.96	4457.51	10410.7	1695.99	1606.95	1545.99	2707.09	1993.45	1864.91	ENSG00000144136	protein_coding	2	112645857	112663827	1	solute carrier family 20 member 1 [Source:HGNC Symbol;Acc:HGNC:10946]
SGTB	542.829	0.508635	0.131339	3.87268	0.000107647	0.00510069	376.087	241.314	279.942	476.156	440.988	523.605	605.042	575.254	645.553	776.557	814.621	758.832	ENSG00000197860	protein_coding	5	65665928	65723035	-1	small glutamine rich tetratricopeptide repeat containing beta [Source:HGNC Symbol;Acc:HGNC:23567]
AKAP6	311.838	-1.05296	0.27184	-3.87347	0.000107298	0.00510069	375.212	411.042	507.908	81.5972	244.308	94.9394	365.839	477.233	410.706	201.636	268.312	303.328	ENSG00000151320	protein_coding	14	32329273	32837681	1	A-kinase anchoring protein 6 [Source:HGNC Symbol;Acc:HGNC:376]
BCR	2269.3	0.606535	0.156673	3.87134	0.000108239	0.00511583	1113.39	1461.74	1471.75	2466.51	2032.96	3016	2139.69	2516.86	2218.26	2824.97	3270.11	2699.32	ENSG00000186716	protein_coding	22	23179704	23318037	1	BCR, RhoGEF and GTPase activating protein [Source:HGNC Symbol;Acc:HGNC:1014]
RP4-635E18.6	16.4789	-1.5096	0.390068	-3.8701	0.000108789	0.00512984	43.731	48.4937	34.6508	5.16438	16.7576	2.87695	15.9468	7.92088	8.90418	6.20418	0.968634	6.12785	ENSG00000230337	antisense	1	11099675	11102100	1
RP11-408A13.4	18.9338	-1.16127	0.300575	-3.86349	0.000111777	0.00525845	27.9879	20.783	31.9152	6.19726	14.1116	3.83593	33.7698	21.7824	24.4865	14.4764	13.5609	14.2983	ENSG00000272871	lincRNA	9	14588797	14590065	-1
FERMT1	6341.32	0.991636	0.256833	3.86101	0.000112921	0.00529996	2801.41	3023.93	3119.48	12577.3	4933.78	11369.7	4936.95	5504.02	5641.91	7471.9	8031.91	6683.44	ENSG00000101311	protein_coding	20	6074845	6123544	-1	fermitin family member 1 [Source:HGNC Symbol;Acc:HGNC:15889]
PCLO	641.092	-0.943967	0.244571	-3.85969	0.00011353	0.00531574	1088.03	1034.53	892.714	396.625	579.459	201.387	820.793	630.7	697.865	452.905	331.273	566.826	ENSG00000186472	protein_coding	7	82754013	83162930	-1	piccolo presynaptic cytomatrix protein [Source:HGNC Symbol;Acc:HGNC:13406]
PI4KAP2	42.5503	1.00737	0.261035	3.85915	0.000113783	0.00531574	17.4924	31.1745	23.7084	84.6959	46.7448	72.8828	35.6459	30.6934	23.3735	44.4633	62.9612	36.7671	ENSG00000183506	transcribed_unprocessed_pseudogene	22	21473000	21517533	-1	phosphatidylinositol 4-kinase alpha pseudogene 2 [Source:HGNC Symbol;Acc:HGNC:33577]
HIPK2	1638.7	0.808298	0.20953	3.85768	0.00011447	0.00532611	774.914	867.114	929.189	2346.69	1053.96	2350.47	1586.24	1545.56	1485.89	2354.49	1883.02	2486.88	ENSG00000064393	protein_coding	7	139561570	139777778	-1	homeodomain interacting protein kinase 2 [Source:HGNC Symbol;Acc:HGNC:14402]
PTPRH	34.8988	1.76214	0.456802	3.85755	0.000114531	0.00532611	8.7462	4.61845	24.6203	159.063	26.4593	127.545	2.81415	6.93077	2.22605	6.20418	46.4944	3.06392	ENSG00000080031	protein_coding	19	55181248	55209506	-1	protein tyrosine phosphatase, receptor type H [Source:HGNC Symbol;Acc:HGNC:9672]
DCAF6	1877.31	0.30092	0.0780543	3.85526	0.000115604	0.0053514	1548.95	1723.84	1692.42	2146.32	1891.84	1855.63	1655.66	1655.46	1803.1	2117.69	2098.06	2338.79	ENSG00000143164	protein_coding	1	167935783	168075843	1	DDB1 and CUL4 associated factor 6 [Source:HGNC Symbol;Acc:HGNC:30002]
COL4A3	83.48	-1.66381	0.431562	-3.85532	0.000115577	0.0053514	398.827	254.015	184.196	17.5589	36.1611	12.4668	18.761	27.7231	16.6953	5.17015	27.1218	3.06392	ENSG00000169031	protein_coding	2	227164565	227314792	1	collagen type IV alpha 3 chain [Source:HGNC Symbol;Acc:HGNC:2204]
EN1	171.77	-1.38239	0.358783	-3.85298	0.000116687	0.00536861	71.7189	54.2668	51.9762	12.3945	22.9314	3.83593	242.017	518.818	540.929	154.07	71.6789	316.605	ENSG00000163064	protein_coding	2	118842171	118847678	-1	engrailed homeobox 1 [Source:HGNC Symbol;Acc:HGNC:3342]
C6orf120	468.489	0.394945	0.102521	3.85234	0.000116995	0.00536861	340.227	379.868	406.691	531.931	491.261	534.154	377.096	455.451	468.583	530.457	599.584	506.569	ENSG00000185127	protein_coding	6	169702190	169704856	1	chromosome 6 open reading frame 120 [Source:HGNC Symbol;Acc:HGNC:21247]
GLS2	43.4389	-1.10999	0.288141	-3.85225	0.000117038	0.00536861	109.328	108.534	70.2135	32.0192	41.4529	23.0156	36.5839	25.7429	24.4865	17.5785	6.78044	25.5327	ENSG00000135423	protein_coding	12	56470944	56488414	-1	glutaminase 2 [Source:HGNC Symbol;Acc:HGNC:29570]
ISM1	43.1532	1.57185	0.407968	3.85288	0.000116738	0.00536861	13.9939	15.01	10.0305	146.668	34.3971	154.396	21.5751	6.93077	18.9214	52.7355	13.5609	29.6179	ENSG00000101230	protein_coding	20	13221771	13300651	1	isthmin 1 [Source:HGNC Symbol;Acc:HGNC:16213]
SH3BP4	1994.18	0.462946	0.120389	3.84541	0.000120353	0.00550819	1944.28	1764.25	1707.92	2735.06	2055.01	3074.5	1414.58	1601.01	1571.59	2033.94	2215.27	1812.82	ENSG00000130147	protein_coding	2	234951973	235055714	1	SH3 domain binding protein 4 [Source:HGNC Symbol;Acc:HGNC:10826]
IGF2	14.928	1.8653	0.485275	3.8438	0.000121144	0.00553188	0.87462	3.46384	0	112.584	3.52791	53.7031	0.938049	0	0	1.03403	0.968634	2.04262	ENSG00000167244	protein_coding	11	2129112	2141238	-1	insulin like growth factor 2 [Source:HGNC Symbol;Acc:HGNC:5466]
TGFA	2637.1	1.51147	0.393461	3.84146	0.000122305	0.00556604	575.5	737.798	734.962	7034.92	1143.92	9022.12	966.19	1855.47	1588.28	2780.51	3644	1561.58	ENSG00000163235	protein_coding	2	70447280	70554193	-1	transforming growth factor alpha [Source:HGNC Symbol;Acc:HGNC:11765]
TMSB10	17832.2	1.20308	0.313204	3.84118	0.000122442	0.00556604	7994.9	7895.24	5804.92	34945.3	8713.93	34263.5	11866.3	14875.4	13230.5	23682.4	36625	14088.9	ENSG00000034510	protein_coding	2	84905625	84906675	1	thymosin beta 10 [Source:HGNC Symbol;Acc:HGNC:11879]
CHAC1	58.8886	-1.03966	0.270874	-3.83816	0.00012396	0.0056224	79.5905	66.9676	64.7423	22.7233	54.6826	39.3183	101.309	81.1891	93.4939	15.5105	50.369	36.7671	ENSG00000128965	protein_coding	15	40952962	40956519	1	ChaC glutathione specific gamma-glutamylcyclotransferase 1 [Source:HGNC Symbol;Acc:HGNC:28680]
TMPRSS11E	51.6956	1.85951	0.484789	3.83571	0.000125203	0.00566607	1.74924	0	2.73559	169.392	7.05581	387.429	5.62829	4.95055	1.11302	14.4764	13.5609	12.2557	ENSG00000087128	protein_coding	4	68447449	68497604	1	transmembrane protease, serine 11E [Source:HGNC Symbol;Acc:HGNC:24465]
NUAK2	181.676	1.63083	0.425458	3.83311	0.000126535	0.00569182	46.3549	61.1945	49.2406	640.383	44.0988	837.193	61.9112	45.5451	45.6339	79.6203	200.507	68.4276	ENSG00000163545	protein_coding	1	205302059	205321791	-1	NUAK family kinase 2 [Source:HGNC Symbol;Acc:HGNC:29558]
MTURN	664.431	1.30298	0.3399	3.83342	0.000126373	0.00569182	337.603	199.748	311.857	1909.79	307.81	1122.01	315.184	464.362	437.418	800.339	1273.75	493.292	ENSG00000180354	protein_coding	7	30134810	30162762	1	maturin, neural progenitor differentiation regulator homolog [Source:HGNC Symbol;Acc:HGNC:25457]
CTNNAL1	4491.58	0.778502	0.203108	3.83295	0.000126616	0.00569182	2136.7	1869.32	2565.07	4805.97	4741.51	6069.41	3984.83	4780.25	4971.87	7723.17	5841.83	4408.98	ENSG00000119326	protein_coding	9	108942569	109013529	-1	catenin alpha like 1 [Source:HGNC Symbol;Acc:HGNC:2512]
GBP5	17.2488	1.65267	0.431505	3.83002	0.000128132	0.00574719	4.3731	0	1.82373	17.5589	5.29186	28.7695	8.44244	10.8912	13.3563	14.4764	77.4907	24.5114	ENSG00000154451	protein_coding	1	89258950	89272804	-1	guanylate binding protein 5 [Source:HGNC Symbol;Acc:HGNC:19895]
EPHB2	1988.94	0.524827	0.137104	3.82796	0.000129211	0.00578276	1597.93	1743.47	1817.34	3018.06	2458.07	2234.43	1953.02	1302	1315.59	2138.37	1961.48	2327.56	ENSG00000133216	protein_coding	1	22710839	22921500	1	EPH receptor B2 [Source:HGNC Symbol;Acc:HGNC:3393]
AC144449.1	10.2521	-1.65805	0.433336	-3.82624	0.000130116	0.00579759	27.9879	23.0923	12.7661	0	7.93779	0	14.0707	12.8714	12.2433	5.17015	4.84317	2.04262	ENSG00000231969	antisense	2	149587196	149848233	1
MT-CYB	1765.27	0.819421	0.214155	3.82629	0.000130086	0.00579759	1073.16	1488.3	1492.72	3702.86	1924.47	3359.32	948.367	1084.17	1235.46	1986.37	1130.4	1757.67	ENSG00000198727	protein_coding	MT	14747	15887	1	mitochondrially encoded cytochrome b [Source:HGNC Symbol;Acc:HGNC:7427]
SH3PXD2A	3196.32	1.49282	0.390223	3.82555	0.000130479	0.00580099	570.252	682.376	424.016	7633.99	1143.92	6277.51	2294.47	2979.24	2713.55	3392.65	6571.21	3672.62	ENSG00000107957	protein_coding	10	103594027	103855543	-1	SH3 and PX domains 2A [Source:HGNC Symbol;Acc:HGNC:23664]
CTD-2014D20.1	80.2811	0.608384	0.159136	3.82304	0.000131818	0.00584767	66.4711	76.2045	90.2745	134.274	102.309	118.914	45.0263	43.5649	57.8772	80.6543	80.3966	67.4063	ENSG00000279786	TEC	8	140820599	140822414	-1
ITGAM	28.082	1.70333	0.44565	3.82212	0.000132311	0.00585674	14.8685	4.61845	3.64745	143.57	13.2297	114.119	4.69024	4.95055	3.33907	8.27224	14.5295	7.14915	ENSG00000169896	protein_coding	16	31259990	31332892	1	integrin subunit alpha M [Source:HGNC Symbol;Acc:HGNC:6149]
S100A11	1362.77	0.554146	0.145195	3.81657	0.00013532	0.0059251	1081.03	1185.79	946.514	1657.77	1560.22	1364.63	1129.41	1176.25	1065.16	1705.12	2221.08	1260.29	ENSG00000163191	protein_coding	1	152032506	152047907	-1	S100 calcium binding protein A11 [Source:HGNC Symbol;Acc:HGNC:10488]
GPSM3	39.5745	1.83566	0.480903	3.81711	0.000135022	0.0059251	4.3731	3.46384	3.64745	211.74	12.3477	223.443	2.81415	0	2.22605	2.06806	7.74907	1.02131	ENSG00000213654	protein_coding	6	32190766	32195523	-1	G-protein signaling modulator 3 [Source:HGNC Symbol;Acc:HGNC:13945]
PTPRN2	19.3314	1.73548	0.454538	3.81812	0.000134472	0.0059251	0	2.30923	4.55932	55.7753	11.4657	41.2363	8.44244	11.8813	7.79116	10.3403	64.8985	13.277	ENSG00000155093	protein_coding	7	157539056	158587788	-1	protein tyrosine phosphatase, receptor type N2 [Source:HGNC Symbol;Acc:HGNC:9677]
TLL2	153.161	1.85123	0.484985	3.81709	0.000135037	0.0059251	0.87462	4.61845	3.64745	776.723	10.5837	884.183	8.44244	4.95055	5.56512	15.5105	107.518	15.3196	ENSG00000095587	protein_coding	10	96364606	96513918	-1	tolloid like 2 [Source:HGNC Symbol;Acc:HGNC:11844]
AP001596.6	18.8561	1.25616	0.329038	3.81767	0.00013472	0.0059251	6.99696	6.92768	7.29491	39.2493	18.5215	42.1953	15.0088	8.91099	15.5823	20.6806	19.3727	25.5327	ENSG00000232692	antisense	21	26378552	26471698	1
GAB2	206.706	-1.43878	0.377071	-3.81567	0.000135814	0.00593386	877.244	501.102	508.82	54.7424	179.041	68.0878	43.1502	72.2781	70.1205	15.5105	65.8671	24.5114	ENSG00000033327	protein_coding	11	78215297	78418348	-1	GRB2 associated binding protein 2 [Source:HGNC Symbol;Acc:HGNC:14458]
SYTL2	491.599	-0.773706	0.202827	-3.81461	0.000136396	0.00594645	609.61	930.618	989.372	394.559	524.776	634.847	420.246	371.291	397.349	152.002	176.291	298.222	ENSG00000137501	protein_coding	11	85694224	85811159	-1	synaptotagmin like 2 [Source:HGNC Symbol;Acc:HGNC:15585]
FAM168A	1244.48	0.41153	0.107923	3.81317	0.000137197	0.0059685	998.816	965.256	1002.14	1260.11	1311.5	1417.38	1119.09	1195.06	1117.48	1332.86	1877.21	1336.89	ENSG00000054965	protein_coding	11	73400487	73598189	-1	family with sequence similarity 168 member A [Source:HGNC Symbol;Acc:HGNC:28999]
IGF2R	5592.81	0.447766	0.117533	3.80969	0.000139141	0.00604011	4033.75	5155.35	4624.06	6531.91	5591.73	8082.31	4742.77	4922.83	4827.18	5699.57	6534.4	6367.85	ENSG00000197081	protein_coding	6	159969099	160113507	1	insulin like growth factor 2 receptor [Source:HGNC Symbol;Acc:HGNC:5467]
GANAB	5846.62	0.6192	0.1626	3.80812	0.000140025	0.00606221	4213.05	4426.79	4377.86	8598.7	6032.72	10183.4	4629.27	4914.91	4699.18	5981.86	6795.94	5305.69	ENSG00000089597	protein_coding	11	62624826	62646726	-1	glucosidase II alpha subunit [Source:HGNC Symbol;Acc:HGNC:4138]
CREBL2	658.735	-0.638593	0.16771	-3.80773	0.00014025	0.00606221	852.755	766.663	1000.31	542.26	696.762	483.328	706.351	753.474	753.517	336.06	616.051	397.289	ENSG00000111269	protein_coding	12	12611827	12645108	1	cAMP responsive element binding protein like 2 [Source:HGNC Symbol;Acc:HGNC:2350]
UBE2Z	2274.46	0.516004	0.135748	3.8012	0.000143997	0.00621089	1914.54	1736.54	1719.77	3390.93	2106.16	3024.63	1882.66	1994.08	1929.98	2526.14	2810.98	2257.09	ENSG00000159202	protein_coding	17	48908369	48929056	1	ubiquitin conjugating enzyme E2 Z [Source:HGNC Symbol;Acc:HGNC:25847]
MAL	22.3325	1.76877	0.465859	3.7968	0.000146579	0.00628476	2.62386	11.5461	8.20677	126.011	2.64593	72.8828	1.8761	1.98022	3.33907	3.10209	17.4354	16.3409	ENSG00000172005	protein_coding	2	95025677	95053996	1	mal, T-cell differentiation protein [Source:HGNC Symbol;Acc:HGNC:6817]
SAMD15	88.8466	-1.01061	0.266149	-3.79717	0.000146355	0.00628476	189.793	220.531	192.403	46.4794	125.241	52.7441	50.6546	43.5649	54.5381	34.123	20.3413	35.7458	ENSG00000100583	protein_coding	14	77376689	77391497	1	sterile alpha motif domain containing 15 [Source:HGNC Symbol;Acc:HGNC:18631]
ARHGDIA	657.019	0.613992	0.161718	3.79669	0.000146641	0.00628476	468.797	476.855	385.718	915.128	605.036	877.47	543.13	618.819	617.728	828.258	920.202	627.083	ENSG00000141522	protein_coding	17	81867721	81871406	-1	Rho GDP dissociation inhibitor alpha [Source:HGNC Symbol;Acc:HGNC:678]
MMP24	42.581	-1.45472	0.383228	-3.79597	0.000147069	0.00628978	123.321	86.596	169.607	19.6247	67.9122	20.1387	5.62829	10.8912	2.22605	2.06806	1.93727	1.02131	ENSG00000125966	protein_coding	20	35226654	35277000	1	matrix metallopeptidase 24 [Source:HGNC Symbol;Acc:HGNC:7172]
SH3TC1	527.774	1.29403	0.341043	3.79433	0.000148042	0.00631802	104.08	299.045	184.196	714.75	710.873	489.082	263.592	471.293	358.393	576.989	1842.34	318.648	ENSG00000125089	protein_coding	4	8182072	8241803	1	SH3 domain and tetratricopeptide repeats 1 [Source:HGNC Symbol;Acc:HGNC:26009]
COLGALT2	63.4264	-1.74482	0.460007	-3.79302	0.000148828	0.00632488	111.077	151.254	333.742	1.03288	48.5087	3.83593	26.2654	31.6835	28.9386	7.23821	15.4981	2.04262	ENSG00000198756	protein_coding	1	183929854	184037729	-1	collagen beta(1-O)galactosyltransferase 2 [Source:HGNC Symbol;Acc:HGNC:16790]
UBE2D3	4839.3	0.418673	0.110379	3.79304	0.000148813	0.00632488	3162.63	2992.76	3294.56	5128.23	4700.94	4900.41	5051.39	5131.74	5535.06	6166.96	5364.29	6642.58	ENSG00000109332	protein_coding	4	102794383	102868896	-1	ubiquitin conjugating enzyme E2 D3 [Source:HGNC Symbol;Acc:HGNC:12476]
F3	26787.2	1.12385	0.29638	3.79194	0.000149475	0.00632578	5416.52	4462.58	3986.67	12571.1	12175.7	17993.4	19226.2	38859.9	34021.8	42864.7	103899	25968.8	ENSG00000117525	protein_coding	1	94529225	94541800	-1	coagulation factor III, tissue factor [Source:HGNC Symbol;Acc:HGNC:3541]
IFNAR1	895.385	0.441658	0.116459	3.7924	0.000149201	0.00632578	565.879	563.451	700.311	940.95	1001.04	869.798	850.81	907.931	998.382	1013.35	1107.15	1225.57	ENSG00000142166	protein_coding	21	33324477	33359862	1	interferon alpha and beta receptor subunit 1 [Source:HGNC Symbol;Acc:HGNC:5432]
ITGA6	40930.5	0.816633	0.21548	3.78984	0.000150747	0.00634301	8489.94	10540.5	9419.55	28161.4	21820.1	28078.1	47326.4	63160.1	63011.6	61557.9	72927.5	76672.6	ENSG00000091409	protein_coding	2	172427354	172506282	1	integrin subunit alpha 6 [Source:HGNC Symbol;Acc:HGNC:6142]
DUSP5	1061.41	1.51514	0.399858	3.7892	0.000151136	0.00634301	320.986	435.289	732.226	2826.98	491.261	4748.89	185.734	365.351	313.873	581.125	1465.54	269.625	ENSG00000138166	protein_coding	10	110497838	110511544	1	dual specificity phosphatase 5 [Source:HGNC Symbol;Acc:HGNC:3071]
PLEKHS1	17.8832	-1.81457	0.47887	-3.78927	0.000151093	0.00634301	27.1132	88.9052	84.8033	0	7.05581	1.91797	1.8761	0.990111	0	0	1.93727	0	ENSG00000148735	protein_coding	10	113751454	113783429	1	pleckstrin homology domain containing S1 [Source:HGNC Symbol;Acc:HGNC:26285]
MEX3D	982.356	-0.896621	0.236599	-3.78962	0.000150877	0.00634301	1286.57	1767.71	1195.45	414.183	701.172	361.537	1103.15	1214.87	1128.61	942.001	786.531	886.495	ENSG00000181588	protein_coding	19	1554669	1568058	-1	mex-3 RNA binding family member D [Source:HGNC Symbol;Acc:HGNC:16734]
AC011747.4	26.9358	-1.63273	0.431017	-3.78808	0.000151818	0.00634781	112.826	78.5137	45.5932	3.09863	18.5215	1.91797	11.2566	13.8615	17.8084	3.10209	11.6236	5.10654	ENSG00000236008	lincRNA	2	8559833	8583792	-1
CYP27B1	82.6691	1.63862	0.432583	3.78798	0.000151878	0.00634781	31.4863	31.1745	48.3288	274.745	32.6331	296.326	20.6371	23.7627	8.90418	40.3272	171.448	12.2557	ENSG00000111012	protein_coding	12	57762334	57768986	-1	cytochrome P450 family 27 subfamily B member 1 [Source:HGNC Symbol;Acc:HGNC:2606]
RP11-336A10.5	34.0776	1.36274	0.359814	3.78735	0.00015226	0.00635067	7.87158	11.5461	15.5017	53.7096	16.7576	55.6211	22.5132	18.8121	25.5995	34.123	116.236	30.6392	ENSG00000231483	lincRNA	10	5608475	5610793	-1
ROBO3	58.3993	1.65236	0.436914	3.78188	0.000155647	0.0064759	34.1102	17.3192	18.2373	286.107	14.9936	273.31	8.44244	3.96044	3.33907	12.4084	19.3727	9.19177	ENSG00000154134	protein_coding	11	124865386	124881470	1	roundabout guidance receptor 3 [Source:HGNC Symbol;Acc:HGNC:13433]
TMSB4X	7304.66	0.677311	0.179113	3.78147	0.000155903	0.0064759	4327.62	4939.43	4252.02	9030.44	4749.45	8787.17	6839.31	6752.55	6353.14	13568.5	9548.79	8507.49	ENSG00000205542	protein_coding	X	12975108	12977227	1	thymosin beta 4, X-linked [Source:HGNC Symbol;Acc:HGNC:11881]
FIRRE	50.9598	1.58192	0.418596	3.7791	0.000157398	0.00652458	10.4954	18.4738	51.9762	224.134	110.247	183.166	2.81415	0	2.22605	2.06806	3.87454	2.04262	ENSG00000213468	lincRNA	X	131691530	131830643	-1	firre intergenic repeating RNA element [Source:HGNC Symbol;Acc:HGNC:49627]
RP11-96B2.1	15.4662	1.30007	0.344449	3.77436	0.000160416	0.00661793	2.62386	6.92768	4.55932	29.9534	17.6395	17.2617	13.1327	15.8418	6.67814	20.6806	32.9336	17.3622	ENSG00000255325	lincRNA	8	122485515	122489815	-1
RP11-783K16.5	64.8152	0.951033	0.251994	3.77403	0.000160631	0.00661793	32.361	31.1745	40.122	95.0246	78.4959	96.8574	34.7078	71.288	48.973	110.641	89.1143	49.0228	ENSG00000256940	antisense	11	64245964	64248217	1
ADARB1	269.212	0.573708	0.152	3.77439	0.000160398	0.00661793	136.441	128.162	144.986	264.416	231.96	269.474	290.795	341.588	289.386	319.515	434.917	378.905	ENSG00000197381	protein_coding	21	45073853	45226560	1	adenosine deaminase, RNA specific B1 [Source:HGNC Symbol;Acc:HGNC:226]
FLG	78.5301	1.64853	0.436905	3.77319	0.000161174	0.00662682	0.87462	0	0	4.13151	3.52791	11.5078	31.8937	102.971	53.4251	54.8036	243.127	436.098	ENSG00000143631	protein_coding	1	152302175	152325203	-1	filaggrin [Source:HGNC Symbol;Acc:HGNC:3748]
EPHA5	10.027	-1.68917	0.448018	-3.77031	0.000163043	0.00669005	20.1163	12.7007	27.3559	0	8.81977	0	10.3185	11.8813	20.0344	5.17015	2.9059	1.02131	ENSG00000145242	protein_coding	4	65319563	65670495	-1	EPH receptor A5 [Source:HGNC Symbol;Acc:HGNC:3389]
CEMIP	176.726	1.79203	0.475368	3.76977	0.000163395	0.00669094	6.99696	5.77306	28.2678	577.378	22.0494	1142.15	27.2034	22.7725	42.2949	43.4293	109.456	92.939	ENSG00000103888	protein_coding	15	80779343	80951776	1	cell migration inducing hyaluronan binding protein [Source:HGNC Symbol;Acc:HGNC:29213]
MBOAT2	4387.53	0.818061	0.217036	3.76924	0.000163749	0.00669186	2285.38	2408.52	2853.22	2610.08	5033.44	3408.23	2620.91	3911.93	3921.18	7218.56	10364.4	6014.48	ENSG00000143797	protein_coding	2	8852690	9003813	-1	membrane bound O-acyltransferase domain containing 2 [Source:HGNC Symbol;Acc:HGNC:25193]
DRAP1	1005.53	0.717372	0.190372	3.76826	0.000164392	0.00669349	824.767	833.631	810.646	1438.8	1295.62	1887.28	732.616	663.374	591.015	1358.72	1017.07	612.785	ENSG00000175550	protein_coding	11	65919257	65921561	1	DR1 associated protein 1 [Source:HGNC Symbol;Acc:HGNC:3019]
RP11-747H7.3	79.1857	-0.816121	0.216583	-3.76817	0.00016445	0.00669349	140.814	161.646	157.752	56.8082	86.4337	63.2929	40.3361	73.2682	53.4251	41.3612	46.4944	28.5966	ENSG00000260711	sense_intronic	14	91752856	91759798	-1
SEMA3A	1042.06	0.879515	0.233484	3.76692	0.000165276	0.00671358	506.405	928.309	976.606	2396.27	1144.81	2321.7	629.431	474.263	586.563	814.816	834.962	890.58	ENSG00000075213	protein_coding	7	83955777	84492724	-1	semaphorin 3A [Source:HGNC Symbol;Acc:HGNC:10723]
VTRNA1-2	96.6684	-1.3988	0.371567	-3.7646	0.000166819	0.00672352	118.074	509.184	79.3321	89.8602	43.2169	78.6367	50.6546	75.2484	57.8772	33.089	12.5922	12.2557	ENSG00000202111	misc_RNA	5	140718925	140719013	1	vault RNA 1-2 [Source:HGNC Symbol;Acc:HGNC:12655]
KDM1B	687.114	0.522231	0.138723	3.76455	0.00016685	0.00672352	457.426	519.576	534.352	896.537	624.44	898.568	540.316	631.691	696.752	731.059	809.778	904.879	ENSG00000165097	protein_coding	6	18155329	18223853	1	lysine demethylase 1B [Source:HGNC Symbol;Acc:HGNC:21577]
ANXA2	26671.4	0.731607	0.194303	3.76529	0.000166355	0.00672352	18751	22133.9	18298.4	43659.7	31028.8	42748.6	18076.2	20749.7	19669.3	28098.7	39104.7	17738.1	ENSG00000182718	protein_coding	15	60347134	60402883	-1	annexin A2 [Source:HGNC Symbol;Acc:HGNC:537]
SDC4	8336.42	1.22762	0.326068	3.76493	0.000166598	0.00672352	2938.72	4284.77	3777.85	21522	5151.63	18749.1	3831.93	6406.02	5745.43	8013.73	13605.4	6010.4	ENSG00000124145	protein_coding	20	45325288	45348424	-1	syndecan 4 [Source:HGNC Symbol;Acc:HGNC:10661]
PGM2	1540.1	0.476403	0.126648	3.76163	0.000168809	0.00678083	772.29	957.174	1154.42	1352.04	1208.31	1539.17	1438.03	1771.31	1626.13	2310.02	2357.66	1994.61	ENSG00000169299	protein_coding	4	37826633	37862937	1	phosphoglucomutase 2 [Source:HGNC Symbol;Acc:HGNC:8906]
ARPC1A	1959.41	0.809299	0.215214	3.76044	0.000169613	0.00678083	874.62	1230.82	1096.97	3192.62	1593.73	2888.46	1706.31	1797.05	1837.6	2913.9	2377.03	2003.81	ENSG00000241685	protein_coding	7	99325898	99388164	1	actin related protein 2/3 complex subunit 1A [Source:HGNC Symbol;Acc:HGNC:703]
DSC2	2020.19	0.946357	0.251641	3.76074	0.00016941	0.00678083	561.506	547.287	584.504	1972.79	965.765	2076.2	1702.56	2895.08	2677.93	2777.4	4110.88	3370.32	ENSG00000134755	protein_coding	18	31058840	31102415	-1	desmocollin 2 [Source:HGNC Symbol;Acc:HGNC:3036]
ZNF253	23.2834	-0.98069	0.260771	-3.76073	0.000169415	0.00678083	41.9818	54.2668	50.1525	28.9205	27.3413	18.2207	15.0088	12.8714	13.3563	6.20418	2.9059	8.17046	ENSG00000256771	protein_coding	19	19865886	19894674	1	zinc finger protein 253 [Source:HGNC Symbol;Acc:HGNC:13497]
UTP3	399.297	0.414075	0.110161	3.75882	0.000170713	0.00679796	328.857	302.509	311.857	477.189	409.237	455.517	325.503	391.094	392.897	528.389	405.858	462.652	ENSG00000132467	protein_coding	4	70688479	70690551	1	UTP3, small subunit processome component homolog (S. cerevisiae) [Source:HGNC Symbol;Acc:HGNC:24477]
RP11-64B16.2	10.1119	-1.31033	0.348583	-3.759	0.000170593	0.00679796	13.9939	12.7007	20.9729	2.06575	6.17384	1.91797	15.0088	12.8714	14.4693	7.23821	6.78044	7.14915	ENSG00000213144	processed_pseudogene	12	119194850	119195394	1
MYO10	6947.11	0.355794	0.0946984	3.75713	0.000171875	0.00683077	7383.54	7088.17	5890.64	9641.9	7857.53	9278.17	5303.73	5424.82	5363.66	6076.99	6988.69	7067.45	ENSG00000145555	protein_coding	5	16661914	16936276	-1	myosin X [Source:HGNC Symbol;Acc:HGNC:7593]
SNED1	16.7415	-1.51671	0.403875	-3.75539	0.000173075	0.0068506	70.8442	42.7207	40.122	4.13151	20.2855	8.63085	2.81415	2.97033	4.45209	0	2.9059	1.02131	ENSG00000162804	protein_coding	2	240998838	241095568	1	sushi, nidogen and EGF like domains 1 [Source:HGNC Symbol;Acc:HGNC:24696]
RP11-115D19.1	234.733	0.829368	0.22083	3.75569	0.000172868	0.0068506	98.8321	166.264	102.129	258.219	231.078	145.766	183.858	202.973	230.396	310.209	571.494	315.584	ENSG00000251095	antisense	4	89551356	89726752	1
TMEM55A	184.681	0.642721	0.171167	3.75493	0.00017339	0.0068506	142.563	168.573	176.901	289.205	235.488	366.332	123.822	105.942	124.659	199.568	146.264	136.855	ENSG00000155099	protein_coding	8	90993796	91041064	-1	transmembrane protein 55A [Source:HGNC Symbol;Acc:HGNC:25452]
FZD4	274.495	-0.795814	0.212104	-3.75199	0.000175434	0.00691784	319.236	281.726	275.383	91.926	155.228	183.166	338.636	408.916	468.583	174.751	245.064	351.33	ENSG00000174804	protein_coding	11	86945679	86955391	-1	frizzled class receptor 4 [Source:HGNC Symbol;Acc:HGNC:4042]
ECM1	33.597	1.47236	0.392513	3.75113	0.000176043	0.00692548	9.62082	15.01	15.5017	41.3151	21.1674	67.1289	9.38049	25.7429	11.1302	18.6125	130.766	37.7884	ENSG00000143369	protein_coding	1	150508062	150513789	1	extracellular matrix protein 1 [Source:HGNC Symbol;Acc:HGNC:3153]
ADGRG1	1954.83	0.576478	0.153697	3.75074	0.000176312	0.00692548	1422.13	1873.94	1674.18	3353.75	2262.27	2324.58	1393.94	1570.32	1392.39	1641.01	2524.26	2025.25	ENSG00000205336	protein_coding	16	57610652	57665580	1	adhesion G protein-coupled receptor G1 [Source:HGNC Symbol;Acc:HGNC:4512]
HES4	483.992	-1.10355	0.294696	-3.74469	0.000180617	0.0070808	597.366	682.376	474.169	136.34	381.014	99.7343	662.262	839.614	769.099	286.426	579.243	300.264	ENSG00000188290	protein_coding	1	998962	1000172	-1	hes family bHLH transcription factor 4 [Source:HGNC Symbol;Acc:HGNC:24149]
EOGT	713.005	0.275854	0.0736832	3.74378	0.00018127	0.00709267	573.751	557.678	582.681	707.52	717.929	712.525	648.192	744.563	766.873	825.156	876.614	842.579	ENSG00000163378	protein_coding	3	68975214	69013961	-1	EGF domain specific O-linked N-acetylglucosamine transferase [Source:HGNC Symbol;Acc:HGNC:28526]
AP2B1	5658.32	0.695761	0.185906	3.74255	0.00018216	0.00711374	3270.21	3882.96	3773.29	9634.67	5235.41	8235.75	5146.14	4873.32	4770.42	6134.9	7255.07	5687.66	ENSG00000006125	protein_coding	17	35578046	35726409	1	adaptor related protein complex 2 beta 1 subunit [Source:HGNC Symbol;Acc:HGNC:563]
RP11-156K23.3	32.1066	-1.03696	0.277148	-3.74154	0.000182894	0.00712457	55.1011	70.4314	56.5355	14.4603	32.6331	12.4668	24.3893	30.6934	32.2777	16.5445	20.3413	19.4048	ENSG00000275202	antisense	13	48974967	48976867	-1
ECI1	836.005	-0.978052	0.261461	-3.74072	0.000183494	0.00712457	1184.24	1490.61	1237.4	292.304	687.06	281.941	1051.55	920.803	872.61	781.727	598.616	633.211	ENSG00000167969	protein_coding	16	2239395	2252300	-1	enoyl-CoA delta isomerase 1 [Source:HGNC Symbol;Acc:HGNC:2703]
RP3-453C12.14	89.9678	1.08287	0.289481	3.74073	0.000183485	0.00712457	53.3518	45.0299	39.2101	175.589	63.5023	176.453	55.3449	66.3374	69.0074	71.3481	170.48	93.9603	ENSG00000275894	sense_intronic	20	45345115	45345823	-1
GATA2-AS1	224.393	-1.02145	0.273216	-3.73862	0.000185032	0.00715616	448.68	549.596	293.62	91.926	171.104	97.8163	194.176	206.933	190.327	141.662	141.421	165.452	ENSG00000244300	antisense	3	128489212	128502348	1	GATA2 antisense RNA 1 [Source:HGNC Symbol;Acc:HGNC:51108]
VLDLR-AS1	11.6647	-1.47855	0.395528	-3.73816	0.000185369	0.00715616	30.6117	12.7007	16.4135	0	3.52791	6.71289	15.0088	23.7627	11.1302	4.13612	6.78044	9.19177	ENSG00000236404	antisense	9	2422702	2643359	-1	VLDLR antisense RNA 1 [Source:HGNC Symbol;Acc:HGNC:49621]
LAMP2	4804.92	0.411786	0.110153	3.73832	0.000185252	0.00715616	3126.77	4013.43	3975.72	5052.83	4390.48	5966.8	4275.63	4505	4837.2	5665.45	5681.04	6168.7	ENSG00000005893	protein_coding	X	120427827	120469365	-1	lysosomal associated membrane protein 2 [Source:HGNC Symbol;Acc:HGNC:6501]
NABP1	6770.32	-0.664884	0.177956	-3.73623	0.000186799	0.00719762	11689.3	12891.3	14797.7	4846.26	8220.91	5896.79	4058	4159.45	4497.73	3223.07	3528.73	3434.66	ENSG00000173559	protein_coding	2	191678068	191696659	1	nucleic acid binding protein 1 [Source:HGNC Symbol;Acc:HGNC:26232]
VCPIP1	2758.91	0.366199	0.0980536	3.73469	0.00018795	0.00722822	1989.76	1923.59	2238.62	2883.79	2890.24	3063.95	2651.86	2745.58	2977.34	2905.62	3364.07	3472.45	ENSG00000175073	protein_coding	8	66628487	66667217	-1	valosin containing protein interacting protein 1 [Source:HGNC Symbol;Acc:HGNC:30897]
SOWAHB	118.699	-0.794422	0.212854	-3.73224	0.000189784	0.00728491	151.309	227.459	175.078	88.8274	67.9122	103.57	118.194	125.744	121.32	71.3481	56.1808	117.45	ENSG00000186212	protein_coding	4	76894928	76898147	-1	sosondowah ankyrin repeat domain family member B [Source:HGNC Symbol;Acc:HGNC:32958]
PAXIP1-AS1	139.053	-0.7951	0.21317	-3.72988	0.000191572	0.00732809	237.022	252.86	216.112	90.8931	126.123	70.0058	102.247	134.655	143.58	94.0967	96.8634	104.173	ENSG00000273344	lincRNA	7	155003448	155005703	1	PAXIP1 antisense RNA 1 (head to head) [Source:HGNC Symbol;Acc:HGNC:27328]
COLCA1	156.014	-1.76795	0.474007	-3.7298	0.000191634	0.00732809	587.745	618.873	335.566	1.03288	98.7814	1.91797	91.9288	36.6341	53.4251	6.20418	14.5295	25.5327	ENSG00000196167	antisense	11	111290787	111305045	-1	colorectal cancer associated 1 [Source:HGNC Symbol;Acc:HGNC:33789]
PXYLP1	190.385	-0.919735	0.246813	-3.72644	0.000194199	0.00741219	245.768	241.314	240.732	147.701	85.5518	150.56	264.53	240.597	286.047	144.764	54.2435	182.814	ENSG00000155893	protein_coding	3	141228726	141367753	1	2-phosphoxylose phosphatase 1 [Source:HGNC Symbol;Acc:HGNC:26303]
CSMD3	101.532	1.69753	0.456071	3.72208	0.000197591	0.00752743	12.2447	0	1.82373	167.326	14.9936	88.2265	61.9112	86.1396	85.7028	344.332	239.253	116.429	ENSG00000164796	protein_coding	8	112222928	113437099	-1	CUB and Sushi multiple domains 3 [Source:HGNC Symbol;Acc:HGNC:19291]
MPZL1	3623.81	0.32648	0.0877706	3.71969	0.000199466	0.00758459	2526.78	2888.84	2627.08	3940.42	3551.72	3194.37	3977.33	3626.77	3709.71	4791.7	4421.81	4229.23	ENSG00000197965	protein_coding	1	167721192	167791919	1	myelin protein zero like 1 [Source:HGNC Symbol;Acc:HGNC:7226]
FLNB	15590.3	1.16001	0.311946	3.71863	0.000200308	0.00758808	8133.09	9188.41	8432	38505.6	12507.3	39420.9	6314.94	10456.6	8900.85	9899.8	25479.9	9844.38	ENSG00000136068	protein_coding	3	58008400	58172251	1	filamin B [Source:HGNC Symbol;Acc:HGNC:3755]
ANKRD22	156.367	1.22252	0.328744	3.71875	0.00020021	0.00758808	83.0889	133.935	95.7456	323.29	119.067	425.789	73.1678	62.377	61.2163	279.188	57.1494	162.388	ENSG00000152766	protein_coding	10	88822132	88851818	-1	ankyrin repeat domain 22 [Source:HGNC Symbol;Acc:HGNC:28321]
EPHA10	16.1099	-1.77371	0.477169	-3.71715	0.000201479	0.00761818	53.3518	31.1745	62.0067	0	8.81977	0	11.2566	2.97033	16.6953	0	1.93727	5.10654	ENSG00000183317	protein_coding	1	37713880	37765133	-1	EPH receptor A10 [Source:HGNC Symbol;Acc:HGNC:19987]
KYNU	877.34	1.08361	0.291637	3.7156	0.000202723	0.00763665	215.157	459.536	271.735	1506.97	551.236	1261.06	899.589	702.978	864.819	1612.05	950.23	1232.72	ENSG00000115919	protein_coding	2	142877498	143055832	1	kynureninase [Source:HGNC Symbol;Acc:HGNC:6469]
MT-CO1	20429.6	0.565365	0.152153	3.71576	0.000202596	0.00763665	13092.2	20157.2	19932.4	28841	22441	23548.8	12690.9	16493.3	16078.7	26847.6	20018.8	25013.9	ENSG00000198804	protein_coding	MT	5904	7445	1	mitochondrially encoded cytochrome c oxidase I [Source:HGNC Symbol;Acc:HGNC:7419]
MED15	1356.34	0.782369	0.210766	3.71203	0.000205602	0.00773071	931.471	1103.81	920.07	2414.86	1409.4	2621.86	885.518	1056.45	882.627	1146.74	1864.62	1038.67	ENSG00000099917	protein_coding	22	20495913	20587632	1	mediator complex subunit 15 [Source:HGNC Symbol;Acc:HGNC:14248]
SMAD3	2860.54	0.857896	0.231192	3.71075	0.000206648	0.00774125	1589.19	2013.64	2030.72	5360.63	4098.55	5013.57	1745.71	2269.33	1960.03	1871.59	4158.35	2215.22	ENSG00000166949	protein_coding	15	67063763	67195195	1	SMAD family member 3 [Source:HGNC Symbol;Acc:HGNC:6769]
DNAH2	85.3035	1.44588	0.389644	3.71078	0.000206623	0.00774125	57.7249	53.1122	52.8881	329.488	47.6267	415.24	10.3185	5.94066	4.45209	9.30627	23.2472	14.2983	ENSG00000183914	protein_coding	17	7717354	7833744	1	dynein axonemal heavy chain 2 [Source:HGNC Symbol;Acc:HGNC:2948]
SNORA65	252.692	-0.939094	0.253147	-3.70969	0.000207515	0.00775938	383.084	718.169	233.437	223.101	164.048	210.017	203.557	195.052	311.646	125.118	158.856	106.216	ENSG00000201302	snoRNA	9	127448501	127448630	-1	small nucleolar RNA, H/ACA box 65 [Source:HGNC Symbol;Acc:HGNC:10222]
DNM3	116.289	1.36383	0.367922	3.70686	0.000209849	0.00780337	77.8412	65.8129	49.2406	446.203	84.6698	525.523	19.699	15.8418	20.0344	25.8508	30.0277	34.7245	ENSG00000197959	protein_coding	1	171841498	172418466	1	dynamin 3 [Source:HGNC Symbol;Acc:HGNC:29125]
C1orf116	1255.53	0.793866	0.214153	3.707	0.000209732	0.00780337	592.118	693.922	612.772	1825.09	1606.96	1427.93	1098.46	1425.76	1164.22	1252.21	2052.54	1314.42	ENSG00000182795	protein_coding	1	207018521	207032756	-1	chromosome 1 open reading frame 116 [Source:HGNC Symbol;Acc:HGNC:28667]
C4orf22	6.63025	-1.64638	0.444129	-3.70699	0.000209739	0.00780337	3.49848	1.15461	2.73559	0	0	0.958984	15.9468	17.822	25.5995	1.03403	7.74907	3.06392	ENSG00000197826	protein_coding	4	80335720	80963756	1	chromosome 4 open reading frame 22 [Source:HGNC Symbol;Acc:HGNC:28554]
RAB7A	1141.29	0.507964	0.137162	3.70339	0.00021274	0.00787591	988.321	994.122	898.185	1600.96	1224.18	1854.67	834.863	905.951	971.669	1221.19	1213.7	987.604	ENSG00000075785	protein_coding	3	128726122	128814796	1	RAB7A, member RAS oncogene family [Source:HGNC Symbol;Acc:HGNC:9788]
SERPINB4	18.5451	1.54484	0.417173	3.70312	0.000212968	0.00787591	1.74924	0	1.82373	8.26301	10.5837	2.87695	3.7522	22.7725	15.5823	27.9188	83.3025	43.9162	ENSG00000206073	protein_coding	18	63637259	63644298	-1	serpin family B member 4 [Source:HGNC Symbol;Acc:HGNC:10570]
TMEM255A	197.537	0.810531	0.218852	3.70356	0.000212595	0.00787591	78.7158	49.6484	65.6542	173.523	207.265	132.34	253.273	250.498	222.605	308.141	269.28	359.5	ENSG00000125355	protein_coding	X	120258650	120311556	-1	transmembrane protein 255A [Source:HGNC Symbol;Acc:HGNC:26086]
LIMK1	1035.52	0.504304	0.13623	3.70187	0.000214017	0.00790028	760.92	846.331	862.623	1406.78	993.106	1235.17	900.527	905.951	841.445	1462.12	936.669	1274.59	ENSG00000106683	protein_coding	7	74082933	74122525	1	LIM domain kinase 1 [Source:HGNC Symbol;Acc:HGNC:6613]
PLAG1	343.266	1.29994	0.351252	3.70087	0.000214865	0.00790272	218.655	384.486	540.735	1255.98	246.954	1232.29	17.8229	18.8121	13.3563	45.4973	101.707	42.8949	ENSG00000181690	protein_coding	8	56160904	56211324	-1	PLAG1 zinc finger [Source:HGNC Symbol;Acc:HGNC:9045]
EXOSC6	1280.99	-0.544632	0.147152	-3.70115	0.000214624	0.00790272	1124.76	1369.37	1216.43	652.778	984.286	617.585	1546.84	1815.86	1988.97	1312.18	1358.99	1383.87	ENSG00000223496	protein_coding	16	70246778	70251930	-1	exosome component 6 [Source:HGNC Symbol;Acc:HGNC:19055]
SNORA70	12.1551	-1.32476	0.358082	-3.69961	0.000215929	0.00792746	31.4863	34.6384	20.9729	6.19726	9.70175	3.83593	9.38049	8.91099	6.67814	6.20418	5.8118	2.04262	ENSG00000207274	snoRNA	2	214846947	214847081	1	Small nucleolar RNA SNORA70 [Source:RFAM;Acc:RF00156]
TRAPPC6A	156.712	-0.556092	0.150354	-3.69854	0.000216842	0.00794033	188.043	215.913	149.546	106.386	114.657	97.8163	169.787	205.943	190.327	134.424	163.699	144.004	ENSG00000007255	protein_coding	19	45162928	45178237	-1	trafficking protein particle complex 6A [Source:HGNC Symbol;Acc:HGNC:23069]
IGFL1	40.746	1.74266	0.471208	3.69828	0.000217065	0.00794033	2.62386	2.30923	1.82373	77.4657	4.40988	144.807	14.0707	29.7033	17.8084	25.8508	139.483	28.5966	ENSG00000188293	protein_coding	19	46229752	46231243	1	IGF like family member 1 [Source:HGNC Symbol;Acc:HGNC:24093]
FBXL14	187.509	-0.684267	0.185109	-3.69656	0.00021854	0.00797986	275.505	385.641	316.417	141.504	207.265	151.519	173.539	111.882	159.162	110.641	122.048	94.9816	ENSG00000171823	protein_coding	12	1565993	1594165	-1	F-box and leucine rich repeat protein 14 [Source:HGNC Symbol;Acc:HGNC:28624]
NCOA3	5804.19	0.554513	0.150048	3.69557	0.000219394	0.00799661	2950.97	3098.98	3349.27	5506.26	4892.33	5618.69	5605.78	6584.24	7111.1	7160.66	6907.33	10864.7	ENSG00000124151	protein_coding	20	47501902	47656877	1	nuclear receptor coactivator 3 [Source:HGNC Symbol;Acc:HGNC:7670]
HCN3	153.85	-0.79884	0.216307	-3.69308	0.000221554	0.00805008	251.016	243.623	192.403	121.879	103.191	57.539	166.035	155.447	178.084	130.288	121.079	125.621	ENSG00000143630	protein_coding	1	155277583	155289848	1	hyperpolarization activated cyclic nucleotide gated potassium channel 3 [Source:HGNC Symbol;Acc:HGNC:19183]
STEAP1	226.836	1.04777	0.283793	3.69201	0.000222488	0.00805008	165.303	109.688	151.369	412.118	179.041	491.959	196.99	115.843	96.833	406.374	220.849	175.665	ENSG00000164647	protein_coding	7	90154375	90164829	1	STEAP family member 1 [Source:HGNC Symbol;Acc:HGNC:11378]
RP11-37C7.2	18.8574	1.31378	0.355825	3.69219	0.000222329	0.00805008	7.87158	10.3915	6.38304	37.1835	14.1116	40.2773	14.0707	12.8714	5.56512	13.4424	41.6513	22.4688	ENSG00000259432	sense_intronic	15	39813223	39815429	-1
CALB2	23.1928	1.77574	0.481023	3.6916	0.000222851	0.00805008	1.74924	0	3.64745	101.222	0.881977	165.904	0	0	0	1.03403	3.87454	0	ENSG00000172137	protein_coding	16	71358713	71390438	1	calbindin 2 [Source:HGNC Symbol;Acc:HGNC:1435]
PMM1	158.521	0.849425	0.230069	3.69205	0.000222455	0.00805008	48.1041	54.2668	54.7118	138.405	127.887	177.412	176.353	198.022	193.666	239.895	314.806	178.729	ENSG00000100417	protein_coding	22	41576894	41589890	-1	phosphomannomutase 1 [Source:HGNC Symbol;Acc:HGNC:9114]
KLF6	1324.52	0.846488	0.22936	3.69066	0.000223676	0.00805113	843.134	800.147	935.572	1426.4	1302.68	1720.42	840.492	1092.09	1006.17	1379.4	3326.29	1221.48	ENSG00000067082	protein_coding	10	3775996	3785281	-1	Kruppel like factor 6 [Source:HGNC Symbol;Acc:HGNC:2235]
RAB22A	3439.55	0.503243	0.136355	3.69069	0.000223649	0.00805113	2620.36	2776.84	3159.61	5127.2	4040.34	4625.18	2397.65	2982.21	2979.56	3204.46	4251.33	3109.88	ENSG00000124209	protein_coding	20	58309696	58367507	1	RAB22A, member RAS oncogene family [Source:HGNC Symbol;Acc:HGNC:9764]
ZBED2	748.201	1.63108	0.442278	3.68791	0.000226106	0.00812414	189.793	107.379	132.22	1585.47	111.129	2791.6	230.76	470.303	400.688	701.072	1974.08	283.924	ENSG00000177494	protein_coding	3	111592900	111595443	-1	zinc finger BED-type containing 2 [Source:HGNC Symbol;Acc:HGNC:20710]
TRAM2	1231.44	1.04195	0.282735	3.68526	0.000228473	0.00817779	712.816	614.254	705.782	2574.96	808.773	2858.73	909.907	854.465	730.143	1293.57	1760.98	952.88	ENSG00000065308	protein_coding	6	52497402	52576915	-1	translocation associated membrane protein 2 [Source:HGNC Symbol;Acc:HGNC:16855]
TOLLIP	683.228	0.54494	0.147867	3.68533	0.000228403	0.00817779	558.008	705.469	579.033	1146.49	731.159	1074.06	436.193	515.848	496.408	644.201	741.974	569.89	ENSG00000078902	protein_coding	11	1274371	1309654	-1	toll interacting protein [Source:HGNC Symbol;Acc:HGNC:16476]
SPATA25	28.8178	-0.878567	0.238425	-3.68488	0.000228812	0.00817779	61.2234	65.8129	65.6542	28.9205	31.7512	24.9336	11.2566	14.8517	13.3563	7.23821	11.6236	9.19177	ENSG00000149634	protein_coding	20	45886489	45887635	-1	spermatogenesis associated 25 [Source:HGNC Symbol;Acc:HGNC:16158]
MYC	2518.23	0.899464	0.244392	3.68041	0.000232856	0.00828105	1223.59	962.947	1444.39	3408.49	1958.87	3622.08	1605.94	2893.1	2416.37	3300.62	4972	2410.29	ENSG00000136997	protein_coding	8	127735434	127741434	1	v-myc avian myelocytomatosis viral oncogene homolog [Source:HGNC Symbol;Acc:HGNC:7553]
RASSF4	79.5487	1.57568	0.428057	3.68101	0.000232314	0.00828105	24.4894	24.2469	26.444	403.855	34.3971	342.357	15.0088	9.90111	11.1302	16.5445	32.9336	13.277	ENSG00000107551	protein_coding	10	44959407	44995891	1	Ras association domain family member 4 [Source:HGNC Symbol;Acc:HGNC:20793]
NHS	539.738	1.10476	0.300178	3.68033	0.000232929	0.00828105	238.771	223.995	176.901	829.4	257.537	1150.78	477.467	451.49	449.661	777.591	861.116	582.145	ENSG00000188158	protein_coding	X	17375420	17735994	1	NHS actin remodeling regulator [Source:HGNC Symbol;Acc:HGNC:7820]
HIST4H4	1188.19	-0.610448	0.165941	-3.67871	0.000234414	0.00831925	1534.08	1364.75	1254.72	645.548	931.368	651.15	1789.8	1294.07	1346.76	1309.08	1100.37	1036.63	ENSG00000197837	protein_coding	12	14767999	14771131	-1	histone cluster 4 H4 [Source:HGNC Symbol;Acc:HGNC:20510]
APOBEC3B	68.3229	1.06146	0.288603	3.67792	0.000235148	0.00833065	72.5935	73.8952	55.6237	177.655	66.1483	173.576	28.1415	12.8714	15.5823	33.089	67.8044	42.8949	ENSG00000179750	protein_coding	22	38982347	38992804	1	apolipoprotein B mRNA editing enzyme catalytic subunit 3B [Source:HGNC Symbol;Acc:HGNC:17352]
RP3-428L16.2	96.0763	-0.713588	0.194192	-3.67466	0.000238171	0.00841585	37.6087	39.2568	48.3288	16.526	35.2791	18.2207	210.123	191.091	190.327	130.288	94.9261	140.94	ENSG00000272841	antisense	6	160990318	160992342	-1
KIAA1456	68.1266	-1.36966	0.372756	-3.67443	0.000238385	0.00841585	148.685	109.688	155.017	19.6247	70.5581	7.67187	74.1059	67.3275	74.5725	21.7146	16.4668	52.0867	ENSG00000250305	protein_coding	8	12945642	13031503	1	KIAA1456 [Source:HGNC Symbol;Acc:HGNC:26725]
IL4R	1727.56	0.720804	0.196237	3.67312	0.000239606	0.00844422	1316.3	1543.72	1479.04	2499.56	1698.69	2440.61	1050.61	1305.96	1057.37	1888.14	3064.76	1385.91	ENSG00000077238	protein_coding	16	27313668	27364778	1	interleukin 4 receptor [Source:HGNC Symbol;Acc:HGNC:6015]
PXK	342.655	-0.435521	0.118647	-3.67073	0.000241855	0.00846553	229.151	235.541	239.82	168.359	166.694	165.904	559.077	513.867	579.885	377.421	359.363	516.782	ENSG00000168297	protein_coding	3	58332880	58426126	1	PX domain containing serine/threonine kinase like [Source:HGNC Symbol;Acc:HGNC:23326]
MDC1	385.243	0.672645	0.183229	3.67106	0.000241546	0.00846553	373.463	315.209	377.511	830.433	419.821	770.064	233.574	209.903	201.457	322.617	281.872	286.987	ENSG00000137337	protein_coding	6	30699807	30717889	-1	mediator of DNA damage checkpoint 1 [Source:HGNC Symbol;Acc:HGNC:21163]
GSDMA	18.7808	1.74853	0.476258	3.6714	0.000241225	0.00846553	6.12234	0	11.8542	71.2685	7.93779	85.3495	0	1.98022	3.33907	2.06806	24.2158	11.2344	ENSG00000167914	protein_coding	17	39953263	39977766	1	gasdermin A [Source:HGNC Symbol;Acc:HGNC:13311]
CTD-2587H24.5	12.2699	1.70858	0.465464	3.6707	0.000241884	0.00846553	0.87462	2.30923	0.911863	30.9863	1.76395	18.2207	3.7522	8.91099	4.45209	18.6125	51.3376	5.10654	ENSG00000267577	antisense	19	55158939	55177540	1
CDCP1	3162.51	1.12637	0.307174	3.66689	0.000245516	0.00853357	1577.82	1761.94	1693.33	8114.28	2236.69	8706.61	1585.3	1991.11	1879.9	2264.53	3783.48	2355.14	ENSG00000163814	protein_coding	3	45082278	45146422	-1	CUB domain containing protein 1 [Source:HGNC Symbol;Acc:HGNC:24357]
SRPK2	2404.25	0.509573	0.138959	3.66708	0.000245332	0.00853357	805.525	1049.54	1035.88	1547.25	1864.5	1414.5	3013.95	3062.41	3373.57	3432.98	4437.31	3813.56	ENSG00000135250	protein_coding	7	105110704	105399308	-1	SRSF protein kinase 2 [Source:HGNC Symbol;Acc:HGNC:11306]
GLB1L2	131.884	-0.642438	0.175145	-3.66802	0.000244432	0.00853357	159.181	236.696	193.315	103.288	82.9058	127.545	139.769	135.645	112.415	88.9266	99.7693	103.152	ENSG00000149328	protein_coding	11	134331874	134378341	1	galactosidase beta 1 like 2 [Source:HGNC Symbol;Acc:HGNC:25129]
MN1	46.3845	1.52233	0.41511	3.66729	0.000245133	0.00853357	7.87158	4.61845	5.47118	103.288	14.9936	96.8574	29.0795	39.6044	45.6339	69.28	93.9575	45.9588	ENSG00000169184	protein_coding	22	27748277	27801498	-1	MN1 proto-oncogene, transcriptional regulator [Source:HGNC Symbol;Acc:HGNC:7180]
SCN8A	585.386	-0.743712	0.202845	-3.6664	0.000245987	0.0085353	1128.26	1079.56	990.283	509.208	452.454	667.453	352.706	492.085	471.922	214.044	436.854	229.794	ENSG00000196876	protein_coding	12	51590266	51812864	1	sodium voltage-gated channel alpha subunit 8 [Source:HGNC Symbol;Acc:HGNC:10596]
WDR48	776.762	0.500397	0.13652	3.66537	0.000246979	0.00855504	772.29	625.8	653.806	1270.44	833.468	1182.43	589.095	574.264	594.354	695.902	800.092	729.214	ENSG00000114742	protein_coding	3	39051998	39096671	1	WD repeat domain 48 [Source:HGNC Symbol;Acc:HGNC:30914]
DQX1	59.3599	1.40618	0.383688	3.6649	0.000247431	0.00855603	3.49848	5.77306	6.38304	40.2822	7.05581	23.0156	42.2122	70.2978	52.3121	66.1779	299.308	96.0029	ENSG00000144045	protein_coding	2	74518131	74526336	-1	DEAQ-box RNA dependent ATPase 1 [Source:HGNC Symbol;Acc:HGNC:20410]
TFDP2	2176.99	-0.867976	0.236991	-3.66248	0.000249787	0.00862277	2538.15	2588.64	2514.01	895.504	2152.91	764.31	2727.85	3236.67	3474.86	1514.85	1453.92	2262.2	ENSG00000114126	protein_coding	3	141944428	142149544	-1	transcription factor Dp-2 [Source:HGNC Symbol;Acc:HGNC:11751]
GATA2	97.0783	-0.909479	0.24836	-3.66193	0.000250319	0.00862642	188.043	252.86	155.017	58.874	123.477	69.0468	75.0439	70.2978	50.086	33.089	32.9336	56.1719	ENSG00000179348	protein_coding	3	128479427	128493185	-1	GATA binding protein 2 [Source:HGNC Symbol;Acc:HGNC:4171]
ATP5G1P3	8.47891	-1.68902	0.461399	-3.66064	0.000251586	0.00864064	32.361	26.5561	24.6203	2.06575	2.64593	0	1.8761	0.990111	5.56512	1.03403	0.968634	3.06392	ENSG00000242244	processed_pseudogene	3	138889255	138889957	-1	ATP synthase, H+ transporting, mitochondrial Fo complex subunit C1 (subunit 9) pseudogene 3 [Source:HGNC Symbol;Acc:HGNC:39506]
AC090616.2	15.8169	-1.42722	0.389877	-3.6607	0.000251529	0.00864064	30.6117	54.2668	35.5627	5.16438	7.93779	2.87695	7.50439	14.8517	10.0172	7.23821	9.68634	4.08523	ENSG00000214708	antisense	17	32141226	32143135	-1
ST3GAL1	809.012	1.06434	0.290858	3.65931	0.000252898	0.00867096	628.852	550.75	619.155	3061.45	713.519	2044.55	304.866	268.32	239.3	493.232	435.885	348.266	ENSG00000008513	protein_coding	8	133454848	133571940	-1	ST3 beta-galactoside alpha-2,3-sialyltransferase 1 [Source:HGNC Symbol;Acc:HGNC:10862]
CAP1	8446.91	0.425698	0.116416	3.65671	0.000255478	0.0087446	5329.06	5931.25	5270.57	8714.38	7057.58	9025	8566.26	9258.52	9293.74	11359.9	12245.5	9311.26	ENSG00000131236	protein_coding	1	40040233	40072649	1	adenylate cyclase associated protein 1 [Source:HGNC Symbol;Acc:HGNC:20040]
PRR11	495.488	0.9445	0.258352	3.65587	0.00025631	0.00875826	330.606	325.601	377.511	1388.19	391.598	966.656	254.211	287.132	308.307	457.041	467.85	391.161	ENSG00000068489	protein_coding	17	59155499	59204705	1	proline rich 11 [Source:HGNC Symbol;Acc:HGNC:25619]
BEGAIN	93.3577	-1.22884	0.336353	-3.65342	0.000258772	0.00882747	34.9848	21.9376	10.9424	19.6247	13.2297	22.0566	252.335	301.984	279.369	54.8036	61.0239	48.0015	ENSG00000183092	protein_coding	14	100537147	100587413	-1	brain enriched guanylate kinase associated [Source:HGNC Symbol;Acc:HGNC:24163]
NUDT4	426.881	0.411531	0.112713	3.65113	0.000261084	0.00887642	359.469	362.548	470.521	514.372	573.285	523.605	364.901	335.647	298.29	485.994	402.952	430.992	ENSG00000173598	protein_coding	12	93377883	93408146	1	nudix hydrolase 4 [Source:HGNC Symbol;Acc:HGNC:8051]
LHX1	152.318	1.339	0.366704	3.65146	0.000260753	0.00887642	59.4742	64.6583	98.4812	438.972	112.893	692.386	59.0971	39.6044	37.8428	73.4161	96.8634	54.1293	ENSG00000273706	protein_coding	17	36936785	36944612	1	LIM homeobox 1 [Source:HGNC Symbol;Acc:HGNC:6593]
N4BP3	131.219	1.26178	0.345636	3.65061	0.000261615	0.00887955	55.9757	48.4937	51.9762	271.646	48.5087	288.654	53.4688	121.784	91.2679	160.275	251.845	130.727	ENSG00000145911	protein_coding	5	178113443	178126087	1	NEDD4 binding protein 3 [Source:HGNC Symbol;Acc:HGNC:29852]
DAPP1	656.445	1.41016	0.386349	3.64995	0.00026229	0.00888753	133.817	143.172	180.549	1668.1	450.69	2129.9	405.237	429.708	495.295	583.193	742.942	514.739	ENSG00000070190	protein_coding	4	99816833	99870154	1	dual adaptor of phosphotyrosine and 3-phosphoinositides 1 [Source:HGNC Symbol;Acc:HGNC:16500]
SLC12A7	532.267	-0.651019	0.178389	-3.64943	0.000262819	0.00889057	1217.47	1288.55	842.562	819.071	732.041	477.574	203.557	178.22	230.396	134.424	153.044	110.301	ENSG00000113504	protein_coding	5	1050376	1112035	-1	solute carrier family 12 member 7 [Source:HGNC Symbol;Acc:HGNC:10915]
MIR940	24.2559	-1.31781	0.361403	-3.64639	0.000265955	0.00898163	34.9848	77.3591	41.0338	6.19726	18.5215	5.7539	25.3273	17.822	25.5995	19.6466	10.655	8.17046	ENSG00000260778	lincRNA	16	2268155	2273418	1	microRNA 940 [Source:HGNC Symbol;Acc:HGNC:33683]
ADGRG6	1487.69	0.723049	0.198561	3.64145	0.000271105	0.00914029	1011.94	1017.21	1401.53	2063.69	1479.96	2627.62	1046.86	1107.93	1036.22	1552.08	2347	1160.21	ENSG00000112414	protein_coding	6	142301854	142446266	1	adhesion G protein-coupled receptor G6 [Source:HGNC Symbol;Acc:HGNC:13841]
CTD-2012K14.5	32.2578	-0.94866	0.260585	-3.6405	0.000272108	0.00915365	42.8564	51.9576	43.7694	16.526	27.3413	14.3848	35.6459	44.555	41.1819	17.5785	14.5295	36.7671	ENSG00000280214	TEC	16	67550815	67552935	-1
CYTH4	17.4837	1.76349	0.484447	3.64022	0.000272406	0.00915365	3.49848	0	6.38304	63.0055	7.05581	59.457	6.56634	0	0	11.3743	49.4003	3.06392	ENSG00000100055	protein_coding	22	37282027	37315345	1	cytohesin 4 [Source:HGNC Symbol;Acc:HGNC:9505]
KIF2A	1357.95	0.396006	0.108818	3.63917	0.000273517	0.00915503	1220.97	1106.12	1083.29	1583.4	1531.11	1870.98	1278.56	1094.07	1229.89	1455.91	1281.5	1559.54	ENSG00000068796	protein_coding	5	62306162	62537249	1	kinesin family member 2A [Source:HGNC Symbol;Acc:HGNC:6318]
MPZL2	1076.26	1.00342	0.275745	3.63895	0.000273748	0.00915503	303.493	372.94	527.057	1245.65	551.236	1819.19	817.041	1225.76	1134.17	1450.74	1755.16	1712.73	ENSG00000149573	protein_coding	11	118253403	118264536	-1	myelin protein zero like 2 [Source:HGNC Symbol;Acc:HGNC:3496]
RP11-264L1.3	24.3658	-1.14261	0.313999	-3.6389	0.000273805	0.00915503	34.9848	38.1022	26.444	6.19726	17.6395	2.87695	35.6459	37.6242	32.2777	21.7146	17.4354	21.4475	ENSG00000261837	sense_intronic	16	78534374	78535648	1
SLC9A1	481.63	0.774907	0.213017	3.63777	0.000275013	0.00918027	275.505	416.815	351.979	857.287	506.255	722.115	322.689	400.005	316.099	409.476	783.625	417.715	ENSG00000090020	protein_coding	1	27098815	27166981	-1	solute carrier family 9 member A1 [Source:HGNC Symbol;Acc:HGNC:11071]
ITGA2	7939.72	1.08405	0.298037	3.63731	0.000275497	0.00918126	3629.67	3213.29	4702.48	17160.2	7457.11	21820.7	4667.73	5373.33	5862.29	5778.16	8000.92	7610.78	ENSG00000164171	protein_coding	5	52989326	53094779	1	integrin subunit alpha 2 [Source:HGNC Symbol;Acc:HGNC:6137]
PSTPIP2	684.061	0.703295	0.193484	3.6349	0.000278085	0.00925229	504.656	540.359	596.359	1411.94	637.669	1131.6	472.777	457.431	466.357	670.051	770.064	549.463	ENSG00000152229	protein_coding	18	45983536	46072272	-1	proline-serine-threonine phosphatase interacting protein 2 [Source:HGNC Symbol;Acc:HGNC:9581]
HLA-DQB1	50.2132	1.71915	0.473045	3.63421	0.000278831	0.00925527	25.364	21.9376	10.0305	281.975	27.3413	235.91	0	0	0	0	0	0	ENSG00000179344	protein_coding	6	32659467	32668383	-1	major histocompatibility complex, class II, DQ beta 1 [Source:HGNC Symbol;Acc:HGNC:4944]
PHLDA2	130.579	1.2009	0.330465	3.63397	0.00027909	0.00925527	52.4772	71.586	72.9491	381.131	110.247	375.922	61.9112	73.2682	62.3293	146.832	93.9575	64.3424	ENSG00000181649	protein_coding	11	2928273	2929455	-1	pleckstrin homology like domain family A member 2 [Source:HGNC Symbol;Acc:HGNC:12385]
VEGFC	820.632	0.699851	0.192676	3.63227	0.000280939	0.00930133	730.308	626.955	617.331	1200.2	957.827	1091.32	601.289	567.333	562.077	953.376	1388.05	551.506	ENSG00000150630	protein_coding	4	176683538	176792727	-1	vascular endothelial growth factor C [Source:HGNC Symbol;Acc:HGNC:12682]
KIFAP3	698.98	0.504458	0.138947	3.63059	0.000282779	0.00931402	464.423	478.01	498.789	908.931	679.122	885.142	625.679	690.107	724.578	834.462	879.52	719.001	ENSG00000075945	protein_coding	1	169921326	170085208	-1	kinesin associated protein 3 [Source:HGNC Symbol;Acc:HGNC:17060]
RP11-119F7.5	26.3187	-1.30773	0.360234	-3.63023	0.000283164	0.00931402	52.4772	20.783	41.0338	5.16438	14.9936	1.91797	34.7078	37.6242	44.5209	18.6125	17.4354	26.554	ENSG00000260400	sense_overlapping	10	68698500	68700794	1
KIZ	907.045	0.811406	0.223479	3.6308	0.000282545	0.00931402	439.934	617.718	557.148	713.718	1346.78	554.293	709.165	721.791	765.76	1490.04	1891.74	1076.46	ENSG00000088970	protein_coding	20	21125983	21246622	1	kizuna centrosomal protein [Source:HGNC Symbol;Acc:HGNC:15865]
APOBEC3C	325.344	0.721563	0.198754	3.63043	0.000282955	0.00931402	229.151	275.952	255.322	631.087	310.456	594.57	230.76	201.983	235.961	283.324	377.767	277.796	ENSG00000244509	protein_coding	22	39014083	39020352	1	apolipoprotein B mRNA editing enzyme catalytic subunit 3C [Source:HGNC Symbol;Acc:HGNC:17353]
AQP3	177.355	1.16429	0.320875	3.6285	0.000285071	0.00936151	50.728	150.1	228.878	393.526	159.638	389.347	38.46	86.1396	69.0074	148.9	208.256	205.283	ENSG00000165272	protein_coding	9	33441154	33447611	-1	aquaporin 3 (Gill blood group) [Source:HGNC Symbol;Acc:HGNC:636]
AL450992.2	32.1829	1.72279	0.475092	3.62623	0.000287587	0.00942461	2.62386	6.92768	3.64745	213.805	8.81977	135.217	1.8761	1.98022	2.22605	3.10209	2.9059	3.06392	ENSG00000234614	antisense	1	151841877	151850385	1
TMEM164	721.453	0.452717	0.124855	3.62593	0.000287924	0.00942461	648.968	680.067	733.138	1125.84	777.022	1085.57	516.865	583.175	464.131	738.297	673.201	631.168	ENSG00000157600	protein_coding	X	110002631	110182734	1	transmembrane protein 164 [Source:HGNC Symbol;Acc:HGNC:26217]
ICA1L	130.701	-0.759697	0.209605	-3.62443	0.000289601	0.00946418	171.426	131.626	134.044	64.0383	96.1355	60.416	223.256	133.665	194.779	110.641	90.083	158.303	ENSG00000163596	protein_coding	2	202773150	202871985	-1	islet cell autoantigen 1 like [Source:HGNC Symbol;Acc:HGNC:14442]
SPTBN1	13011.4	0.416872	0.115089	3.62217	0.000292139	0.00952304	9921.69	11248.2	11595.3	13549.3	18563	13060.4	11103.7	11528.8	11315	13400	16518.1	14333	ENSG00000115306	protein_coding	2	54456285	54671445	1	spectrin beta, non-erythrocytic 1 [Source:HGNC Symbol;Acc:HGNC:11275]
ST3GAL4	406.191	0.625616	0.172727	3.62199	0.000292343	0.00952304	311.365	421.434	337.389	622.824	402.181	797.874	256.087	278.221	279.369	406.374	407.795	353.372	ENSG00000110080	protein_coding	11	126355640	126440344	1	ST3 beta-galactoside alpha-2,3-sialyltransferase 4 [Source:HGNC Symbol;Acc:HGNC:10864]
CD74	1000.95	-1.42818	0.394558	-3.61971	0.000294935	0.00958581	3606.93	3773.28	1459.89	567.049	1893.6	429.625	164.159	42.5748	21.1474	16.5445	21.3099	15.3196	ENSG00000019582	protein_coding	5	150401637	150412929	-1	CD74 molecule [Source:HGNC Symbol;Acc:HGNC:1697]
EIF4H	3989.44	0.384262	0.106165	3.61946	0.000295218	0.00958581	2509.29	3030.86	2903.37	4294.7	3851.59	4302.96	3938.87	4513.91	4018.01	5172.22	4907.1	4430.43	ENSG00000106682	protein_coding	7	74174245	74197101	1	eukaryotic translation initiation factor 4H [Source:HGNC Symbol;Acc:HGNC:12741]
ARHGAP4	89.1788	-0.87105	0.241167	-3.61181	0.000304062	0.00985718	204.661	264.406	185.108	108.452	68.7942	75.7597	27.2034	34.6539	28.9386	21.7146	30.0277	20.4262	ENSG00000089820	protein_coding	X	153907367	153934999	-1	Rho GTPase activating protein 4 [Source:HGNC Symbol;Acc:HGNC:674]
RP3-497J21.1	11.463	1.3851	0.383675	3.61008	0.000306099	0.0098915	0	1.15461	0.911863	2.06575	5.29186	3.83593	9.38049	9.90111	12.2433	25.8508	46.4944	20.4262	ENSG00000235008	processed_pseudogene	6	166701094	166702839	-1
RP3-416H24.1	5.50357	-1.64984	0.456999	-3.61016	0.000306004	0.0098915	20.1163	11.5461	21.8847	2.06575	2.64593	4.79492	1.8761	0	1.11302	0	0	0	ENSG00000257671	antisense	12	52245048	52247448	-1
SORL1	3832.55	1.08532	0.300706	3.60924	0.000307092	0.00990233	1401.14	1878.56	1655.03	6085.71	2043.54	9008.69	2375.14	3665.39	3267.84	4694.5	5573.52	4341.58	ENSG00000137642	protein_coding	11	121452203	121633693	1	sortilin related receptor 1 [Source:HGNC Symbol;Acc:HGNC:11185]
TMPRSS2	67.4524	-1.43209	0.396815	-3.60897	0.000307413	0.00990233	127.695	71.586	25.5322	7.23013	43.2169	10.5488	186.672	134.655	83.4767	14.4764	53.2749	51.0654	ENSG00000184012	protein_coding	21	41464551	41531116	-1	transmembrane protease, serine 2 [Source:HGNC Symbol;Acc:HGNC:11876]
VEGFA	2770.07	1.18679	0.328883	3.60854	0.000307922	0.00990293	1355.66	1536.79	1345	8118.41	2064.71	6872.08	1605	1487.15	1397.96	1302.88	4097.32	2057.93	ENSG00000112715	protein_coding	6	43770184	43786487	1	vascular endothelial growth factor A [Source:HGNC Symbol;Acc:HGNC:12680]
LMAN1	3771.12	0.557276	0.154474	3.60757	0.000309076	0.0099243	2604.62	2600.19	3548.06	5079.69	3847.18	5813.36	2894.82	3097.07	3418.09	3769.04	4839.3	3742.07	ENSG00000074695	protein_coding	18	59327823	59359962	-1	lectin, mannose binding 1 [Source:HGNC Symbol;Acc:HGNC:6631]
ARHGAP22	419.411	-0.591539	0.164008	-3.60677	0.000310032	0.00992774	546.638	557.678	424.016	361.507	409.237	294.408	484.033	539.61	486.391	269.882	417.481	242.05	ENSG00000128805	protein_coding	10	48446034	48656265	-1	Rho GTPase activating protein 22 [Source:HGNC Symbol;Acc:HGNC:30320]
ARHGAP32	1363.4	0.76275	0.211488	3.60658	0.000310261	0.00992774	666.461	842.867	933.748	2163.88	1213.6	2273.75	1008.4	1334.67	1223.21	1337	1745.48	1617.75	ENSG00000134909	protein_coding	11	128965060	129279324	-1	Rho GTPase activating protein 32 [Source:HGNC Symbol;Acc:HGNC:17399]
C19orf25	377.301	-0.458771	0.127216	-3.60625	0.000310656	0.00992774	526.521	501.102	508.82	304.699	410.119	313.588	423.06	357.43	319.438	320.549	263.468	278.817	ENSG00000119559	protein_coding	19	1461143	1479556	-1	chromosome 19 open reading frame 25 [Source:HGNC Symbol;Acc:HGNC:26711]
CAPN2	6991.58	0.54885	0.152347	3.60264	0.000315007	0.0100036	5046.56	6047.86	6541.71	11498	9264.28	11551	4819.69	5338.68	5340.28	6911.46	6259.31	5280.16	ENSG00000162909	protein_coding	1	223701593	223776018	1	calpain 2 [Source:HGNC Symbol;Acc:HGNC:1479]
IFIH1	1859.36	-0.939147	0.260639	-3.60324	0.00031427	0.0100036	2957.09	1945.52	1367.79	669.304	1031.03	1072.14	2744.73	2704.98	3110.9	715.549	2047.69	1945.59	ENSG00000115267	protein_coding	2	162267079	162318703	-1	interferon induced with helicase C domain 1 [Source:HGNC Symbol;Acc:HGNC:18873]
SEPT9	5145.85	0.42964	0.119242	3.60308	0.000314464	0.0100036	4297.01	5012.17	4648.68	6388.34	5437.39	6280.38	3994.21	4325.79	3990.19	6295.18	6636.11	4444.73	ENSG00000184640	protein_coding	17	77280569	77500596	1	septin 9 [Source:HGNC Symbol;Acc:HGNC:7323]
CARD10	2338.71	0.64981	0.180363	3.60279	0.000314822	0.0100036	1173.74	1198.49	1115.21	2933.37	1895.37	2569.12	2437.99	2862.41	2493.17	3551.89	3097.69	2736.08	ENSG00000100065	protein_coding	22	37490362	37519542	-1	caspase recruitment domain family member 10 [Source:HGNC Symbol;Acc:HGNC:16422]
FAM83A	2681.11	1.00039	0.277749	3.60177	0.000316064	0.0100214	1271.7	1839.3	1626.76	3225.67	3407.96	2236.35	1599.37	2057.45	1725.19	2831.17	8181.08	2171.3	ENSG00000147689	protein_coding	8	123178960	123210079	1	family with sequence similarity 83 member A [Source:HGNC Symbol;Acc:HGNC:28210]
TUBA1A	856.027	-0.519075	0.144147	-3.60102	0.000316967	0.0100343	960.333	736.643	1054.11	798.413	533.596	688.55	1155.68	1123.78	1048.47	640.065	850.461	682.233	ENSG00000167552	protein_coding	12	49184796	49189324	-1	tubulin alpha 1a [Source:HGNC Symbol;Acc:HGNC:20766]
VANGL2	91.9793	1.42974	0.397524	3.59662	0.000322379	0.0101897	6.12234	10.3915	19.1491	147.701	165.812	127.545	83.4863	83.1693	99.0591	78.5863	134.64	148.09	ENSG00000162738	protein_coding	1	160400586	160428678	1	VANGL planar cell polarity protein 2 [Source:HGNC Symbol;Acc:HGNC:15511]
S100A6	4893.96	0.677853	0.188505	3.59594	0.000323218	0.0102003	4624.12	6030.54	5555.98	8580.1	4749.45	9577.37	2141.57	2292.11	2362.95	4116.47	5157.98	3538.83	ENSG00000197956	protein_coding	1	153534599	153536244	-1	S100 calcium binding protein A6 [Source:HGNC Symbol;Acc:HGNC:10496]
PCDHB7	14.4303	-1.51823	0.422316	-3.595	0.000324387	0.0102212	29.7371	48.4937	41.9457	3.09863	14.1116	1.91797	8.44244	9.90111	5.56512	0	4.84317	5.10654	ENSG00000113212	protein_coding	5	141172619	141176383	1	protocadherin beta 7 [Source:HGNC Symbol;Acc:HGNC:8692]
SPRED3	19.026	1.15252	0.320675	3.59403	0.000325598	0.0102434	15.7432	5.77306	14.5898	42.3479	24.6954	44.1132	8.44244	9.90111	8.90418	14.4764	28.0904	11.2344	ENSG00000188766	protein_coding	19	38388421	38399587	1	sprouty related EVH1 domain containing 3 [Source:HGNC Symbol;Acc:HGNC:31041]
SYT16	557.565	0.976256	0.271756	3.5924	0.000327648	0.0102919	632.351	914.453	744.08	994.66	1015.16	1821.11	30.9556	53.466	67.8944	211.976	86.2084	118.472	ENSG00000139973	protein_coding	14	61811974	62112550	1	synaptotagmin 16 [Source:HGNC Symbol;Acc:HGNC:23142]
CDKL2	49.3836	-1.25735	0.350208	-3.5903	0.000330299	0.0103591	80.4651	60.0399	89.3626	10.3288	29.9872	12.4668	66.6015	64.3572	71.2335	14.4764	68.773	24.5114	ENSG00000138769	protein_coding	4	75578005	75630716	-1	cyclin dependent kinase like 2 [Source:HGNC Symbol;Acc:HGNC:1782]
CSTB	470.295	0.576694	0.160669	3.58932	0.000331536	0.0103818	209.909	337.147	266.264	397.657	367.784	360.578	429.626	512.877	463.018	718.651	975.414	604.614	ENSG00000160213	protein_coding	21	43772512	43776445	-1	cystatin B [Source:HGNC Symbol;Acc:HGNC:2482]
TMEM40	509.331	1.20076	0.334632	3.58828	0.000332864	0.010403	246.643	339.456	245.291	977.101	414.529	1420.25	214.813	311.885	286.047	307.107	1076.15	272.689	ENSG00000088726	protein_coding	3	12733525	12769457	-1	transmembrane protein 40 [Source:HGNC Symbol;Acc:HGNC:25620]
P2RY2	433.271	1.3285	0.370265	3.58799	0.000333242	0.010403	67.3458	162.8	136.779	1295.23	412.765	1026.11	297.361	307.924	286.047	338.128	532.749	336.01	ENSG00000175591	protein_coding	11	73218298	73236352	1	purinergic receptor P2Y2 [Source:HGNC Symbol;Acc:HGNC:8541]
XAF1	2087.83	-1.13291	0.315798	-3.58744	0.000333941	0.0104088	3737.25	2534.38	1452.6	491.649	1174.79	1018.44	3565.52	2958.45	3365.78	541.832	1965.36	2247.9	ENSG00000132530	protein_coding	17	6755447	6775647	1	XIAP associated factor 1 [Source:HGNC Symbol;Acc:HGNC:30932]
MAFA	117.04	-1.4768	0.411725	-3.58687	0.00033467	0.0104155	37.6087	65.8129	35.5627	3.09863	41.4529	7.67187	275.786	372.282	371.75	26.8848	35.8395	130.727	ENSG00000182759	protein_coding	8	143419182	143430406	-1	MAF bZIP transcription factor A [Source:HGNC Symbol;Acc:HGNC:23145]
GCA	195.119	-0.689965	0.192444	-3.58527	0.000336727	0.0104634	383.958	254.015	268.088	164.227	193.153	181.248	167.911	176.24	209.248	90.9946	167.574	84.7685	ENSG00000115271	protein_coding	2	162318840	162371595	1	grancalcin [Source:HGNC Symbol;Acc:HGNC:15990]
MTPN	4147.74	0.790691	0.220639	3.58365	0.000338826	0.0104963	1998.51	2197.23	2570.54	6969.85	3507.62	6688.91	3657.45	3808.96	3964.59	5062.61	4683.35	4663.29	ENSG00000105887	protein_coding	7	135926761	135977353	-1	myotrophin [Source:HGNC Symbol;Acc:HGNC:15667]
GLIPR1	1468.75	1.04639	0.291971	3.58387	0.000338547	0.0104963	598.24	756.271	1093.32	2547.07	2356.64	4665.46	862.067	751.494	841.445	1179.83	1182.7	790.492	ENSG00000139278	protein_coding	12	75480680	75503853	1	GLI pathogenesis related 1 [Source:HGNC Symbol;Acc:HGNC:17001]
WDPCP	313.569	-0.610086	0.170396	-3.5804	0.000343065	0.0106049	337.603	367.167	419.457	214.838	309.574	210.017	387.414	349.509	425.175	220.248	188.884	332.946	ENSG00000143951	protein_coding	2	63121383	63827843	-1	WD repeat containing planar cell polarity effector [Source:HGNC Symbol;Acc:HGNC:28027]
ST6GAL2	19.8992	-1.72781	0.482769	-3.57897	0.000344952	0.0106049	130.318	17.3192	72.9491	2.06575	13.2297	1.91797	0	0.990111	0	0	0	0	ENSG00000144057	protein_coding	2	106801600	106887108	-1	ST6 beta-galactoside alpha-2,6-sialyltransferase 2 [Source:HGNC Symbol;Acc:HGNC:10861]
KDM7A	970.939	0.961734	0.268673	3.57957	0.000344166	0.0106049	233.524	225.15	233.437	708.553	351.027	533.195	672.581	1307.94	1279.98	1177.76	3374.72	1553.41	ENSG00000006459	protein_coding	7	140084746	140177035	-1	lysine demethylase 7A [Source:HGNC Symbol;Acc:HGNC:22224]
MAFA-AS1	9.73831	-1.54213	0.430792	-3.57976	0.000343905	0.0106049	3.49848	8.08229	2.73559	0	2.64593	0	20.6371	24.7528	35.6167	1.03403	9.68634	8.17046	ENSG00000254338	antisense	8	143417679	143419150	1	MAFA antisense RNA 1 [Source:HGNC Symbol;Acc:HGNC:51203]
AHNAK	64211.1	0.849346	0.237304	3.57914	0.000344722	0.0106049	28963.1	34648.8	40883.4	110047	51262.3	101780	42618.4	63391.8	61844	65951.5	99100	70043.3	ENSG00000124942	protein_coding	11	62433542	62556235	-1	AHNAK nucleoprotein [Source:HGNC Symbol;Acc:HGNC:347]
OCIAD2	1015.14	0.655804	0.183321	3.57735	0.000347095	0.0106546	984.822	879.815	864.446	1852.98	914.61	1934.27	635.997	607.928	663.362	1118.82	870.802	853.813	ENSG00000145247	protein_coding	4	48885019	48906937	-1	OCIA domain containing 2 [Source:HGNC Symbol;Acc:HGNC:28685]
FAM65B	17.4064	-1.69932	0.475191	-3.57607	0.000348802	0.0106894	41.9818	55.4214	19.1491	0	10.5837	0	13.1327	18.8121	36.7298	0	3.87454	9.19177	ENSG00000111913	protein_coding	6	24804282	24936052	-1	family with sequence similarity 65 member B [Source:HGNC Symbol;Acc:HGNC:13872]
PIGT	1063.69	0.475786	0.133061	3.57571	0.000349284	0.0106894	844.009	997.586	958.368	1513.16	1025.74	1516.15	857.377	891.099	763.534	1039.2	1316.37	1041.73	ENSG00000124155	protein_coding	20	45416077	45426244	1	phosphatidylinositol glycan anchor biosynthesis class T [Source:HGNC Symbol;Acc:HGNC:14938]
DSE	2526.96	1.22081	0.341467	3.5752	0.000349957	0.0106923	902.608	901.753	1003.05	5703.54	1391.76	7182.79	1699.74	1833.68	1843.17	2186.97	3172.28	2502.2	ENSG00000111817	protein_coding	6	116254173	116444860	1	dermatan sulfate epimerase [Source:HGNC Symbol;Acc:HGNC:21144]
STAT2	6036.95	-0.629779	0.17617	-3.57484	0.000350439	0.0106923	5932.55	6089.43	4382.41	2671.02	3848.06	2992.99	9061.55	8802.08	9539.72	4220.91	7179.51	7723.13	ENSG00000170581	protein_coding	12	56341597	56360155	-1	signal transducer and activator of transcription 2 [Source:HGNC Symbol;Acc:HGNC:11363]
ZNF300	304.314	-0.699718	0.195757	-3.57443	0.000350992	0.0106931	597.366	423.743	568.091	232.397	413.647	214.812	280.477	216.834	220.379	181.989	136.577	165.452	ENSG00000145908	protein_coding	5	150894392	150904983	-1	zinc finger protein 300 [Source:HGNC Symbol;Acc:HGNC:13091]
DOCK3	165.996	-1.47706	0.413386	-3.57308	0.000352805	0.0107322	485.414	132.78	315.505	7.23013	95.2535	18.2207	221.38	218.814	192.553	119.947	93.9575	90.8964	ENSG00000088538	protein_coding	3	50675241	51384198	1	dedicator of cytokinesis 3 [Source:HGNC Symbol;Acc:HGNC:2989]
ZYX	576.067	0.644544	0.180566	3.56957	0.000357567	0.0108405	456.552	483.783	461.403	1105.18	687.06	938.845	353.644	450.5	408.479	534.594	634.455	398.31	ENSG00000159840	protein_coding	7	143381080	143391111	1	zyxin [Source:HGNC Symbol;Acc:HGNC:13200]
LINC00964	11.2066	1.7314	0.485001	3.56988	0.000357145	0.0108405	0	0	0	78.4986	0.881977	46.0312	0.938049	0	1.11302	2.06806	2.9059	2.04262	ENSG00000249816	lincRNA	8	124848737	124954328	1	long intergenic non-protein coding RNA 964 [Source:HGNC Symbol;Acc:HGNC:27226]
FLNA	41923.1	0.696238	0.195064	3.56927	0.000357973	0.0108405	24835.7	26243.2	26545.3	60675.3	44621.9	58324.4	30896.5	43243.1	39663.7	45737.2	66399.9	35890.8	ENSG00000196924	protein_coding	X	154348524	154374638	-1	filamin A [Source:HGNC Symbol;Acc:HGNC:3754]
LAMC1	9176.35	0.368715	0.103374	3.5668	0.000361372	0.0108881	6251.79	8158.49	6938.37	9363.02	8868.28	8855.26	8252.95	9345.65	8969.85	10188.3	13462.1	11462.1	ENSG00000135862	protein_coding	1	183023460	183145592	1	laminin subunit gamma 1 [Source:HGNC Symbol;Acc:HGNC:6492]
AMZ1	7.88177	-1.63678	0.458839	-3.56722	0.000360791	0.0108881	41.9818	17.3192	21.8847	3.09863	2.64593	6.71289	0.938049	0	0	0	0	0	ENSG00000174945	protein_coding	7	2679522	2775500	1	archaelysin family metallopeptidase 1 [Source:HGNC Symbol;Acc:HGNC:22231]
HOXC11	90.0768	-0.893441	0.25056	-3.56578	0.000362777	0.0108881	132.068	144.327	150.457	47.5123	73.2041	35.4824	103.185	93.0704	93.4939	82.7224	41.6513	83.7472	ENSG00000123388	protein_coding	12	53973126	53977643	1	homeobox C11 [Source:HGNC Symbol;Acc:HGNC:5123]
HEXDC	363.943	-0.982932	0.275628	-3.56615	0.000362264	0.0108881	757.421	740.107	620.067	142.537	327.213	155.355	339.574	284.162	299.403	178.887	287.684	234.901	ENSG00000169660	protein_coding	17	82418318	82442645	1	hexosaminidase D [Source:HGNC Symbol;Acc:HGNC:26307]
CTXN1	19.9646	-1.16939	0.327945	-3.56579	0.000362758	0.0108881	52.4772	32.3292	23.7084	12.3945	15.8756	5.7539	16.8849	28.7132	18.9214	16.5445	6.78044	9.19177	ENSG00000178531	protein_coding	19	7924485	7926166	-1	cortexin 1 [Source:HGNC Symbol;Acc:HGNC:31108]
TST	279.583	-0.618641	0.173459	-3.5665	0.000361779	0.0108881	391.83	531.122	425.84	197.279	361.611	213.853	237.326	237.627	241.526	179.921	168.542	168.516	ENSG00000128311	protein_coding	22	37010859	37020183	-1	thiosulfate sulfurtransferase [Source:HGNC Symbol;Acc:HGNC:12388]
GFPT2	89.0223	1.4486	0.406439	3.56412	0.000365077	0.010941	88.3367	24.2469	39.2101	394.559	98.7814	331.808	9.38049	8.91099	10.0172	6.20418	44.5572	12.2557	ENSG00000131459	protein_coding	5	180300690	180353387	-1	glutamine-fructose-6-phosphate transaminase 2 [Source:HGNC Symbol;Acc:HGNC:4242]
MYH15	132.994	1.70212	0.477742	3.56284	0.000366863	0.0109603	8.7462	6.92768	25.5322	410.052	41.4529	1064.47	8.44244	3.96044	3.33907	7.23821	10.655	5.10654	ENSG00000144821	protein_coding	3	108380369	108529322	-1	myosin heavy chain 15 [Source:HGNC Symbol;Acc:HGNC:31073]
PTPN12	1284.26	1.01896	0.285979	3.56304	0.000366587	0.0109603	672.583	536.895	784.202	3162.67	1106	2546.1	787.961	936.645	1022.87	1007.15	1733.85	1114.25	ENSG00000127947	protein_coding	7	77537275	77640071	1	protein tyrosine phosphatase, non-receptor type 12 [Source:HGNC Symbol;Acc:HGNC:9645]
RP11-685B24.1	60.8392	1.36836	0.3841	3.56249	0.000367348	0.0109603	6.12234	18.4738	12.7661	124.978	20.2855	112.201	48.7785	55.4462	54.5381	90.9946	82.3339	103.152	ENSG00000279733	TEC	11	88165575	88167691	-1
CLEC7A	299.892	-1.55361	0.436197	-3.56172	0.000368436	0.0109766	634.1	697.386	395.749	10.3288	151.7	28.7695	423.06	328.717	444.096	96.1648	46.4944	342.138	ENSG00000172243	protein_coding	12	10116777	10130258	-1	C-type lectin domain family 7 member A [Source:HGNC Symbol;Acc:HGNC:14558]
RP4-802A10.1	19.6814	1.07724	0.302577	3.5602	0.000370575	0.0110241	4.3731	13.8554	9.11863	32.0192	19.4035	29.7285	15.0088	16.8319	13.3563	34.123	30.9963	17.3622	ENSG00000270742	sense_intronic	1	61124733	61125202	1
MOK	783.875	0.634505	0.178272	3.5592	0.00037199	0.0110499	626.228	796.683	915.511	1464.62	853.754	1587.12	462.458	414.856	394.01	639.031	730.35	521.888	ENSG00000080823	protein_coding	14	102224500	102305200	-1	MOK protein kinase [Source:HGNC Symbol;Acc:HGNC:9833]
MIR646HG	195.228	-0.856593	0.240703	-3.55871	0.00037268	0.0110542	396.203	577.306	429.488	152.866	231.078	137.135	90.0527	63.3671	80.1377	49.6334	62.9612	72.5128	ENSG00000228340	lincRNA	20	60087840	60527458	1	MIR646 host gene [Source:HGNC Symbol;Acc:HGNC:27659]
ANXA3	3477.27	0.635066	0.178503	3.55774	0.000374054	0.0110625	2769.05	2451.24	2517.65	4452.73	3654.03	5176.59	2596.52	2962.41	2890.52	3904.5	5676.19	2675.83	ENSG00000138772	protein_coding	4	78551519	78610451	1	annexin A3 [Source:HGNC Symbol;Acc:HGNC:541]
IFI35	835.794	-0.81106	0.227966	-3.55782	0.000373949	0.0110625	1358.29	1040.31	655.63	362.54	665.011	654.986	1391.13	991.101	1032.89	424.986	763.284	689.383	ENSG00000068079	protein_coding	17	43006725	43014456	1	interferon induced protein 35 [Source:HGNC Symbol;Acc:HGNC:5399]
ELK3	1038.32	1.26315	0.355262	3.55555	0.000377186	0.0111388	492.411	414.506	569.003	3457.04	517.72	3320	442.759	445.55	513.104	741.4	956.042	590.316	ENSG00000111145	protein_coding	12	96194382	96269835	1	ELK3, ETS transcription factor [Source:HGNC Symbol;Acc:HGNC:3325]
CARS	1890.69	-0.43108	0.121353	-3.55227	0.000381921	0.0112622	2682.46	2544.77	2155.64	1455.32	2005.62	1656.16	1968.96	1912.89	1822.02	1377.33	1741.6	1365.49	ENSG00000110619	protein_coding	11	3000922	3057613	-1	cysteinyl-tRNA synthetase [Source:HGNC Symbol;Acc:HGNC:1493]
MT-ND5	1999.4	0.818648	0.230513	3.55141	0.000383166	0.0112825	1271.7	1357.82	1531.02	4332.92	1929.77	4240.63	1235.41	1421.8	1357.89	1872.63	1493.63	1947.63	ENSG00000198786	protein_coding	MT	12337	14148	1	mitochondrially encoded NADH:ubiquinone oxidoreductase core subunit 5 [Source:HGNC Symbol;Acc:HGNC:7461]
ARHGAP25	78.8238	1.21732	0.342926	3.54982	0.0003855	0.0113347	24.4894	16.1646	17.3254	96.0575	34.3971	101.652	73.1678	67.3275	84.5898	115.811	256.688	58.2145	ENSG00000163219	protein_coding	2	68679601	68826833	1	Rho GTPase activating protein 25 [Source:HGNC Symbol;Acc:HGNC:28951]
ESRRG	10.1127	1.70083	0.479328	3.54837	0.000387616	0.0113591	2.62386	0	4.55932	64.0383	12.3477	29.7285	1.8761	0	0	4.13612	0	2.04262	ENSG00000196482	protein_coding	1	216503246	217137755	-1	estrogen related receptor gamma [Source:HGNC Symbol;Acc:HGNC:3474]
RP11-416N2.3	15.1554	1.66869	0.470304	3.5481	0.000388015	0.0113591	5.24772	9.2369	7.29491	73.3342	1.76395	67.1289	0.938049	0.990111	0	5.17015	8.71771	2.04262	ENSG00000226431	sense_intronic	10	103549075	103550964	1
TRIM22	3259.03	-1.07566	0.303123	-3.54861	0.000387274	0.0113591	6190.56	4890.94	2770.24	1023.58	2980.2	1262.02	5541.05	3663.41	4189.42	1037.13	2765.45	2794.3	ENSG00000132274	protein_coding	11	5689689	5737089	1	tripartite motif containing 22 [Source:HGNC Symbol;Acc:HGNC:16379]
RP11-9H20.2	24.671	0.914454	0.25776	3.54769	0.000388622	0.0113605	10.4954	17.3192	13.6779	23.7562	25.5773	43.1543	16.8849	22.7725	18.9214	37.2251	39.714	26.554	ENSG00000280365	TEC	18	44732575	44733315	1
ERN1	435.03	0.965301	0.272288	3.54515	0.000392386	0.0114539	247.518	243.623	297.267	1015.32	325.449	961.861	256.087	311.885	290.499	394.999	533.717	342.138	ENSG00000178607	protein_coding	17	64039142	64130819	-1	endoplasmic reticulum to nucleus signaling 1 [Source:HGNC Symbol;Acc:HGNC:3449]
ZNF433	60.2201	-0.827539	0.23346	-3.54467	0.0003931	0.0114583	118.948	132.78	116.718	55.7753	80.2599	34.5234	37.522	40.5945	32.2777	25.8508	30.0277	17.3622	ENSG00000197647	protein_coding	19	12014732	12035741	-1	zinc finger protein 433 [Source:HGNC Symbol;Acc:HGNC:20811]
ISG15	4982.15	-1.16061	0.327589	-3.54287	0.000395791	0.0115201	5209.24	3707.46	1386.94	563.95	1441.15	1636.03	13471.3	9313.97	9015.49	2170.43	6777.53	5092.24	ENSG00000187608	protein_coding	1	1001138	1014541	1	ISG15 ubiquitin-like modifier [Source:HGNC Symbol;Acc:HGNC:4053]
DENND2A	58.0816	1.56929	0.443446	3.53885	0.000401875	0.0116302	17.4924	19.6284	23.7084	218.97	12.3477	228.238	16.8849	16.8319	11.1302	40.3272	84.2712	7.14915	ENSG00000146966	protein_coding	7	140518420	140673993	-1	DENN domain containing 2A [Source:HGNC Symbol;Acc:HGNC:22212]
CEL	63.8673	1.24295	0.35117	3.53947	0.000400938	0.0116302	18.367	28.8653	20.9729	112.584	34.3971	39.3183	44.0883	42.5748	47.86	58.9397	247.97	70.4702	ENSG00000170835	protein_coding	9	133061978	133087355	1	carboxyl ester lipase [Source:HGNC Symbol;Acc:HGNC:1848]
CHST15	1805.8	0.95614	0.270123	3.53964	0.00040067	0.0116302	593.867	617.718	691.192	2737.12	1108.64	2493.36	1895.8	2007.94	1938.89	2064.96	3099.63	2420.5	ENSG00000182022	protein_coding	10	124007666	124093607	-1	carbohydrate sulfotransferase 15 [Source:HGNC Symbol;Acc:HGNC:18137]
DSCAM-IT1	14.2684	1.71725	0.485245	3.53893	0.000401752	0.0116302	0.87462	1.15461	0	65.0712	0.881977	54.6621	4.69024	0.990111	3.33907	10.3403	26.1531	3.06392	ENSG00000233756	sense_intronic	21	40615378	40630767	-1	DSCAM intronic transcript 1 [Source:HGNC Symbol;Acc:HGNC:41327]
DHX58	579.393	-0.928288	0.262376	-3.538	0.000403167	0.0116509	934.969	850.95	606.389	242.726	336.915	220.566	763.572	729.711	677.831	308.141	784.594	496.355	ENSG00000108771	protein_coding	17	42101404	42112733	-1	DExH-box helicase 58 [Source:HGNC Symbol;Acc:HGNC:29517]
RP3-424M6.4	20.6371	-1.06737	0.301748	-3.5373	0.000404244	0.0116654	35.8594	45.0299	43.7694	9.29589	25.5773	9.58984	16.8849	15.8418	17.8084	6.20418	12.5922	9.19177	ENSG00000278993	TEC	12	110501614	110503441	1
DLG1	4627.43	0.42926	0.121458	3.53423	0.000408964	0.0116739	4365.23	4462.58	3929.22	6489.56	5522.94	6740.7	3349.77	3661.43	3688.56	3754.56	5444.69	4119.95	ENSG00000075711	protein_coding	3	197042560	197299300	-1	discs large MAGUK scaffold protein 1 [Source:HGNC Symbol;Acc:HGNC:2900]
SLIT2-IT1	8.5812	1.70878	0.483351	3.53528	0.000407344	0.0116739	0.87462	0	2.73559	22.7233	4.40988	65.2109	0.938049	0.990111	0	3.10209	0.968634	1.02131	ENSG00000248228	sense_intronic	4	20392189	20394856	1	SLIT2 intronic transcript 1 [Source:HGNC Symbol;Acc:HGNC:41383]
KLHL2	844.599	0.306186	0.0866219	3.53474	0.000408172	0.0116739	536.142	571.533	628.274	786.019	738.215	633.888	898.651	967.338	927.148	1214.99	1100.37	1132.63	ENSG00000109466	protein_coding	4	165207618	165323156	1	kelch like family member 2 [Source:HGNC Symbol;Acc:HGNC:6353]
NDST1	3084.67	0.534585	0.151278	3.53378	0.000409657	0.0116739	2542.52	2669.47	1897.59	4351.51	3143.37	4185	2415.48	2795.08	2709.1	3015.23	4159.31	3132.35	ENSG00000070614	protein_coding	5	150485818	150558211	1	N-deacetylase and N-sulfotransferase 1 [Source:HGNC Symbol;Acc:HGNC:7680]
STX1A	194.682	1.2123	0.342908	3.53536	0.000407227	0.0116739	81.3397	85.4414	114.895	625.923	110.247	416.199	102.247	125.744	99.0591	155.105	296.402	123.578	ENSG00000106089	protein_coding	7	73699206	73719672	-1	syntaxin 1A [Source:HGNC Symbol;Acc:HGNC:11433]
DUSP6	1754.18	1.51543	0.428602	3.53575	0.000406615	0.0116739	272.882	225.15	490.582	5422.6	855.518	6626.58	705.413	1064.37	951.635	1156.05	2555.26	724.107	ENSG00000139318	protein_coding	12	89347232	89353271	-1	dual specificity phosphatase 6 [Source:HGNC Symbol;Acc:HGNC:3072]
FEM1A	998.699	-0.310979	0.0880028	-3.53374	0.000409731	0.0116739	1101.15	1216.96	1047.73	783.953	920.784	814.177	1141.61	1070.31	1059.6	968.886	893.081	966.157	ENSG00000141965	protein_coding	19	4791681	4801273	1	fem-1 homolog A [Source:HGNC Symbol;Acc:HGNC:16934]
ADGRE2	42.1673	1.4697	0.415727	3.53524	0.0004074	0.0116739	12.2447	23.0923	20.061	220.003	24.6954	149.601	4.69024	7.92088	7.79116	7.23821	17.4354	11.2344	ENSG00000127507	protein_coding	19	14732393	14778541	-1	adhesion G protein-coupled receptor E2 [Source:HGNC Symbol;Acc:HGNC:3337]
MT-ND2	805.667	0.827537	0.234157	3.53411	0.000409147	0.0116739	535.268	570.379	726.755	1890.16	840.524	1800.01	406.175	496.045	493.069	751.74	512.407	645.466	ENSG00000198763	protein_coding	MT	4470	5511	1	mitochondrially encoded NADH:ubiquinone oxidoreductase core subunit 2 [Source:HGNC Symbol;Acc:HGNC:7456]
COPS6	614.233	0.82011	0.232207	3.5318	0.000412737	0.011743	397.078	431.825	380.247	1190.91	578.577	1317.64	448.387	464.362	416.271	690.732	549.215	505.547	ENSG00000168090	protein_coding	7	100088954	100092200	1	COP9 signalosome subunit 6 [Source:HGNC Symbol;Acc:HGNC:21749]
POPDC3	131.763	0.687766	0.194763	3.5313	0.000413526	0.0117489	55.1011	57.7306	43.7694	142.537	95.2535	110.283	152.902	155.447	166.953	236.793	191.79	172.601	ENSG00000132429	protein_coding	6	105158280	105179995	-1	popeye domain containing 3 [Source:HGNC Symbol;Acc:HGNC:17649]
DNPEP	1148.83	-0.312074	0.0883989	-3.53029	0.000415105	0.0117772	1327.67	1404.01	1188.16	941.983	1120.11	946.517	1288.88	1226.75	1207.63	1101.24	1058.72	974.327	ENSG00000123992	protein_coding	2	219373546	219400022	-1	aspartyl aminopeptidase [Source:HGNC Symbol;Acc:HGNC:2981]
KDM3A	2276.32	0.919976	0.260758	3.52808	0.000418592	0.0118429	1322.43	1128.06	1174.48	4249.25	1522.29	4109.25	1979.28	1805.96	1808.66	2056.69	3701.15	2458.29	ENSG00000115548	protein_coding	2	86440647	86492716	1	lysine demethylase 3A [Source:HGNC Symbol;Acc:HGNC:20815]
OAS2	3969.02	-1.22079	0.346018	-3.52812	0.000418522	0.0118429	7424.65	4407.16	1853.82	625.923	2077.06	1299.42	8456.51	5792.15	6219.57	1247.04	4387.91	3837.05	ENSG00000111335	protein_coding	12	112978395	113011723	1	2'-5'-oligoadenylate synthetase 2 [Source:HGNC Symbol;Acc:HGNC:8087]
UBE2K	1753.19	0.431755	0.12242	3.52683	0.000420559	0.011882	1154.5	1118.82	1367.79	1610.25	1972.1	1660.96	1692.24	1695.07	1951.13	2567.5	1834.59	2413.35	ENSG00000078140	protein_coding	4	39698044	39782792	1	ubiquitin conjugating enzyme E2 K [Source:HGNC Symbol;Acc:HGNC:4914]
LBH	1400.15	-1.26892	0.359884	-3.52591	0.000422026	0.0118902	745.177	764.354	652.894	435.874	732.923	309.752	2330.11	4341.63	4497.73	435.327	326.43	1229.65	ENSG00000213626	protein_coding	2	30231531	30323730	1	limb bud and heart development [Source:HGNC Symbol;Acc:HGNC:29532]
KIF13B	494.439	0.766057	0.217256	3.52605	0.000421809	0.0118902	380.46	452.608	452.284	1075.22	455.1	1015.56	353.644	240.597	231.509	379.489	411.669	485.121	ENSG00000197892	protein_coding	8	29067279	29263124	-1	kinesin family member 13B [Source:HGNC Symbol;Acc:HGNC:14405]
LRRC37A3	100.984	-1.04255	0.295887	-3.52347	0.000425943	0.0119839	183.67	270.179	232.525	58.874	119.067	35.4824	65.6634	65.3473	56.7642	33.089	32.9336	58.2145	ENSG00000176809	protein_coding	17	64854312	64919480	-1	leucine rich repeat containing 37 member A3 [Source:HGNC Symbol;Acc:HGNC:32427]
EHBP1L1	1994.68	0.530659	0.150673	3.52192	0.000428435	0.0120366	1559.45	1741.16	1899.41	2834.21	2437.78	2199.91	1330.15	1834.67	1377.92	2133.2	2843.91	1744.39	ENSG00000173442	protein_coding	11	65576038	65592650	1	EH domain binding protein 1 like 1 [Source:HGNC Symbol;Acc:HGNC:30682]
C19orf66	419.061	-0.715238	0.203102	-3.52157	0.000429006	0.0120366	638.473	456.072	370.216	294.37	314.866	296.326	575.962	549.511	565.416	188.193	449.446	329.882	ENSG00000130813	protein_coding	19	10086122	10093252	1	chromosome 19 open reading frame 66 [Source:HGNC Symbol;Acc:HGNC:25649]
MAST4	2087.32	0.779876	0.221494	3.52098	0.000429957	0.0120465	1394.14	1525.24	1411.56	4238.92	1777.18	2984.36	1234.47	1724.77	1707.38	1867.46	3150.97	2031.38	ENSG00000069020	protein_coding	5	66596361	67169595	1	microtubule associated serine/threonine kinase family member 4 [Source:HGNC Symbol;Acc:HGNC:19037]
RP11-114H23.1	42.0309	1.24696	0.354322	3.51928	0.000432712	0.0120902	13.9939	33.4838	31.9152	43.3808	23.8134	74.8007	22.5132	13.8615	15.5823	85.8245	109.456	35.7458	ENSG00000258077	lincRNA	12	75563202	75984015	-1
TMCC3	457.403	1.64043	0.466121	3.51931	0.000432663	0.0120902	8.7462	49.6484	58.3592	2040.96	136.706	1858.51	144.46	167.329	151.371	349.502	294.465	228.773	ENSG00000057704	protein_coding	12	94567124	94650562	-1	transmembrane and coiled-coil domain family 3 [Source:HGNC Symbol;Acc:HGNC:29199]
SQRDL	682.384	0.719673	0.204531	3.51866	0.000433739	0.0121022	347.224	367.167	435.871	901.701	413.647	912.952	609.732	696.048	638.875	1026.79	1084.87	753.725	ENSG00000137767	protein_coding	15	45631148	45691294	1	sulfide quinone reductase-like (yeast) [Source:HGNC Symbol;Acc:HGNC:20390]
KIAA1958	302.904	-0.584002	0.166095	-3.51608	0.000437976	0.0121868	527.396	405.269	468.698	223.101	303.4	231.115	225.132	291.093	300.516	192.33	243.127	223.666	ENSG00000165185	protein_coding	9	112486847	112669397	1	KIAA1958 [Source:HGNC Symbol;Acc:HGNC:23427]
RP11-336A10.4	10.9433	1.37928	0.39226	3.51624	0.00043771	0.0121868	0.87462	1.15461	1.82373	5.16438	6.17384	2.87695	6.56634	8.91099	11.1302	25.8508	46.4944	14.2983	ENSG00000228951	lincRNA	10	5616862	5618161	-1
SMCO4	63.1385	-0.965336	0.274591	-3.51554	0.000438863	0.0121947	71.7189	75.0498	81.1558	9.29589	38.807	27.8105	83.4863	99.0111	90.1549	70.314	64.8985	45.9588	ENSG00000166002	protein_coding	11	93478472	93543508	-1	single-pass membrane protein with coiled-coil domains 4 [Source:HGNC Symbol;Acc:HGNC:24810]
PARP10	1489.19	-0.767235	0.218293	-3.5147	0.000440256	0.0122166	2927.35	2657.92	2062.63	970.904	1645.77	1187.22	1298.26	1373.28	1207.63	566.648	1286.35	686.319	ENSG00000178685	protein_coding	8	143977153	144012772	-1	poly(ADP-ribose) polymerase family member 10 [Source:HGNC Symbol;Acc:HGNC:25895]
HIST2H2BA	20.8303	-1.40728	0.400793	-3.51125	0.000445999	0.0123458	23.6147	20.783	20.061	1.03288	8.81977	0	66.6015	32.6736	23.3735	15.5105	24.2158	13.277	ENSG00000223345	transcribed_unprocessed_pseudogene	1	121108210	121117257	-1	histone cluster 2 H2B family member a (pseudogene) [Source:HGNC Symbol;Acc:HGNC:20560]
CYB5R1	616.951	0.498451	0.141961	3.51118	0.00044613	0.0123458	460.05	516.112	464.138	752.967	542.416	860.208	470.901	617.829	528.686	635.928	737.13	817.046	ENSG00000159348	protein_coding	1	202961869	202967280	-1	cytochrome b5 reductase 1 [Source:HGNC Symbol;Acc:HGNC:13397]
DTX2	439.556	0.872796	0.248735	3.50895	0.000449884	0.0123989	224.777	317.519	225.23	944.049	353.673	450.722	344.264	384.163	326.116	545.968	750.691	407.502	ENSG00000091073	protein_coding	7	76461676	76505995	1	deltex E3 ubiquitin ligase 2 [Source:HGNC Symbol;Acc:HGNC:15973]
DUS4L	272.314	0.508478	0.144899	3.50919	0.000449471	0.0123989	216.031	211.294	280.854	460.663	308.692	367.291	198.866	222.775	202.57	284.358	250.876	263.497	ENSG00000105865	protein_coding	7	107563484	107578464	1	dihydrouridine synthase 4 like [Source:HGNC Symbol;Acc:HGNC:21517]
FAM167A	68.1389	1.38051	0.393466	3.5086	0.000450476	0.0123989	25.364	17.3192	31.9152	218.97	71.4401	161.109	58.159	26.733	15.5823	44.4633	121.079	25.5327	ENSG00000154319	protein_coding	8	11421463	11474715	-1	family with sequence similarity 167 member A [Source:HGNC Symbol;Acc:HGNC:15549]
SAMD12	1326.94	-1.24615	0.355171	-3.50858	0.000450503	0.0123989	3046.3	3447.67	3093.95	289.205	1942.99	333.726	936.173	777.237	826.976	327.788	348.708	552.527	ENSG00000177570	protein_coding	8	118189459	118621995	-1	sterile alpha motif domain containing 12 [Source:HGNC Symbol;Acc:HGNC:31750]
NRIP1	5316.04	0.47621	0.135771	3.50745	0.000452422	0.0124348	4734.32	4680.8	5742.91	8238.22	7414.78	5401.95	3234.39	3986.19	4213.91	5425.56	5937.73	4781.76	ENSG00000180530	protein_coding	21	14961235	15065936	-1	nuclear receptor interacting protein 1 [Source:HGNC Symbol;Acc:HGNC:8001]
SLC4A8	23.9526	-1.21933	0.347709	-3.50676	0.000453597	0.0124502	40.2325	75.0498	52.8881	10.3288	28.2233	6.71289	16.8849	17.822	13.3563	5.17015	12.5922	8.17046	ENSG00000050438	protein_coding	12	51391317	51515763	1	solute carrier family 4 member 8 [Source:HGNC Symbol;Acc:HGNC:11034]
WSB2	1381.54	0.432079	0.123292	3.50451	0.000457452	0.012522	1000.57	1219.27	1084.21	1857.11	1372.36	1787.55	1167.87	1283.18	1284.43	1653.41	1358.99	1509.49	ENSG00000176871	protein_coding	12	118032694	118062430	-1	WD repeat and SOCS box containing 2 [Source:HGNC Symbol;Acc:HGNC:19222]
RP13-1032I1.7	78.5127	-0.89953	0.256674	-3.50456	0.000457365	0.012522	176.673	154.718	104.864	44.4137	72.3221	38.3593	73.1678	69.3077	58.9902	47.5654	62.9612	38.8097	ENSG00000262049	antisense	17	81701324	81703300	-1
RASA1	1943.01	0.629407	0.179682	3.5029	0.000460217	0.0125807	1733.5	1464.05	1578.44	3382.67	2004.73	3768.81	1271.99	1426.75	1403.52	1682.37	2006.04	1593.24	ENSG00000145715	protein_coding	5	87267888	87391931	1	RAS p21 protein activator 1 [Source:HGNC Symbol;Acc:HGNC:9871]
ANXA8L1	967.422	0.514374	0.146891	3.50173	0.000462241	0.0126022	502.032	525.349	468.698	892.405	1021.33	727.869	1128.47	1178.23	1118.59	1375.26	1500.41	1170.42	ENSG00000264230	protein_coding	10	46375627	46537864	1	annexin A8-like 1 [Source:HGNC Symbol;Acc:HGNC:23334]
CD22	48.9108	-0.984041	0.281016	-3.50173	0.000462249	0.0126022	128.569	127.007	138.603	43.3808	72.3221	71.9238	0.938049	0.990111	2.22605	0	0.968634	0	ENSG00000012124	protein_coding	19	35319261	35347355	1	CD22 molecule [Source:HGNC Symbol;Acc:HGNC:1643]
ACTG1	42154.4	0.580575	0.165846	3.50069	0.000464049	0.0126342	21365.2	24534.4	23005.4	43041	32990.3	42447.5	35818.5	49837.2	50767.2	70145.5	68482.4	43417.8	ENSG00000184009	protein_coding	17	81509971	81523847	-1	actin gamma 1 [Source:HGNC Symbol;Acc:HGNC:144]
RINT1	512.021	0.780929	0.223201	3.49877	0.000467403	0.0127085	209.909	185.893	231.613	589.772	384.542	690.468	564.705	601.987	580.998	775.523	636.393	692.447	ENSG00000135249	protein_coding	7	105532085	105567677	1	RAD50 interactor 1 [Source:HGNC Symbol;Acc:HGNC:21876]
EFNB2	1535.43	0.904975	0.258718	3.49793	0.000468892	0.0127318	859.752	919.072	817.029	3757.6	1749.84	2841.47	1036.54	1170.31	1172.01	1596.54	1170.11	1334.85	ENSG00000125266	protein_coding	13	106489731	106535114	-1	ephrin B2 [Source:HGNC Symbol;Acc:HGNC:3227]
GPR39	576.092	0.839466	0.240053	3.497	0.000470525	0.012742	571.127	551.905	518.85	1563.77	743.506	1738.64	187.61	152.477	173.632	317.447	208.256	185.878	ENSG00000183840	protein_coding	2	132416574	132646559	1	G protein-coupled receptor 39 [Source:HGNC Symbol;Acc:HGNC:4496]
RP11-6N13.1	13.1708	-1.69151	0.483668	-3.49724	0.000470092	0.012742	27.9879	58.8853	63.8304	1.03288	5.29186	0	0	0	0	0	0	1.02131	ENSG00000251574	lincRNA	5	104383298	105392970	-1
LINC01239	17.1477	-1.2421	0.355276	-3.49616	0.000472003	0.0127649	34.1102	61.1945	30.0915	15.4931	23.8134	5.7539	7.50439	9.90111	8.90418	2.06806	3.87454	3.06392	ENSG00000234840	lincRNA	9	22646200	22824213	1	long intergenic non-protein coding RNA 1239 [Source:HGNC Symbol;Acc:HGNC:49796]
KCND3	71.6937	1.32699	0.379614	3.49562	0.000472961	0.0127737	1.74924	0	0.911863	1.03288	2.64593	0.958984	53.4688	62.377	69.0074	127.186	400.046	140.94	ENSG00000171385	protein_coding	1	111770662	111989155	-1	potassium voltage-gated channel subfamily D member 3 [Source:HGNC Symbol;Acc:HGNC:6239]
KIAA1614	61.9139	-0.892918	0.255622	-3.49312	0.000477419	0.0128061	87.462	64.6583	58.3592	29.9534	43.2169	18.2207	96.619	84.1594	95.72	29.9869	60.0553	74.5555	ENSG00000135835	protein_coding	1	180913154	180951614	1	KIAA1614 [Source:HGNC Symbol;Acc:HGNC:29327]
RP11-40B20.1	32.0848	1.55252	0.444364	3.4938	0.0004762	0.0128061	3.49848	5.77306	2.73559	87.7945	6.17384	80.5546	14.0707	20.7923	28.9386	40.3272	67.8044	26.554	ENSG00000274346	unprocessed_pseudogene	2	238454908	238457520	1
RUNX2	274.744	0.855649	0.244863	3.4944	0.00047513	0.0128061	145.187	173.192	156.84	499.912	216.084	429.625	159.468	253.468	261.56	292.631	447.509	261.455	ENSG00000124813	protein_coding	6	45328157	45664349	1	runt related transcription factor 2 [Source:HGNC Symbol;Acc:HGNC:10472]
MIR550A3	9.31714	-1.41548	0.405223	-3.49308	0.000477485	0.0128061	13.1193	24.2469	25.5322	12.3945	3.52791	9.58984	4.69024	8.91099	7.79116	1.03403	0.968634	0	ENSG00000212024	miRNA	7	29680734	29680828	-1	microRNA 550a-3 [Source:HGNC Symbol;Acc:HGNC:41870]
APLP2	8088.57	1.07065	0.306433	3.4939	0.000476011	0.0128061	3865.82	5036.42	5028.93	21215.3	6882.07	26134.2	4099.27	4126.78	3985.74	5324.22	6367.8	4996.24	ENSG00000084234	protein_coding	11	130069837	130144811	1	amyloid beta precursor like protein 2 [Source:HGNC Symbol;Acc:HGNC:598]
BMP4	165.426	-1.54125	0.441263	-3.49281	0.000477958	0.0128061	409.322	512.648	366.569	12.3945	280.469	15.3437	104.123	109.902	110.189	18.6125	7.74907	37.7884	ENSG00000125378	protein_coding	14	53949736	53958761	-1	bone morphogenetic protein 4 [Source:HGNC Symbol;Acc:HGNC:1071]
RP11-504P24.3	239.537	-0.483193	0.13838	-3.49179	0.000479796	0.0128108	273.756	273.643	291.796	191.082	198.445	163.986	257.025	253.468	329.455	191.296	185.978	264.519	ENSG00000185495	transcribed_unprocessed_pseudogene	1	223992743	224010612	1
RP11-94A24.1	7.48038	1.39685	0.400053	3.49166	0.000480033	0.0128108	1.74924	1.15461	1.82373	11.3616	7.05581	13.4258	4.69024	4.95055	6.67814	11.3743	19.3727	6.12785	ENSG00000255364	lincRNA	8	122414332	122428551	-1
DIXDC1	77.4102	-0.669848	0.191824	-3.492	0.000479417	0.0128108	117.199	92.369	118.542	69.2027	87.3157	57.539	109.752	60.3967	74.5725	49.6334	47.4631	44.9375	ENSG00000150764	protein_coding	11	111927144	112022584	1	DIX domain containing 1 [Source:HGNC Symbol;Acc:HGNC:23695]
SH3RF1	1024.32	0.419757	0.120246	3.49082	0.000481541	0.0128341	717.189	743.571	672.043	1213.63	913.728	1175.71	979.323	1083.18	1099.67	1285.3	1159.45	1249.06	ENSG00000154447	protein_coding	4	169094256	169271105	-1	SH3 domain containing ring finger 1 [Source:HGNC Symbol;Acc:HGNC:17650]
LASP1	5067.02	0.517866	0.148383	3.49006	0.000482913	0.0128538	4010.13	5459.01	5244.13	8292.96	5477.96	8231.92	3161.22	3671.33	3225.54	4674.85	5427.26	3927.95	ENSG00000002834	protein_coding	17	38869859	38921770	1	LIM and SH3 protein 1 [Source:HGNC Symbol;Acc:HGNC:6513]
LOXL1	61.8114	-0.73064	0.209451	-3.48836	0.000485998	0.0129019	68.2204	68.1222	103.952	64.0383	37.043	57.539	78.7961	74.2583	72.3465	41.3612	47.4631	28.5966	ENSG00000129038	protein_coding	15	73925989	73952137	1	lysyl oxidase like 1 [Source:HGNC Symbol;Acc:HGNC:6665]
RP4-737E23.5	10.3526	1.69306	0.485328	3.48849	0.000485761	0.0129019	0	2.30923	2.73559	53.7096	5.29186	37.4004	0	0.990111	2.22605	3.10209	16.4668	0	ENSG00000279164	TEC	20	23148086	23149939	1
GAS2L1	210.778	-0.369791	0.106026	-3.48774	0.000487115	0.0129146	230.9	230.923	229.79	184.885	169.34	173.576	249.521	252.478	233.735	203.704	211.162	159.324	ENSG00000185340	protein_coding	22	29306582	29312785	1	growth arrest specific 2 like 1 [Source:HGNC Symbol;Acc:HGNC:16955]
SMURF1	1868.22	0.712201	0.204274	3.48649	0.000489399	0.0129511	992.694	1300.09	1337.7	3584.08	1711.04	2676.52	1523.39	1596.06	1617.22	1916.06	2161.02	2002.78	ENSG00000198742	protein_coding	7	99027438	99144100	-1	SMAD specific E3 ubiquitin protein ligase 1 [Source:HGNC Symbol;Acc:HGNC:16807]
MED12	754.479	0.379377	0.10882	3.48629	0.000489773	0.0129511	686.577	835.94	819.765	1151.66	922.548	1020.36	529.06	514.857	536.477	631.792	612.177	792.535	ENSG00000184634	protein_coding	X	71118556	71142454	1	mediator complex subunit 12 [Source:HGNC Symbol;Acc:HGNC:11957]
XK	46.3222	-0.725132	0.208079	-3.48488	0.000492351	0.0130023	61.2234	62.3491	89.3626	26.8548	41.4529	47.9492	52.5307	38.6143	46.747	31.0209	27.1218	30.6392	ENSG00000047597	protein_coding	X	37685759	37732130	1	X-linked Kx blood group [Source:HGNC Symbol;Acc:HGNC:12811]
PPM1L	152.883	-0.965559	0.277393	-3.48083	0.000499859	0.0131515	417.194	337.147	393.925	113.616	209.029	114.119	57.221	47.5253	47.86	46.5314	11.6236	38.8097	ENSG00000163590	protein_coding	3	160755602	161078907	1	protein phosphatase, Mg2+/Mn2+ dependent 1L [Source:HGNC Symbol;Acc:HGNC:16381]
FIBCD1	83.1268	-1.19927	0.344505	-3.48115	0.000499271	0.0131515	229.151	127.007	248.027	32.0192	107.601	32.6054	45.9644	46.5352	53.4251	19.6466	11.6236	43.9162	ENSG00000130720	protein_coding	9	130902438	130939286	-1	fibrinogen C domain containing 1 [Source:HGNC Symbol;Acc:HGNC:25922]
MAP7D3	705.039	0.401213	0.115265	3.48078	0.000499952	0.0131515	739.054	803.611	775.084	1000.86	989.578	1342.58	441.821	422.777	402.914	480.824	502.721	558.655	ENSG00000129680	protein_coding	X	136213220	136256482	-1	MAP7 domain containing 3 [Source:HGNC Symbol;Acc:HGNC:25742]
CDC42EP2	200.308	1.17764	0.338522	3.47878	0.000503698	0.0132329	146.062	120.08	108.512	731.276	154.346	628.134	60.0351	72.2781	64.5553	98.2329	157.887	62.2998	ENSG00000149798	protein_coding	11	65314818	65322429	1	CDC42 effector protein 2 [Source:HGNC Symbol;Acc:HGNC:16263]
MICB	408.324	-0.548932	0.157817	-3.47827	0.000504655	0.0132408	704.069	700.85	537.087	481.32	457.746	418.117	367.715	279.211	321.664	168.547	283.81	179.75	ENSG00000204516	protein_coding	6	31494881	31511124	1	MHC class I polypeptide-related sequence B [Source:HGNC Symbol;Acc:HGNC:7091]
ZNF491	9.89331	-1.27472	0.366592	-3.47722	0.000506649	0.0132759	7.87158	8.08229	8.20677	0	4.40988	0.958984	21.5751	14.8517	26.7126	6.20418	10.655	9.19177	ENSG00000177599	protein_coding	19	11797667	11809622	1	zinc finger protein 491 [Source:HGNC Symbol;Acc:HGNC:23706]
TGM2	863.171	1.68918	0.485873	3.47659	0.00050783	0.0132896	169.676	172.037	476.904	5241.85	392.48	3813.88	5.62829	0.990111	0	2.06806	78.4594	4.08523	ENSG00000198959	protein_coding	20	38127387	38166578	-1	transglutaminase 2 [Source:HGNC Symbol;Acc:HGNC:11778]
ZIC2	62.0409	0.824414	0.237312	3.47397	0.00051282	0.0134029	22.7401	45.0299	22.7966	51.6438	70.5581	66.1699	54.4068	62.377	60.1032	132.356	92.9889	63.3211	ENSG00000043355	protein_coding	13	99981772	99986773	1	Zic family member 2 [Source:HGNC Symbol;Acc:HGNC:12873]
MT-CO2	2824.86	0.559984	0.161243	3.47292	0.00051482	0.0134378	1707.26	2216.86	2403.67	4399.02	2734.13	3581.8	2020.56	2672.31	2594.46	3361.63	2833.25	3373.38	ENSG00000198712	protein_coding	MT	7586	8269	1	mitochondrially encoded cytochrome c oxidase II [Source:HGNC Symbol;Acc:HGNC:7421]
SHROOM1	127.682	-0.630914	0.181721	-3.47189	0.000516811	0.0134724	244.019	265.561	195.139	124.978	164.93	132.34	77.8581	91.0902	72.3465	47.5654	76.5221	39.831	ENSG00000164403	protein_coding	5	132822141	132830898	-1	shroom family member 1 [Source:HGNC Symbol;Acc:HGNC:24084]
SYNPO2	204.817	-1.52097	0.438199	-3.47096	0.000518611	0.0135019	342.851	442.217	722.196	20.6575	321.04	16.3027	197.928	127.724	161.388	11.3743	53.2749	40.8523	ENSG00000172403	protein_coding	4	118850688	119061247	1	synaptopodin 2 [Source:HGNC Symbol;Acc:HGNC:17732]
EDEM1	1340.2	0.564427	0.162749	3.46808	0.00052419	0.0135702	1005.81	1206.57	1178.13	2518.15	1445.56	2142.37	955.872	1035.66	947.183	1140.54	1272.79	1233.74	ENSG00000134109	protein_coding	3	5187646	5219957	1	ER degradation enhancing alpha-mannosidase like protein 1 [Source:HGNC Symbol;Acc:HGNC:18967]
LAP3	2345	-0.79062	0.227984	-3.46788	0.00052459	0.0135702	3430.26	2540.15	1643.18	765.361	1616.66	1243.8	4056.12	2993.1	3167.66	2089.77	1877.21	2716.68	ENSG00000002549	protein_coding	4	17577192	17607972	1	leucine aminopeptidase 3 [Source:HGNC Symbol;Acc:HGNC:18449]
CACNA2D1	81.5046	-1.14292	0.329503	-3.46863	0.000523128	0.0135702	237.022	247.087	241.644	65.0712	120.831	62.3339	0	0.990111	0	1.03403	0	2.04262	ENSG00000153956	protein_coding	7	81946444	82443798	-1	calcium voltage-gated channel auxiliary subunit alpha2delta 1 [Source:HGNC Symbol;Acc:HGNC:1399]
TRPM6	24.9654	-1.11667	0.321876	-3.46924	0.000521933	0.0135702	48.1041	34.6384	39.2101	9.29589	29.9872	9.58984	44.0883	30.6934	15.5823	13.4424	10.655	14.2983	ENSG00000119121	protein_coding	9	74722495	74888094	-1	transient receptor potential cation channel subfamily M member 6 [Source:HGNC Symbol;Acc:HGNC:17995]
AMPD3	716.486	0.749093	0.215993	3.46814	0.000524079	0.0135702	444.307	644.274	595.447	1022.55	627.086	1138.31	445.573	541.59	483.052	708.311	1320.25	627.083	ENSG00000133805	protein_coding	11	10308313	10507579	1	adenosine monophosphate deaminase 3 [Source:HGNC Symbol;Acc:HGNC:470]
PDIA5	256.988	0.72152	0.208088	3.46737	0.000525574	0.0135783	127.695	155.873	191.491	337.751	221.376	397.019	266.406	217.824	197.005	301.937	422.324	247.156	ENSG00000065485	protein_coding	3	123067062	123225227	1	protein disulfide isomerase family A member 5 [Source:HGNC Symbol;Acc:HGNC:24811]
ADM2	33.4292	-1.37958	0.398119	-3.46524	0.000529761	0.0136691	108.453	47.3391	63.8304	12.3945	36.1611	5.7539	30.0176	33.6638	30.0516	2.06806	23.2472	8.17046	ENSG00000128165	protein_coding	22	50481556	50486440	1	adrenomedullin 2 [Source:HGNC Symbol;Acc:HGNC:28898]
ZNF672	381.513	-0.370554	0.107004	-3.46298	0.000534222	0.0137196	549.262	468.773	499.701	386.296	401.299	337.562	331.131	391.094	350.602	249.201	310.932	302.307	ENSG00000171161	protein_coding	1	248838210	248849517	1	zinc finger protein 672 [Source:HGNC Symbol;Acc:HGNC:26179]
TRPV3	422.955	0.819226	0.236543	3.46333	0.000533543	0.0137196	149.56	189.357	166.871	252.022	178.159	323.177	349.892	449.51	380.654	671.086	1367.71	597.465	ENSG00000167723	protein_coding	17	3510502	3557995	-1	transient receptor potential cation channel subfamily V member 3 [Source:HGNC Symbol;Acc:HGNC:18084]
ITGB4	7984.88	1.3473	0.389059	3.46298	0.000534229	0.0137196	1309.31	1794.27	1439.83	18782.9	2458.07	14060.6	5598.28	9070.4	7649.81	9894.63	13996.8	9763.7	ENSG00000132470	protein_coding	17	75721328	75757818	1	integrin subunit beta 4 [Source:HGNC Symbol;Acc:HGNC:6158]
MAGED2	1238.68	0.383317	0.110693	3.46288	0.000534434	0.0137196	1244.58	983.73	1066.88	1369.59	1204.78	1387.65	1082.51	1015.85	1037.34	1382.5	1721.26	1367.53	ENSG00000102316	protein_coding	X	54807599	54816012	1	MAGE family member D2 [Source:HGNC Symbol;Acc:HGNC:16353]
LAMB3	22343.8	1.22398	0.353626	3.46121	0.000537754	0.0137699	5161.13	9248.45	7971.51	51168.7	12682.8	45872	13638.3	21118.1	17974.2	18521.5	46610.7	18157.8	ENSG00000196878	protein_coding	1	209614870	209652466	-1	laminin subunit beta 3 [Source:HGNC Symbol;Acc:HGNC:6490]
SNAI2	664.645	0.683677	0.19752	3.4613	0.000537578	0.0137699	290.374	282.88	261.705	497.846	744.388	476.615	617.236	849.515	872.61	1037.13	1281.5	763.938	ENSG00000019549	protein_coding	8	48917690	48921740	-1	snail family transcriptional repressor 2 [Source:HGNC Symbol;Acc:HGNC:11094]
LYSMD4	260.934	-0.455512	0.131641	-3.46027	0.000539634	0.0138006	217.78	197.439	184.196	114.649	162.284	118.914	366.777	419.807	409.593	320.549	276.061	343.159	ENSG00000183060	protein_coding	15	99715697	99733561	-1	LysM domain containing 4 [Source:HGNC Symbol;Acc:HGNC:26571]
TSPAN1	880.556	0.857841	0.24799	3.45917	0.000541842	0.0138178	870.247	1419.02	1275.7	1468.75	1227.71	1781.79	236.388	233.666	171.406	537.696	521.125	823.174	ENSG00000117472	protein_coding	1	46175073	46185958	1	tetraspanin 1 [Source:HGNC Symbol;Acc:HGNC:20657]
NSUN5P2	167.985	-0.462657	0.133761	-3.45883	0.000542529	0.0138178	195.915	203.212	167.783	124.978	139.352	118.914	205.433	220.795	176.971	138.56	185.009	138.898	ENSG00000106133	transcribed_unprocessed_pseudogene	7	72947581	72954790	-1	NOP2/Sun RNA methyltransferase family member 5 pseudogene 2 [Source:HGNC Symbol;Acc:HGNC:16609]
ADAM22	94.6389	-1.19403	0.345236	-3.45858	0.00054304	0.0138178	218.655	271.334	374.776	73.3342	119.067	55.6211	4.69024	6.93077	1.11302	3.10209	1.93727	5.10654	ENSG00000008277	protein_coding	7	87934143	88202889	1	ADAM metallopeptidase domain 22 [Source:HGNC Symbol;Acc:HGNC:201]
ACOT2	185.507	-0.636602	0.184061	-3.45864	0.000542902	0.0138178	250.141	375.249	308.21	114.649	187.861	172.617	161.344	149.507	144.693	125.118	117.205	119.493	ENSG00000119673	protein_coding	14	73567620	73575658	1	acyl-CoA thioesterase 2 [Source:HGNC Symbol;Acc:HGNC:18431]
TGFB1	309.61	0.881572	0.254966	3.4576	0.000545007	0.0138504	90.9605	122.389	112.159	397.657	166.694	251.254	285.167	360.4	377.315	399.136	767.158	385.033	ENSG00000105329	protein_coding	19	41301587	41353911	-1	transforming growth factor beta 1 [Source:HGNC Symbol;Acc:HGNC:11766]
OLFML2B	13.8896	-1.23384	0.356923	-3.45689	0.000546457	0.0138538	41.1072	30.0199	38.2983	11.3616	21.1674	9.58984	2.81415	5.94066	3.33907	2.06806	0.968634	0	ENSG00000162745	protein_coding	1	161983192	162023854	-1	olfactomedin like 2B [Source:HGNC Symbol;Acc:HGNC:24558]
HK2	1421.89	1.1934	0.345318	3.45593	0.000548398	0.0138538	530.895	702.005	702.135	2815.62	804.363	3602.9	680.085	1130.71	929.374	1044.37	3187.77	932.454	ENSG00000159399	protein_coding	2	74833981	74893359	1	hexokinase 2 [Source:HGNC Symbol;Acc:HGNC:4923]
DENND6A	1027.49	0.43829	0.126901	3.45378	0.000552782	0.0138538	699.696	611.945	815.206	1135.13	877.567	1166.12	922.102	1039.62	1168.67	1373.19	1239.85	1280.72	ENSG00000174839	protein_coding	3	57625457	57693089	-1	DENN domain containing 6A [Source:HGNC Symbol;Acc:HGNC:26635]
AC116366.5	9.48648	1.5045	0.43543	3.45521	0.000549858	0.0138538	6.99696	8.08229	5.47118	27.8877	6.17384	43.1543	0.938049	0	1.11302	3.10209	5.8118	5.10654	ENSG00000238160	antisense	5	132419416	132426714	-1
TENM2	6604.75	1.07771	0.311967	3.45457	0.000551169	0.0138538	656.84	290.962	393.925	2118.43	908.436	1247.64	6443.46	10864.5	9317.12	9064.31	27239	10712.5	ENSG00000145934	protein_coding	5	167284799	168264157	1	teneurin transmembrane protein 2 [Source:HGNC Symbol;Acc:HGNC:29943]
TM2D2	581.27	0.690387	0.199914	3.45342	0.000553525	0.0138538	240.521	203.212	295.444	528.833	511.547	688.55	705.413	719.81	643.327	886.164	844.649	707.766	ENSG00000169490	protein_coding	8	38988808	38996824	-1	TM2 domain containing 2 [Source:HGNC Symbol;Acc:HGNC:24127]
ACBD7	17.7595	-1.16373	0.336649	-3.4568	0.00054663	0.0138538	35.8594	24.2469	38.2983	12.3945	15.8756	13.4258	32.8317	9.90111	11.1302	9.30627	6.78044	3.06392	ENSG00000176244	protein_coding	10	15077523	15088776	-1	acyl-CoA binding domain containing 7 [Source:HGNC Symbol;Acc:HGNC:17715]
CD44	21322.8	0.927883	0.268668	3.45364	0.000553072	0.0138538	12300.7	11049.6	14080.1	46680.8	18724.4	49429.9	12821.3	15588.3	16069.8	17497.9	24581	17049.7	ENSG00000026508	protein_coding	11	35138870	35232402	1	CD44 molecule (Indian blood group) [Source:HGNC Symbol;Acc:HGNC:1681]
IL23A	30.8555	1.51125	0.437642	3.45317	0.000554033	0.0138538	8.7462	11.5461	29.1796	127.044	23.8134	119.873	5.62829	3.96044	2.22605	4.13612	30.0277	4.08523	ENSG00000110944	protein_coding	12	56334174	56340410	1	interleukin 23 subunit alpha [Source:HGNC Symbol;Acc:HGNC:15488]
VAT1	1636.93	0.681227	0.197276	3.45317	0.000554041	0.0138538	1240.21	1317.41	1160.8	2753.65	1260.34	1893.03	999.022	1463.38	1263.28	1970.86	2648.25	1672.9	ENSG00000108828	protein_coding	17	43014605	43025123	-1	vesicle amine transport 1 [Source:HGNC Symbol;Acc:HGNC:16919]
UBE2O	736.23	0.374697	0.108503	3.45334	0.000553688	0.0138538	562.381	572.688	551.677	737.474	639.433	798.833	763.572	698.028	688.961	1015.42	1040.31	765.981	ENSG00000175931	protein_coding	17	76389451	76453206	-1	ubiquitin conjugating enzyme E2 O [Source:HGNC Symbol;Acc:HGNC:29554]
TNFRSF11A	50.1556	-0.853792	0.247139	-3.4547	0.0005509	0.0138538	77.8412	53.1122	105.776	32.0192	41.4529	29.7285	59.0971	38.6143	61.2163	27.9188	46.4944	28.5966	ENSG00000141655	protein_coding	18	62325287	62391292	1	TNF receptor superfamily member 11a [Source:HGNC Symbol;Acc:HGNC:11908]
RIMS4	50.5025	-1.39113	0.40272	-3.45433	0.000551658	0.0138538	198.539	60.0399	134.956	11.3616	29.9872	36.4414	36.5839	34.6539	22.2605	4.13612	31.9649	5.10654	ENSG00000101098	protein_coding	20	44751808	44810338	-1	regulating synaptic membrane exocytosis 4 [Source:HGNC Symbol;Acc:HGNC:16183]
RNU1-67P	44.1805	-1.34724	0.390486	-3.45016	0.000560248	0.0139917	81.3397	170.883	60.183	15.4931	22.0494	5.7539	23.4512	42.5748	38.9558	31.0209	25.1845	13.277	ENSG00000207175	snRNA	X	119423742	119423905	1	RNA, U1 small nuclear 67, pseudogene [Source:HGNC Symbol;Acc:HGNC:48409]
RP5-1132H15.3	5.10183	-1.60384	0.464966	-3.44937	0.000561893	0.0140155	16.6178	19.6284	15.5017	1.03288	4.40988	0.958984	0.938049	0	1.11302	0	0	1.02131	ENSG00000229886	processed_pseudogene	7	66025126	66031544	-1
FZD1	619.359	-0.943128	0.273454	-3.44894	0.000562783	0.0140204	302.619	285.189	287.237	52.6767	194.035	104.529	1150.99	1331.7	1433.57	925.457	434.917	929.39	ENSG00000157240	protein_coding	7	91264364	91271326	1	frizzled class receptor 1 [Source:HGNC Symbol;Acc:HGNC:4038]
SLC2A1	10407	0.879643	0.255178	3.44717	0.000566487	0.0140953	1400.27	2072.53	1989.69	5358.56	1918.3	4858.21	9674.1	16028.9	14151	17600.2	30550.7	19281.3	ENSG00000117394	protein_coding	1	42925375	42959173	-1	solute carrier family 2 member 1 [Source:HGNC Symbol;Acc:HGNC:11005]
PNPLA3	221.057	-0.985198	0.285838	-3.4467	0.000567469	0.0141024	366.466	516.112	589.976	111.551	341.325	107.406	104.123	143.566	142.467	95.1308	61.0239	73.5341	ENSG00000100344	protein_coding	22	43923739	43964488	1	patatin like phospholipase domain containing 3 [Source:HGNC Symbol;Acc:HGNC:18590]
SLC9A7	1728.61	1.26394	0.366756	3.44628	0.000568355	0.0141071	883.367	863.65	924.629	6504.02	1015.16	7005.38	494.352	487.134	434.079	625.588	966.697	539.25	ENSG00000065923	protein_coding	X	46599252	46759172	-1	solute carrier family 9 member A7 [Source:HGNC Symbol;Acc:HGNC:17123]
RBP1	160.087	1.57932	0.458407	3.44523	0.000570566	0.0141381	23.6147	12.7007	21.8847	809.775	70.5581	719.238	47.8405	27.7231	33.3907	61.0078	49.4003	43.9162	ENSG00000114115	protein_coding	3	139517434	139539829	-1	retinol binding protein 1 [Source:HGNC Symbol;Acc:HGNC:9919]
ANKIB1	3167.73	0.337934	0.0980931	3.44503	0.000571002	0.0141381	2253.02	1996.33	2524.95	3083.14	3064.87	2907.64	3231.58	3326.77	3517.15	3541.55	4562.27	4003.53	ENSG00000001629	protein_coding	7	92246234	92401384	1	ankyrin repeat and IBR domain containing 1 [Source:HGNC Symbol;Acc:HGNC:22215]
RHOC	1481.58	0.625375	0.181583	3.44402	0.000573136	0.0141736	1023.31	1139.6	1219.16	1934.58	1483.49	2025.37	1300.14	1160.41	1081.86	1515.89	2630.81	1264.38	ENSG00000155366	protein_coding	1	112701106	112707434	-1	ras homolog family member C [Source:HGNC Symbol;Acc:HGNC:669]
RP11-817O13.8	22.2518	-1.04931	0.304726	-3.44345	0.00057435	0.0141862	55.9757	49.6484	40.122	14.4603	31.7512	10.5488	13.1327	16.8319	12.2433	8.27224	4.84317	9.19177	ENSG00000260274	lincRNA	15	75368155	75369584	1
SYNPO	463.558	0.827717	0.24043	3.44265	0.000576034	0.0141925	221.279	252.86	167.783	607.331	635.023	343.316	400.547	496.045	497.521	494.266	928.92	517.803	ENSG00000171992	protein_coding	5	150601080	150659220	1	synaptopodin [Source:HGNC Symbol;Acc:HGNC:30672]
LINC00271	26.949	-1.2596	0.3659	-3.44247	0.000576434	0.0141925	73.4681	86.596	61.0948	13.4274	23.8134	6.71289	12.1946	13.8615	7.79116	10.3403	3.87454	10.2131	ENSG00000231028	lincRNA	6	135497801	135716055	1	long intergenic non-protein coding RNA 271 [Source:HGNC Symbol;Acc:HGNC:32526]
PORCN	131.462	1.13949	0.331021	3.44234	0.000576707	0.0141925	69.095	63.5037	97.5694	506.109	138.47	362.496	40.3361	45.5451	57.8772	52.7355	60.0553	83.7472	ENSG00000102312	protein_coding	X	48508962	48520814	1	porcupine homolog (Drosophila) [Source:HGNC Symbol;Acc:HGNC:17652]
FKBP9	2634.22	-0.590841	0.171662	-3.44188	0.000577682	0.0141992	2698.2	2824.18	2507.62	1470.82	1552.28	1228.46	2792.57	4181.24	3715.27	2481.67	3590.73	2567.57	ENSG00000122642	protein_coding	7	32957404	33006931	1	FK506 binding protein 9 [Source:HGNC Symbol;Acc:HGNC:3725]
LINC00933	13.2915	-1.03218	0.299979	-3.44085	0.00057988	0.0142359	13.9939	11.5461	15.5017	3.09863	7.93779	3.83593	22.5132	25.7429	20.0344	10.3403	10.655	14.2983	ENSG00000259728	transcribed_unprocessed_pseudogene	15	84570649	84580175	1	long intergenic non-protein coding RNA 933 [Source:HGNC Symbol;Acc:HGNC:48625]
PCBP1-AS1	591.272	-0.449873	0.130798	-3.43944	0.000582929	0.0142934	850.131	750.498	774.172	523.668	548.59	431.543	584.404	600.997	564.303	434.293	448.478	584.188	ENSG00000179818	processed_transcript	2	69962263	70103220	-1	PCBP1 antisense RNA 1 [Source:HGNC Symbol;Acc:HGNC:42948]
FAHD1	696.502	-0.27296	0.079376	-3.43882	0.00058426	0.0143087	800.278	814.002	923.717	621.792	732.923	705.812	674.457	691.097	675.605	579.057	572.463	566.826	ENSG00000180185	protein_coding	16	1826941	1840207	1	fumarylacetoacetate hydrolase domain containing 1 [Source:HGNC Symbol;Acc:HGNC:14169]
SLC2A9	457.699	1.13764	0.331037	3.4366	0.000589067	0.014409	37.6087	85.4414	138.603	316.06	607.682	349.07	517.803	591.096	564.303	848.939	754.566	681.212	ENSG00000109667	protein_coding	4	9771153	10054936	-1	solute carrier family 2 member 9 [Source:HGNC Symbol;Acc:HGNC:13446]
SERPINB3	48.5281	1.57267	0.457939	3.43422	0.000594252	0.0145008	1.74924	0	2.73559	25.8219	15.8756	10.5488	1.8761	78.2187	32.2777	54.8036	245.064	113.365	ENSG00000057149	protein_coding	18	63655197	63661963	-1	serpin family B member 3 [Source:HGNC Symbol;Acc:HGNC:10569]
ALDH16A1	494.951	-0.403808	0.117574	-3.4345	0.000593642	0.0145008	403.2	511.494	528.881	348.079	389.834	333.726	731.678	617.829	593.241	530.457	429.105	521.888	ENSG00000161618	protein_coding	19	49453169	49471048	1	aldehyde dehydrogenase 16 family member A1 [Source:HGNC Symbol;Acc:HGNC:28114]
CLDN4	687.148	1.03071	0.300374	3.4314	0.000600465	0.0146347	499.408	1010.29	694.84	2070.92	527.422	2062.77	160.406	120.793	130.224	403.272	194.695	370.735	ENSG00000189143	protein_coding	7	73799542	73832693	1	claudin 4 [Source:HGNC Symbol;Acc:HGNC:2046]
OAS1	2723.52	-1.10644	0.322592	-3.42983	0.000603951	0.0147019	4583.01	3389.94	1769.01	410.052	1470.26	1101.87	4508.26	4104.01	4199.44	1108.48	3137.41	2900.51	ENSG00000089127	protein_coding	12	112906777	112933222	1	2'-5'-oligoadenylate synthetase 1 [Source:HGNC Symbol;Acc:HGNC:8086]
ABHD15	290.727	-0.482375	0.140663	-3.4293	0.00060515	0.0147134	306.992	359.085	402.132	228.266	278.705	203.305	337.698	296.043	338.359	266.78	196.633	274.732	ENSG00000168792	protein_coding	17	29560547	29567137	-1	abhydrolase domain containing 15 [Source:HGNC Symbol;Acc:HGNC:26971]
KRT86	193.802	-1.13099	0.32986	-3.42869	0.000606504	0.0147287	748.675	458.381	454.108	99.1561	254.009	253.172	19.699	11.8813	7.79116	2.06806	12.5922	4.08523	ENSG00000170442	protein_coding	12	52249300	52309163	1	keratin 86 [Source:HGNC Symbol;Acc:HGNC:6463]
NOP14-AS1	378.042	0.572149	0.166921	3.42766	0.000608811	0.0147316	419.818	475.701	413.986	668.271	470.976	557.17	156.654	200.002	197.005	379.489	357.426	240.007	ENSG00000249673	antisense	4	2934899	2961738	1	NOP14 antisense RNA 1 [Source:HGNC Symbol;Acc:HGNC:20205]
KIAA1429	2966.48	0.426924	0.124546	3.42784	0.000608412	0.0147316	2283.63	2448.93	2633.46	3811.31	3310.94	4357.62	2659.37	2376.27	2680.16	3150.69	2636.62	3248.78	ENSG00000164944	protein_coding	8	94487693	94553529	-1	KIAA1429 [Source:HGNC Symbol;Acc:HGNC:24500]
LINC01203	5.42102	1.57163	0.458452	3.42812	0.000607783	0.0147316	1.74924	0	0.911863	2.06575	1.76395	3.83593	0.938049	2.97033	2.22605	10.3403	29.059	9.19177	ENSG00000226985	lincRNA	X	13335241	13373634	1	long intergenic non-protein coding RNA 1203 [Source:HGNC Symbol;Acc:HGNC:49634]
ASB9	55.787	1.51153	0.44108	3.42688	0.000610562	0.0147563	18.367	21.9376	25.5322	237.562	14.9936	243.582	21.5751	3.96044	5.56512	41.3612	13.5609	21.4475	ENSG00000102048	protein_coding	X	15235288	15270467	-1	ankyrin repeat and SOCS box containing 9 [Source:HGNC Symbol;Acc:HGNC:17184]
FAM19A3	8.90373	1.6569	0.48363	3.42596	0.000612627	0.0147752	2.62386	0	0.911863	33.052	4.40988	46.9902	0	3.96044	0	4.13612	8.71771	2.04262	ENSG00000184599	protein_coding	1	112720419	112727235	1	family with sequence similarity 19 member A3, C-C motif chemokine like [Source:HGNC Symbol;Acc:HGNC:21590]
GFPT1	2710.37	0.619792	0.180914	3.42588	0.000612804	0.0147752	1548.95	1723.84	1921.3	3697.7	2286.08	4231.04	2590.89	2497.06	2548.82	3324.41	2873.94	3280.44	ENSG00000198380	protein_coding	2	69319769	69387254	-1	glutamine--fructose-6-phosphate transaminase 1 [Source:HGNC Symbol;Acc:HGNC:4241]
RTP4	302.212	-1.25496	0.366471	-3.42445	0.000616047	0.0148357	781.036	614.254	288.149	44.4137	241.662	61.375	353.644	324.756	332.794	130.288	249.908	204.262	ENSG00000136514	protein_coding	3	187368332	187372076	1	receptor transporter protein 4 [Source:HGNC Symbol;Acc:HGNC:23992]
GPX7	10.6037	-1.65662	0.483951	-3.4231	0.000619104	0.0148916	35.8594	51.9576	23.7084	1.03288	10.5837	0	1.8761	0	2.22605	0	0	0	ENSG00000116157	protein_coding	1	52602372	52609051	1	glutathione peroxidase 7 [Source:HGNC Symbol;Acc:HGNC:4559]
SRRM2	3463.33	0.417524	0.121991	3.42257	0.000620329	0.0149034	3323.56	4294.01	3572.68	4850.39	4926.72	3725.65	2196.91	2304.98	2262.78	3029.71	3455.12	3617.47	ENSG00000167978	protein_coding	16	2752329	2772538	1	serine/arginine repetitive matrix 2 [Source:HGNC Symbol;Acc:HGNC:16639]
SIN3A	1544.2	0.343577	0.100417	3.42151	0.000622734	0.0149257	1247.21	1408.63	1330.41	2101.9	1669.58	1876.73	1362.98	1376.25	1414.65	1480.73	1610.84	1650.43	ENSG00000169375	protein_coding	15	75369379	75455842	-1	SIN3 transcription regulator family member A [Source:HGNC Symbol;Acc:HGNC:19353]
SECTM1	347.209	-0.997687	0.291579	-3.42167	0.000622385	0.0149257	453.053	402.96	278.118	56.8082	167.576	91.1034	579.714	537.63	437.418	346.4	456.227	359.5	ENSG00000141574	protein_coding	17	82321024	82334074	-1	secreted and transmembrane 1 [Source:HGNC Symbol;Acc:HGNC:10707]
PXDN	2986.48	0.64489	0.188531	3.4206	0.000624823	0.0149493	2705.2	3466.15	3290	5018.75	3333.87	4711.49	1599.37	1538.63	1550.44	2557.16	4035.33	2031.38	ENSG00000130508	protein_coding	2	1631887	1744852	-1	peroxidasin [Source:HGNC Symbol;Acc:HGNC:14966]
MVB12B	234.539	-0.697159	0.203821	-3.42044	0.000625199	0.0149493	249.267	239.005	247.115	95.0246	120.831	106.447	348.016	302.974	317.212	347.434	188.884	252.263	ENSG00000196814	protein_coding	9	126326849	126507041	1	multivesicular body subunit 12B [Source:HGNC Symbol;Acc:HGNC:23368]
STK32B	10.8676	-1.58541	0.463645	-3.41945	0.000627476	0.0149508	44.6056	28.8653	31.0034	2.06575	14.9936	0.958984	1.8761	3.96044	1.11302	0	0.968634	0	ENSG00000152953	protein_coding	4	5051442	5500998	1	serine/threonine kinase 32B [Source:HGNC Symbol;Acc:HGNC:14217]
HOXC12	24.245	-1.53546	0.449006	-3.41968	0.000626958	0.0149508	20.1163	136.244	35.5627	3.09863	8.81977	0.958984	22.5132	18.8121	14.4693	10.3403	7.74907	12.2557	ENSG00000123407	protein_coding	12	53954834	53958956	1	homeobox C12 [Source:HGNC Symbol;Acc:HGNC:5124]
DGKA	1921.66	0.926082	0.270794	3.41988	0.000626493	0.0149508	572.002	897.134	713.989	2758.81	1058.37	2605.56	1732.58	2294.09	2000.1	2300.72	3723.43	2403.14	ENSG00000065357	protein_coding	12	55927319	55954027	1	diacylglycerol kinase alpha [Source:HGNC Symbol;Acc:HGNC:2849]
NANOGP4	10.3998	-1.4528	0.424968	-3.41861	0.000629428	0.0149797	35.8594	31.1745	34.6508	3.09863	6.17384	4.79492	1.8761	0.990111	1.11302	1.03403	0.968634	3.06392	ENSG00000237065	transcribed_processed_pseudogene	7	29212302	29213214	1	Nanog homeobox pseudogene 4 [Source:HGNC Symbol;Acc:HGNC:23102]
SLC5A3	3888.61	0.766872	0.224502	3.41588	0.000635764	0.0151127	1968.77	2056.37	2817.66	6130.12	3398.26	5463.33	2892.94	3721.83	3684.11	3533.28	6925.73	4070.93	ENSG00000198743	protein_coding	21	34073570	34106262	1	solute carrier family 5 member 3 [Source:HGNC Symbol;Acc:HGNC:11038]
ACADL	5.89194	-1.62694	0.476369	-3.41529	0.000637143	0.0151277	19.2416	19.6284	10.0305	0	5.29186	0.958984	5.62829	7.92088	0	1.03403	0.968634	0	ENSG00000115361	protein_coding	2	210187939	210225491	-1	acyl-CoA dehydrogenase, long chain [Source:HGNC Symbol;Acc:HGNC:88]
CPNE3	4952.75	0.344569	0.100929	3.41397	0.000640235	0.0151833	2380.72	2557.47	2926.17	3957.98	3328.58	3645.1	5712.72	6187.2	6848.43	7382.97	6928.64	7577.08	ENSG00000085719	protein_coding	8	86514427	86561498	1	copine 3 [Source:HGNC Symbol;Acc:HGNC:2316]
TIAF1	91.7262	0.786273	0.230387	3.41283	0.000642917	0.015229	74.3427	70.4314	83.8914	238.594	104.955	167.822	43.1502	58.4165	48.973	70.314	58.118	81.7046	ENSG00000221995	protein_coding	17	29073521	29078857	-1	TGFB1-induced anti-apoptotic factor 1 [Source:HGNC Symbol;Acc:HGNC:11803]
MSRB3	146.752	-1.2434	0.364808	-3.40836	0.000653541	0.0154625	190.667	240.159	340.125	79.5315	216.084	67.1289	229.822	130.695	138.015	36.1911	81.3653	11.2344	ENSG00000174099	protein_coding	12	65278643	65488244	1	methionine sulfoxide reductase B3 [Source:HGNC Symbol;Acc:HGNC:27375]
EPHA1	740.372	0.740123	0.217268	3.4065	0.000658008	0.01555	376.961	426.052	346.508	1040.11	431.287	912.952	715.731	754.464	732.369	935.797	1331.87	880.367	ENSG00000146904	protein_coding	7	143390289	143408892	-1	EPH receptor A1 [Source:HGNC Symbol;Acc:HGNC:3385]
ZNF697	416.01	1.42248	0.417649	3.40593	0.0006594	0.0155648	56.8503	107.379	77.5084	1355.13	148.172	1148.86	226.07	338.618	277.143	505.641	317.712	433.034	ENSG00000143067	protein_coding	1	119619422	119647773	-1	zinc finger protein 697 [Source:HGNC Symbol;Acc:HGNC:32034]
FLG-AS1	20.3193	1.08006	0.317399	3.40284	0.000666904	0.0157235	6.99696	10.3915	5.47118	10.3288	8.81977	10.5488	12.1946	13.8615	16.6953	66.1779	44.5572	37.7884	ENSG00000237975	antisense	1	152168125	152445456	1	FLG antisense RNA 1 [Source:HGNC Symbol;Acc:HGNC:27913]
RNU6-767P	14.7204	1.2103	0.355823	3.40142	0.000670373	0.0157869	5.24772	3.46384	3.64745	28.9205	17.6395	18.2207	8.44244	15.8418	13.3563	18.6125	30.9963	12.2557	ENSG00000206859	snRNA	17	17170083	17170189	1	RNA, U6 small nuclear 767, pseudogene [Source:HGNC Symbol;Acc:HGNC:47730]
CASZ1	315.001	-0.85105	0.250289	-3.40027	0.000673186	0.0158347	341.102	371.785	361.098	111.551	209.91	93.0214	391.166	458.421	484.165	291.596	219.88	446.311	ENSG00000130940	protein_coding	1	10636604	10796650	-1	castor zinc finger 1 [Source:HGNC Symbol;Acc:HGNC:26002]
FMNL3	306.6	1.41289	0.415724	3.39863	0.000677247	0.0159118	125.071	93.5236	74.7728	1475.98	246.954	1319.56	66.6015	45.5451	41.1819	75.4842	72.6475	41.8736	ENSG00000161791	protein_coding	12	49636499	49708165	-1	formin like 3 [Source:HGNC Symbol;Acc:HGNC:23698]
CKAP2L	1048.56	0.778518	0.229195	3.39676	0.000681894	0.0159838	699.696	541.513	660.189	1920.12	1022.21	1987.01	953.058	758.425	882.627	1042.3	1044.19	1071.35	ENSG00000169607	protein_coding	2	112736607	112764677	-1	cytoskeleton associated protein 2 like [Source:HGNC Symbol;Acc:HGNC:26877]
RNF167	661.281	0.304711	0.0897014	3.39695	0.000681419	0.0159838	563.255	584.234	610.037	786.019	614.738	751.843	620.05	608.918	558.738	767.25	758.44	711.851	ENSG00000108523	protein_coding	17	4940008	4945222	1	ring finger protein 167 [Source:HGNC Symbol;Acc:HGNC:24544]
TAB2	1437.84	0.50132	0.147648	3.39538	0.000685345	0.0160461	963.832	977.957	1039.52	1875.7	1315.03	1938.11	1384.56	1401.01	1397.96	1457.98	1852.03	1650.43	ENSG00000055208	protein_coding	6	149218641	149411613	1	TGF-beta activated kinase 1/MAP3K7 binding protein 2 [Source:HGNC Symbol;Acc:HGNC:17075]
GLP2R	38.1872	-1.4588	0.429719	-3.39479	0.000686815	0.0160619	116.325	91.2144	81.1558	0	45.8628	8.63085	25.3273	32.6736	27.8256	11.3743	9.68634	8.17046	ENSG00000065325	protein_coding	17	9822206	9892102	1	glucagon like peptide 2 receptor [Source:HGNC Symbol;Acc:HGNC:4325]
CXCL3	23.9202	1.08449	0.319566	3.39364	0.00068971	0.0160739	20.1163	28.8653	10.9424	46.4794	29.1052	38.3593	14.0707	3.96044	10.0172	29.9869	37.7767	17.3622	ENSG00000163734	protein_coding	4	74036589	74038807	-1	C-X-C motif chemokine ligand 3 [Source:HGNC Symbol;Acc:HGNC:4604]
IFIT1	4291.09	-1.32328	0.389909	-3.39383	0.000689227	0.0160739	8285.28	3810.22	1260.2	286.107	1394.41	1354.08	8991.2	7070.38	8522.42	1391.8	3651.75	5475.23	ENSG00000185745	protein_coding	10	89392546	89406486	1	interferon induced protein with tetratricopeptide repeats 1 [Source:HGNC Symbol;Acc:HGNC:5407]
SCFD1	1833.66	0.402849	0.118701	3.3938	0.000689303	0.0160739	1114.27	1165	1181.77	1438.8	1684.58	2030.17	2087.16	1969.33	2069.11	2595.42	2141.65	2526.71	ENSG00000092108	protein_coding	14	30622112	30735812	1	sec1 family domain containing 1 [Source:HGNC Symbol;Acc:HGNC:20726]
LMBR1L	443.115	0.999525	0.294589	3.39295	0.000691439	0.0160957	213.407	196.284	241.644	939.917	286.642	854.454	324.565	359.41	359.506	400.17	759.409	381.969	ENSG00000139636	protein_coding	12	49096551	49110900	-1	limb development membrane protein 1 like [Source:HGNC Symbol;Acc:HGNC:18268]
RP11-303E16.2	117.279	-0.85358	0.251742	-3.3907	0.000697144	0.0161912	139.939	117.771	130.396	37.1835	131.415	51.7851	199.804	162.378	173.632	95.1308	86.2084	81.7046	ENSG00000261061	sense_intronic	16	81030770	81031485	1
SERPINB7	411.415	1.56368	0.461142	3.39088	0.000696674	0.0161912	71.7189	40.4115	88.4507	1048.37	89.9616	2536.51	69.4156	151.487	142.467	113.743	464.944	119.493	ENSG00000166396	protein_coding	18	63752935	63805376	1	serpin family B member 7 [Source:HGNC Symbol;Acc:HGNC:13902]
RPS15AP29	24.1112	0.840297	0.247849	3.39036	0.000698012	0.0161928	21.8655	23.0923	24.6203	44.4137	27.3413	44.1132	10.3185	9.90111	12.2433	18.6125	24.2158	28.5966	ENSG00000237827	processed_pseudogene	10	103125017	103125416	-1	ribosomal protein S15a pseudogene 29 [Source:HGNC Symbol;Acc:HGNC:35981]
RP11-666O2.2	9.57693	-1.36833	0.403653	-3.38986	0.000699292	0.0162039	26.2386	16.1646	27.3559	2.06575	7.05581	3.83593	6.56634	6.93077	7.79116	0	5.8118	5.10654	ENSG00000275441	antisense	16	28553709	28554140	-1
SRP72	1716.05	0.473739	0.139786	3.38903	0.000701412	0.0162344	1016.31	1099.19	1116.12	1919.08	1666.05	1918.93	1833.89	1732.69	1946.68	2460.99	1772.6	2110.02	ENSG00000174780	protein_coding	4	56466915	56503680	1	signal recognition particle 72 [Source:HGNC Symbol;Acc:HGNC:11303]
IL11	108.222	1.55273	0.458265	3.38829	0.000703301	0.0162517	14.8685	6.92768	9.11863	356.342	35.2791	465.107	37.522	55.4462	63.4423	62.0418	121.079	71.4915	ENSG00000095752	protein_coding	19	55364389	55370463	-1	interleukin 11 [Source:HGNC Symbol;Acc:HGNC:5966]
SF3A1	740.443	0.547492	0.161592	3.38811	0.000703765	0.0162517	547.512	557.678	600.006	1147.53	768.202	1227.5	605.98	615.849	626.632	777.591	706.134	704.702	ENSG00000099995	protein_coding	22	30331988	30356947	-1	splicing factor 3a subunit 1 [Source:HGNC Symbol;Acc:HGNC:10765]
BARX2	81.8347	1.59871	0.472161	3.38594	0.000709349	0.0163619	2.62386	1.15461	1.82373	165.26	7.93779	129.463	33.7698	94.0605	64.5553	96.1648	297.371	87.8325	ENSG00000043039	protein_coding	11	129375940	129452279	1	BARX homeobox 2 [Source:HGNC Symbol;Acc:HGNC:956]
UBAP2	937.694	0.721555	0.213202	3.38438	0.000713398	0.0164366	634.974	539.204	651.07	1631.94	780.55	1683.02	741.059	795.059	802.49	974.056	1055.81	963.093	ENSG00000137073	protein_coding	9	33921693	34048949	-1	ubiquitin associated protein 2 [Source:HGNC Symbol;Acc:HGNC:14185]
ETV4	238.377	1.3752	0.406525	3.38283	0.000717437	0.0165108	101.456	50.803	113.983	957.476	93.4895	910.075	53.4688	108.912	79.0246	134.424	130.766	126.642	ENSG00000175832	protein_coding	17	43527844	43579620	-1	ETS variant 4 [Source:HGNC Symbol;Acc:HGNC:3493]
RPS3A	4315.26	0.69666	0.206049	3.38104	0.000722132	0.0166	2391.21	2802.25	3057.48	6720.93	3381.5	6248.74	3770.96	3694.1	3900.03	6779.1	3750.55	5286.29	ENSG00000145425	protein_coding	4	151099573	151104652	1	ribosomal protein S3A [Source:HGNC Symbol;Acc:HGNC:10421]
MBD2	1631.4	0.447181	0.132281	3.38053	0.000723465	0.0166118	1123.01	901.753	1158.98	1789.97	1420.86	1835.49	1563.73	1710.91	1908.83	1946.04	1986.67	2230.54	ENSG00000134046	protein_coding	18	54151601	54224788	-1	methyl-CpG binding domain protein 2 [Source:HGNC Symbol;Acc:HGNC:6917]
RP11-45M22.2	343.563	0.810088	0.239665	3.38008	0.000724648	0.0166201	214.282	236.696	233.437	763.296	359.847	491.959	207.309	312.875	237.074	291.596	502.721	271.668	ENSG00000278864	TEC	17	17181504	17183257	1
ALOX5AP	11.276	1.6141	0.477724	3.37873	0.000728216	0.016683	0	0	2.73559	83.663	1.76395	44.1132	0	0	0	2.06806	0.968634	0	ENSG00000132965	protein_coding	13	30713478	30764426	1	arachidonate 5-lipoxygenase activating protein [Source:HGNC Symbol;Acc:HGNC:436]
PHKA2	855.117	0.694078	0.205563	3.37647	0.000734228	0.0168017	425.065	366.012	413.074	970.904	454.218	993.507	884.58	965.358	947.183	1267.72	1519.79	1053.99	ENSG00000044446	protein_coding	X	18892300	18984598	-1	phosphorylase kinase regulatory subunit alpha 2 [Source:HGNC Symbol;Acc:HGNC:8926]
C1orf74	553.845	1.21344	0.359692	3.37356	0.00074204	0.016866	209.034	191.666	236.173	1378.89	242.544	1291.75	299.238	483.174	375.089	400.17	1064.53	473.887	ENSG00000162757	protein_coding	1	209779208	209784559	-1	chromosome 1 open reading frame 74 [Source:HGNC Symbol;Acc:HGNC:26319]
PSMD2	6795.52	0.66823	0.19801	3.37473	0.000738875	0.016866	5331.69	5445.15	5012.51	11215	7554.13	14433.7	5031.69	4641.64	4784.89	7344.72	5937.73	4813.42	ENSG00000175166	protein_coding	3	184298709	184309054	1	proteasome 26S subunit, non-ATPase 2 [Source:HGNC Symbol;Acc:HGNC:9559]
UNC93B1	930.882	-0.533831	0.158191	-3.3746	0.00073923	0.016866	1331.17	1451.35	1062.32	701.323	1128.93	650.191	1042.17	868.327	899.323	687.63	662.546	685.297	ENSG00000110057	protein_coding	11	67991104	68004982	-1	unc-93 homolog B1 (C. elegans) [Source:HGNC Symbol;Acc:HGNC:13481]
AFG3L1P	586.862	-0.397197	0.117733	-3.3737	0.000741646	0.016866	686.577	688.149	686.633	416.249	599.744	427.707	645.378	660.404	642.214	525.287	492.066	571.932	ENSG00000223959	unitary_pseudogene	16	89972586	90002161	1	AFG3 like matrix AAA peptidase subunit 1, pseudogene [Source:HGNC Symbol;Acc:HGNC:314]
SPPL2B	454.573	-0.438485	0.129958	-3.37406	0.000740681	0.016866	642.846	698.541	588.152	435.874	434.815	331.808	406.175	414.856	422.949	345.366	371.955	361.543	ENSG00000005206	protein_coding	19	2328615	2354806	1	signal peptide peptidase like 2B [Source:HGNC Symbol;Acc:HGNC:30627]
SIRT6	283.711	-0.604376	0.179102	-3.37448	0.00073955	0.016866	399.701	460.691	419.457	194.181	296.344	171.658	282.353	270.3	253.769	244.031	216.974	195.07	ENSG00000077463	protein_coding	19	4174109	4182604	-1	sirtuin 6 [Source:HGNC Symbol;Acc:HGNC:14934]
GCH1	453.751	-0.442091	0.131062	-3.37315	0.000743139	0.016872	402.325	454.917	375.688	236.529	358.965	270.433	624.741	617.829	658.91	513.913	406.826	523.931	ENSG00000131979	protein_coding	14	54842008	54902852	-1	GTP cyclohydrolase 1 [Source:HGNC Symbol;Acc:HGNC:4193]
NRAS	2777.87	0.41806	0.123981	3.37198	0.000746291	0.0169246	1728.25	1387.84	1799.11	2567.73	2389.28	2806.95	2990.5	3161.42	3483.76	3580.85	3689.53	3749.22	ENSG00000213281	protein_coding	1	114704469	114716894	-1	neuroblastoma RAS viral oncogene homolog [Source:HGNC Symbol;Acc:HGNC:7989]
SYPL1	2186.68	0.863738	0.256216	3.37113	0.000748603	0.0169279	637.598	710.087	1049.55	3063.51	1762.19	2482.81	2481.14	2352.5	2633.41	3651.16	2325.69	3090.48	ENSG00000008282	protein_coding	7	106090503	106112576	-1	synaptophysin like 1 [Source:HGNC Symbol;Acc:HGNC:11507]
MIRLET7A2	6.88805	1.53542	0.455479	3.371	0.00074895	0.0169279	0.87462	3.46384	4.55932	14.4603	7.05581	34.5234	2.81415	0.990111	0	3.10209	7.74907	3.06392	ENSG00000198975	miRNA	11	122146522	122146593	-1	microRNA let-7a-2 [Source:HGNC Symbol;Acc:HGNC:31477]
NEIL1	174.961	-1.03456	0.306863	-3.37142	0.00074782	0.0169279	247.518	202.057	250.762	55.7753	98.7814	28.7695	210.123	264.36	227.057	116.845	221.817	175.665	ENSG00000140398	protein_coding	15	75346955	75357114	1	nei like DNA glycosylase 1 [Source:HGNC Symbol;Acc:HGNC:18448]
PGRMC2	606.548	0.363486	0.107898	3.36879	0.00075498	0.0170452	450.429	491.865	444.077	660.008	631.495	719.238	530.936	628.72	646.666	642.133	730.35	702.66	ENSG00000164040	protein_coding	4	128269237	128288829	-1	progesterone receptor membrane component 2 [Source:HGNC Symbol;Acc:HGNC:16089]
ILK	1978.71	0.459992	0.136734	3.36413	0.000767864	0.0172975	1900.55	1802.35	1802.75	2543.97	2159.08	3120.53	1422.08	1586.16	1425.78	1873.66	2500.04	1607.54	ENSG00000166333	protein_coding	11	6603708	6610874	1	integrin linked kinase [Source:HGNC Symbol;Acc:HGNC:6040]
NECTIN1	1156.83	0.945843	0.281151	3.36418	0.000767715	0.0172975	434.686	906.371	734.962	2739.19	989.578	1628.35	662.262	986.15	790.246	1001.98	2001.2	1007.01	ENSG00000110400	protein_coding	11	119623408	119729084	-1	nectin cell adhesion molecule 1 [Source:HGNC Symbol;Acc:HGNC:9706]
TMEM179	12.1649	-1.33694	0.397731	-3.36143	0.0007754	0.0174478	4.3731	3.46384	10.0305	0	2.64593	0	31.8937	28.7132	30.0516	9.30627	19.3727	6.12785	ENSG00000258986	protein_coding	14	104474678	104605647	-1	transmembrane protein 179 [Source:HGNC Symbol;Acc:HGNC:20137]
EPHX4	53.4898	-0.873	0.259775	-3.3606	0.000777743	0.017463	102.331	117.771	141.339	56.8082	67.0302	46.0312	33.7698	12.8714	22.2605	21.7146	8.71771	11.2344	ENSG00000172031	protein_coding	1	92029982	92063536	1	epoxide hydrolase 4 [Source:HGNC Symbol;Acc:HGNC:23758]
ACTR2	3856.53	0.630757	0.187693	3.36058	0.000777801	0.017463	2036.12	2356.56	2337.11	5296.59	3443.24	5513.2	3397.61	3913.91	4318.53	4778.25	4342.39	4544.82	ENSG00000138071	protein_coding	2	65227753	65271253	1	ARP2 actin related protein 2 homolog [Source:HGNC Symbol;Acc:HGNC:169]
BACE2	1135.18	0.834527	0.248353	3.36025	0.00077872	0.0174642	561.506	452.608	640.128	1861.24	694.116	1750.15	1136.92	1040.61	1094.1	1583.1	1444.23	1363.45	ENSG00000182240	protein_coding	21	41167801	41282518	1	beta-site APP-cleaving enzyme 2 [Source:HGNC Symbol;Acc:HGNC:934]
OST4	921.705	0.66469	0.197893	3.35884	0.000782717	0.0175344	598.24	815.157	745.904	1508	702.054	1571.77	632.245	715.85	703.431	1165.35	1037.41	865.048	ENSG00000228474	protein_coding	2	27070472	27071773	-1	oligosaccharyltransferase complex subunit 4, non-catalytic [Source:HGNC Symbol;Acc:HGNC:32483]
TBC1D8	1389.43	0.510571	0.152022	3.35853	0.000783589	0.0175345	1122.14	1295.48	1371.44	2627.64	1522.29	1852.76	930.544	1067.34	989.478	1324.59	1429.7	1139.78	ENSG00000204634	protein_coding	2	101007617	101252866	-1	TBC1 domain family member 8 [Source:HGNC Symbol;Acc:HGNC:17791]
SSBP3	271.191	-0.929644	0.276987	-3.35628	0.000789991	0.0176325	166.178	175.501	170.518	47.5123	124.359	42.1953	588.157	512.877	507.539	286.426	172.417	460.61	ENSG00000157216	protein_coding	1	54225432	54413479	-1	single stranded DNA binding protein 3 [Source:HGNC Symbol;Acc:HGNC:15674]
CNNM3	242.991	-0.457287	0.136239	-3.3565	0.000789352	0.0176325	357.72	446.835	383.894	259.252	273.413	307.834	198.866	167.329	142.467	113.743	112.362	152.175	ENSG00000168763	protein_coding	2	96816245	96833911	1	cyclin and CBS domain divalent metal cation transport mediator 3 [Source:HGNC Symbol;Acc:HGNC:104]
AC006077.3	25.72	-0.796268	0.237267	-3.35601	0.000790761	0.0176325	52.4772	43.8753	40.122	17.5589	23.8134	25.8926	18.761	24.7528	20.0344	17.5785	13.5609	10.2131	ENSG00000279799	TEC	5	134905235	134905691	1
HOXA11	41.2733	-0.892727	0.266028	-3.35577	0.000791453	0.0176325	91.8351	88.9052	74.7728	28.9205	63.5023	28.7695	28.1415	27.7231	20.0344	20.6806	8.71771	13.277	ENSG00000005073	protein_coding	7	27181510	27185223	-1	homeobox A11 [Source:HGNC Symbol;Acc:HGNC:5101]
FKBP5	178.379	0.675359	0.201278	3.35536	0.00079261	0.0176388	56.8503	63.5037	40.122	74.3671	147.29	104.529	232.636	230.696	240.413	362.945	282.841	304.35	ENSG00000096060	protein_coding	6	35573585	35728583	-1	FK506 binding protein 5 [Source:HGNC Symbol;Acc:HGNC:3721]
MREG	588.858	0.551881	0.164524	3.35441	0.000795352	0.0176804	324.484	449.144	449.549	710.619	484.205	724.992	469.024	572.284	592.128	867.551	588.929	833.387	ENSG00000118242	protein_coding	2	215942805	216034096	-1	melanoregulin [Source:HGNC Symbol;Acc:HGNC:25478]
TNS4	1270.1	1.21836	0.363269	3.35389	0.000796848	0.0176942	153.059	218.222	127.661	1452.22	428.641	1447.11	1277.62	1904.97	1766.37	1749.58	2696.68	2019.13	ENSG00000131746	protein_coding	17	40475828	40501597	-1	tensin 4 [Source:HGNC Symbol;Acc:HGNC:24352]
RP11-6O2.3	6.86073	-1.343	0.400538	-3.35299	0.000799449	0.0177131	6.99696	5.77306	2.73559	3.09863	0.881977	0.958984	12.1946	17.822	17.8084	6.20418	5.8118	2.04262	ENSG00000261616	antisense	15	99139317	99145370	1
SPEF1	21.0837	-1.12473	0.335434	-3.35306	0.000799222	0.0177131	69.095	39.2568	59.2711	14.4603	26.4593	13.4258	8.44244	5.94066	4.45209	4.13612	1.93727	6.12785	ENSG00000101222	protein_coding	20	3777504	3781448	-1	sperm flagellar 1 [Source:HGNC Symbol;Acc:HGNC:15874]
JDP2	823.966	-1.08686	0.324207	-3.35238	0.000801204	0.0177326	1639.91	1539.1	1107.91	182.819	1051.32	253.172	923.04	902.981	893.758	366.047	524.031	503.505	ENSG00000140044	protein_coding	14	75427716	75474111	1	Jun dimerization protein 2 [Source:HGNC Symbol;Acc:HGNC:17546]
UBE2R2	702.58	0.517045	0.154351	3.3498	0.000808713	0.0178792	549.262	705.469	641.04	1253.91	799.953	1154.62	544.068	486.144	461.905	572.853	668.357	593.38	ENSG00000107341	protein_coding	9	33817567	33920404	1	ubiquitin conjugating enzyme E2 R2 [Source:HGNC Symbol;Acc:HGNC:19907]
RP11-560F18.1	6.30645	-1.5037	0.449009	-3.34893	0.000811256	0.0179158	17.4924	12.7007	17.3254	1.03288	5.29186	0	7.50439	3.96044	4.45209	0	3.87454	2.04262	ENSG00000280270	TEC	3	187383101	187384849	1
CAMK2N1	918.038	0.844393	0.252327	3.34643	0.000818593	0.0180188	724.186	1139.6	1173.57	1690.82	784.959	1720.42	282.353	408.916	363.959	1096.07	947.324	684.276	ENSG00000162545	protein_coding	1	20482391	20486220	-1	calcium/calmodulin dependent protein kinase II inhibitor 1 [Source:HGNC Symbol;Acc:HGNC:24190]
GNA11	1012.05	-0.346505	0.103543	-3.34649	0.000818417	0.0180188	1200.85	1318.57	1101.53	938.885	984.286	818.013	1072.19	1081.2	1037.34	863.415	989.944	738.405	ENSG00000088256	protein_coding	19	3094410	3124004	1	G protein subunit alpha 11 [Source:HGNC Symbol;Acc:HGNC:4379]
RP11-93B14.9	39.587	1.02849	0.307303	3.34681	0.000817458	0.0180188	42.8564	43.8753	51.0643	129.11	50.2727	123.709	4.69024	2.97033	2.22605	10.3403	6.78044	7.14915	ENSG00000277496	antisense	20	62648961	62650767	-1
ST8SIA4	7.93852	1.58602	0.474062	3.34561	0.000821025	0.0180527	1.74924	2.30923	0	37.1835	3.52791	35.4824	1.8761	1.98022	1.11302	3.10209	3.87454	3.06392	ENSG00000113532	protein_coding	5	100806935	100903266	-1	ST8 alpha-N-acetyl-neuraminide alpha-2,8-sialyltransferase 4 [Source:HGNC Symbol;Acc:HGNC:10871]
CATSPER1	21.1911	1.43302	0.428375	3.34524	0.000822108	0.0180569	8.7462	19.6284	10.9424	82.6301	34.3971	95.8984	0.938049	0	1.11302	0	0	0	ENSG00000175294	protein_coding	11	66016752	66026517	-1	cation channel sperm associated 1 [Source:HGNC Symbol;Acc:HGNC:17116]
MIR3936	60.1302	-0.983975	0.294288	-3.34358	0.000827043	0.0180769	135.566	151.254	89.3626	23.7562	69.6762	33.5644	34.7078	48.5154	47.86	32.0549	35.8395	19.4048	ENSG00000263597	miRNA	5	132365490	132365599	-1	microRNA 3936 [Source:HGNC Symbol;Acc:HGNC:38947]
DIAPH1	2866.02	0.521166	0.155888	3.34321	0.00082816	0.0180769	2430.57	2609.43	2218.56	4714.05	3091.33	4925.34	2187.53	2152.5	2217.14	2437.21	2858.44	2550.21	ENSG00000131504	protein_coding	5	141515016	141619055	-1	diaphanous related formin 1 [Source:HGNC Symbol;Acc:HGNC:2876]
SH3BGRL2	345.173	0.769754	0.230208	3.34373	0.000826601	0.0180769	296.496	511.494	454.108	841.794	417.175	846.783	90.0527	81.1891	97.946	227.487	117.205	160.345	ENSG00000198478	protein_coding	6	79631283	79703659	1	SH3 domain binding glutamate rich protein like 2 [Source:HGNC Symbol;Acc:HGNC:15567]
FAM213A	1240.3	0.861531	0.257748	3.34254	0.000830166	0.0180769	334.105	236.696	145.898	684.797	399.536	822.808	1256.05	1870.32	1984.52	2570.6	2050.6	2527.74	ENSG00000122378	protein_coding	10	80407829	80437115	1	family with sequence similarity 213 member A [Source:HGNC Symbol;Acc:HGNC:28651]
AHNAK2	13528.9	0.90244	0.269942	3.34308	0.000828532	0.0180769	6530.79	7775.16	7638.68	27146.1	10093.3	18552.5	6247.41	13840.8	13140.4	12926.4	22858.8	15596.4	ENSG00000185567	protein_coding	14	104937244	104978357	-1	AHNAK nucleoprotein 2 [Source:HGNC Symbol;Acc:HGNC:20125]
CORO7	149.634	-0.522288	0.156196	-3.34379	0.000826419	0.0180769	164.429	160.491	152.281	82.6301	113.775	82.4726	176.353	211.884	188.101	184.057	144.326	134.813	ENSG00000262246	protein_coding	16	4354542	4425705	-1	coronin 7 [Source:HGNC Symbol;Acc:HGNC:26161]
FTL	6616.1	0.967468	0.289385	3.34319	0.00082822	0.0180769	4025.88	4556.1	3852.62	13940.7	5450.62	19064.6	4404.14	3441.62	3878.89	7767.63	3918.12	5092.24	ENSG00000087086	protein_coding	19	48965301	48966878	1	ferritin light chain [Source:HGNC Symbol;Acc:HGNC:3999]
BCORL1	82.5311	1.3328	0.398711	3.34278	0.000829439	0.0180769	31.4863	25.4015	25.5322	318.126	29.1052	218.648	36.5839	53.466	41.1819	55.8376	79.428	75.5768	ENSG00000085185	protein_coding	X	129981107	130058083	1	BCL6 corepressor-like 1 [Source:HGNC Symbol;Acc:HGNC:25657]
RP11-688I9.5	32.6307	-1.13616	0.340008	-3.34158	0.000833033	0.0181198	88.3367	65.8129	72.0372	19.6247	15.8756	61.375	22.5132	15.8418	12.2433	4.13612	9.68634	4.08523	ENSG00000279358	TEC	11	126934886	126937150	-1
PXN	2915.45	0.725796	0.217276	3.34044	0.000836469	0.0181591	2274.89	2759.52	2182.09	6565.99	3203.34	6226.68	1704.43	1778.24	1631.69	2198.35	2739.3	1720.9	ENSG00000089159	protein_coding	12	120210439	120265771	-1	paxillin [Source:HGNC Symbol;Acc:HGNC:9718]
PUDP	219.542	0.898121	0.268868	3.34038	0.000836633	0.0181591	83.0889	100.451	82.9796	295.403	136.706	384.552	214.813	224.755	235.961	317.447	306.088	252.263	ENSG00000130021	protein_coding	X	7048920	7148190	-1	pseudouridine 5'-phosphatase [Source:HGNC Symbol;Acc:HGNC:16818]
COL6A2	81.6909	1.58155	0.473551	3.33977	0.000838482	0.0181797	65.5965	2.30923	29.1796	255.12	146.408	125.627	16.8849	12.8714	13.3563	7.23821	294.465	11.2344	ENSG00000142173	protein_coding	21	46098097	46132849	1	collagen type VI alpha 2 chain [Source:HGNC Symbol;Acc:HGNC:2212]
IGF2BP2	1691.29	0.902209	0.270172	3.33938	0.000839641	0.0181853	1102.02	934.082	1137.09	3409.52	1060.14	3806.21	1053.43	1242.59	1236.57	1453.85	2189.11	1670.86	ENSG00000073792	protein_coding	3	185643739	185825056	-1	insulin like growth factor 2 mRNA binding protein 2 [Source:HGNC Symbol;Acc:HGNC:28867]
ARHGEF3	445.362	0.420799	0.126058	3.33814	0.000843417	0.0182281	506.405	451.454	506.996	518.504	525.658	614.709	267.344	308.914	273.804	462.211	462.038	446.311	ENSG00000163947	protein_coding	3	56727418	57079329	-1	Rho guanine nucleotide exchange factor 3 [Source:HGNC Symbol;Acc:HGNC:683]
GDNF	21.4793	1.60434	0.480604	3.33817	0.000843318	0.0182281	4.3731	2.30923	0.911863	105.353	0.881977	142.889	0	0	0	1.03403	0	0	ENSG00000168621	protein_coding	5	37812677	37839686	-1	glial cell derived neurotrophic factor [Source:HGNC Symbol;Acc:HGNC:4232]
LYN	1050.11	0.531575	0.159328	3.33636	0.000848818	0.018288	816.895	749.344	725.843	1173.35	936.659	1169	930.544	939.615	951.635	1225.33	1956.64	1026.41	ENSG00000254087	protein_coding	8	55879813	56014168	1	LYN proto-oncogene, Src family tyrosine kinase [Source:HGNC Symbol;Acc:HGNC:6735]
PTPRE	994.819	1.13289	0.339592	3.33604	0.000849808	0.018288	545.763	401.805	511.555	2397.31	554.763	2104.97	423.998	797.039	706.77	808.612	2042.85	642.402	ENSG00000132334	protein_coding	10	127907061	128085855	1	protein tyrosine phosphatase, receptor type E [Source:HGNC Symbol;Acc:HGNC:9669]
ACACB	227.196	-0.935808	0.280463	-3.33665	0.000847956	0.018288	411.946	539.204	329.183	74.3671	234.606	124.668	199.804	194.062	198.118	169.581	101.707	149.111	ENSG00000076555	protein_coding	12	109116595	109268226	1	acetyl-CoA carboxylase beta [Source:HGNC Symbol;Acc:HGNC:85]
MCM3AP-AS1	92.1519	0.675044	0.202333	3.33631	0.000848997	0.018288	76.9666	49.6484	61.0948	136.34	105.837	121.791	58.159	90.1001	84.5898	88.9266	140.452	91.9177	ENSG00000215424	antisense	21	46229217	46259390	1	MCM3AP antisense RNA 1 [Source:HGNC Symbol;Acc:HGNC:16417]
MARVELD3	464.032	-0.587718	0.17621	-3.33533	0.000851994	0.0183156	559.757	638.501	653.806	266.482	343.971	307.834	491.538	478.223	529.799	468.416	342.896	487.164	ENSG00000140832	protein_coding	16	71626161	71642114	1	MARVEL domain containing 3 [Source:HGNC Symbol;Acc:HGNC:30525]
NUDT16	513.209	-0.572723	0.171735	-3.33493	0.000853221	0.0183225	1046.92	892.516	877.212	418.315	637.669	476.615	387.414	272.28	336.133	234.725	288.653	290.051	ENSG00000198585	protein_coding	3	131381671	131388830	1	nudix hydrolase 16 [Source:HGNC Symbol;Acc:HGNC:26442]
SH3PXD2A-AS1	49.1163	1.50545	0.45152	3.33418	0.000855516	0.0183472	6.12234	17.3192	9.11863	195.214	4.40988	160.15	15.9468	26.733	18.9214	57.9057	38.7454	38.8097	ENSG00000280693	antisense	10	103745966	103755423	1	SH3PXD2A antisense RNA 1 [Source:HGNC Symbol;Acc:HGNC:45242]
PLS3-AS1	60.5163	-0.957473	0.287188	-3.33396	0.000856186	0.0183472	124.196	75.0498	118.542	22.7233	83.7878	31.6465	57.221	52.4759	66.7814	25.8508	28.0904	39.831	ENSG00000271826	antisense	X	115518182	115562731	-1	PLS3 antisense RNA 1 [Source:HGNC Symbol;Acc:HGNC:50343]
LRRC8C	585.413	0.696278	0.20893	3.3326	0.000860392	0.0183984	226.527	166.264	300.003	369.77	635.023	467.984	615.36	732.682	754.63	883.062	1097.46	776.194	ENSG00000171488	protein_coding	1	89633072	89769903	1	leucine rich repeat containing 8 family member C [Source:HGNC Symbol;Acc:HGNC:25075]
OTUB1	1327.79	0.456085	0.136854	3.33263	0.000860289	0.0183984	1089.78	1095.73	1029.49	1665	1244.47	2025.37	1168.81	1157.44	1145.3	1561.39	1497.51	1253.14	ENSG00000167770	protein_coding	11	63985853	64001811	1	OTU deubiquitinase, ubiquitin aldehyde binding 1 [Source:HGNC Symbol;Acc:HGNC:23077]
ATP1B1	2049.05	0.674581	0.202638	3.32899	0.000871601	0.0185792	985.697	1107.27	1222.81	2896.19	1638.71	2806.95	1851.71	2221.81	2238.29	2256.25	2779.98	2582.89	ENSG00000143153	protein_coding	1	169105697	169132722	1	ATPase Na+/K+ transporting subunit beta 1 [Source:HGNC Symbol;Acc:HGNC:804]
C10orf10	527.637	1.61489	0.485029	3.32947	0.000870111	0.0185792	36.7341	20.783	24.6203	4463.06	15.8756	1642.74	12.1946	14.8517	7.79116	12.4084	58.118	22.4688	ENSG00000165507	protein_coding	10	44970981	44978810	-1	chromosome 10 open reading frame 10 [Source:HGNC Symbol;Acc:HGNC:23355]
DSC3	6436.35	0.932071	0.279971	3.32917	0.000871055	0.0185792	772.29	753.962	1375.09	3665.68	2510.99	3944.3	6936.87	10975.4	10835.3	10054.9	11432.8	13978.6	ENSG00000134762	protein_coding	18	30990008	31042815	-1	desmocollin 3 [Source:HGNC Symbol;Acc:HGNC:3037]
ABTB2	541.861	1.09391	0.328666	3.32832	0.000873712	0.0186045	376.961	394.878	354.715	1998.62	436.579	1917.01	134.141	136.635	148.032	235.759	238.284	130.727	ENSG00000166016	protein_coding	11	34150988	34358008	-1	ankyrin repeat and BTB domain containing 2 [Source:HGNC Symbol;Acc:HGNC:23842]
RP11-879F14.2	26.8954	0.964922	0.28995	3.32789	0.000875076	0.018614	25.364	34.6384	19.1491	25.8219	43.2169	59.457	6.56634	11.8813	11.1302	32.0549	30.9963	22.4688	ENSG00000267279	lincRNA	18	61585746	61606916	-1
CFAP69	181.007	-0.65145	0.195786	-3.32737	0.000876706	0.0186291	299.995	192.82	318.24	139.438	161.402	100.693	166.973	185.151	183.649	140.628	127.86	155.239	ENSG00000105792	protein_coding	7	90245174	90311063	1	cilia and flagella associated protein 69 [Source:HGNC Symbol;Acc:HGNC:26107]
HMGA1	5049.8	1.08958	0.327538	3.32659	0.000879167	0.0186618	4106.34	3658.97	4834.7	23656	4101.19	16459	587.219	476.243	412.932	975.09	803.966	525.973	ENSG00000137309	protein_coding	6	34236873	34246231	1	high mobility group AT-hook 1 [Source:HGNC Symbol;Acc:HGNC:5010]
C4B	5.13454	-1.5406	0.463544	-3.32351	0.000888917	0.0187899	20.9909	18.4738	12.7661	2.06575	4.40988	1.91797	0	0.990111	0	0	0	0	ENSG00000224389	protein_coding	6	32014762	32035418	1	complement C4B (Chido blood group) [Source:HGNC Symbol;Acc:HGNC:1324]
CD82	699.342	1.14818	0.345439	3.32383	0.000887899	0.0187899	370.839	618.873	353.803	2290.92	413.647	2570.08	212.937	246.538	215.926	349.502	480.442	268.604	ENSG00000085117	protein_coding	11	44564427	44620363	1	CD82 molecule [Source:HGNC Symbol;Acc:HGNC:6210]
WDR66	560.571	0.897044	0.269887	3.32377	0.00088809	0.0187899	240.521	318.673	318.24	1173.35	448.044	1057.76	509.361	459.411	420.723	511.845	705.166	563.762	ENSG00000158023	protein_coding	12	121917862	122003927	1	WD repeat domain 66 [Source:HGNC Symbol;Acc:HGNC:28506]
DHRS11	168.935	-0.441816	0.132906	-3.32427	0.000886517	0.0187899	199.413	228.613	242.556	159.063	158.756	146.725	160.406	157.428	184.762	159.241	123.017	107.237	ENSG00000278535	protein_coding	17	36591798	36600806	1	dehydrogenase/reductase 11 [Source:HGNC Symbol;Acc:HGNC:28639]
TMEM154	2253.3	0.751036	0.2261	3.3217	0.000894711	0.0188729	524.772	441.062	663.836	1469.78	1068.07	819.931	1700.68	3541.63	3666.3	4257.1	5070.8	3815.61	ENSG00000170006	protein_coding	4	152618632	152680165	-1	transmembrane protein 154 [Source:HGNC Symbol;Acc:HGNC:26489]
MT-TV	752.495	-1.25465	0.377705	-3.32177	0.000894495	0.0188729	687.452	4379.45	809.735	475.123	282.233	667.453	385.538	479.214	290.499	278.154	188.884	106.216	ENSG00000210077	Mt_tRNA	MT	1602	1670	1	mitochondrially encoded tRNA valine [Source:HGNC Symbol;Acc:HGNC:7500]
NLRP3P1	192.234	1.16473	0.350798	3.32021	0.000899487	0.0189539	47.2295	24.2469	43.7694	254.088	110.247	308.793	189.486	253.468	220.379	280.222	377.767	197.112	ENSG00000277883	unprocessed_pseudogene	X	107974078	107985008	1	NLR family pyrin domain containing 3 pseudogene 1 [Source:HGNC Symbol;Acc:HGNC:29886]
ADK	2251.57	0.696386	0.209829	3.31883	0.00090396	0.0190227	1485.11	1385.54	957.456	2803.23	1988.86	3560.71	1948.33	2171.31	2423.05	2842.55	3230.39	2222.37	ENSG00000156110	protein_coding	10	74151185	74709303	1	adenosine kinase [Source:HGNC Symbol;Acc:HGNC:257]
SERPINB5	8040.8	0.726658	0.218964	3.31862	0.000904635	0.0190227	2100.84	2891.15	3189.7	7003.93	6377.57	7667.07	8759.5	11116	11589.9	12457	10741.2	12595.8	ENSG00000206075	protein_coding	18	63476761	63505085	1	serpin family B member 5 [Source:HGNC Symbol;Acc:HGNC:8949]
MIR4458HG	226.61	-0.620633	0.187071	-3.31763	0.000907835	0.0190702	460.925	301.354	243.467	201.411	185.215	157.273	188.548	241.587	234.848	154.07	182.103	168.516	ENSG00000247516	lincRNA	5	8450743	8463095	1	MIR4458 host gene [Source:HGNC Symbol;Acc:HGNC:49008]
C3orf52	1447.81	0.590124	0.177908	3.31701	0.000909869	0.0190931	927.098	856.723	968.399	1588.56	1775.42	1589.99	1039.36	1560.41	1607.21	1343.21	2378	1739.29	ENSG00000114529	protein_coding	3	112086335	112131004	1	chromosome 3 open reading frame 52 [Source:HGNC Symbol;Acc:HGNC:26255]
RP11-2C24.9	65.3204	0.929401	0.280342	3.31524	0.000915658	0.0191947	47.2295	72.7406	67.4779	107.419	72.3221	174.535	15.9468	29.7033	30.0516	40.3272	85.2398	40.8523	ENSG00000282034	protein_coding	16	30704067	30745169	1
VEGFB	358.532	0.564538	0.170342	3.31414	0.00091927	0.0192504	316.613	308.282	336.478	629.022	343.089	511.138	246.707	285.152	224.831	393.965	425.23	281.881	ENSG00000173511	protein_coding	11	64234538	64238793	1	vascular endothelial growth factor B [Source:HGNC Symbol;Acc:HGNC:12681]
AP000662.4	30.2583	-0.914511	0.275982	-3.31367	0.000920809	0.0192627	57.7249	33.4838	56.5355	16.526	27.3413	16.3027	30.0176	24.7528	41.1819	23.7827	24.2158	11.2344	ENSG00000254602	sense_overlapping	11	57638024	57652790	1
PCIF1	260.666	0.71879	0.216962	3.31297	0.000923107	0.0192908	222.154	254.015	202.434	583.575	226.668	524.564	142.583	160.398	152.484	237.827	216.005	205.283	ENSG00000100982	protein_coding	20	45934628	45948023	1	PDX1 C-terminal inhibiting factor 1 [Source:HGNC Symbol;Acc:HGNC:16200]
ETNK2	328.534	0.786282	0.237427	3.31167	0.000927397	0.0193605	313.989	252.86	344.684	919.26	331.623	780.613	154.778	136.635	121.32	213.01	190.821	182.814	ENSG00000143845	protein_coding	1	204131062	204152003	-1	ethanolamine kinase 2 [Source:HGNC Symbol;Acc:HGNC:25575]
KBTBD8	78.7361	1.27998	0.386612	3.31077	0.000930394	0.0193831	16.6178	24.2469	28.2678	91.926	59.9744	300.162	74.1059	43.5649	51.1991	119.947	56.1808	78.6407	ENSG00000163376	protein_coding	3	66998307	67011210	1	kelch repeat and BTB domain containing 8 [Source:HGNC Symbol;Acc:HGNC:30691]
CXCL10	31.3662	1.57849	0.47676	3.31088	0.000930043	0.0193831	3.49848	0	0	43.3808	3.52791	80.5546	27.2034	20.7923	13.3563	22.7487	113.33	48.0015	ENSG00000169245	protein_coding	4	76021117	76023497	-1	C-X-C motif chemokine ligand 10 [Source:HGNC Symbol;Acc:HGNC:10637]
LIPA	2222.68	0.477079	0.144148	3.30966	0.000934102	0.0194403	1205.23	1242.36	1198.19	1834.39	1682.81	2560.49	2636.86	2416.86	2711.32	2844.62	2990.17	3348.87	ENSG00000107798	protein_coding	10	89213569	89414557	-1	lipase A, lysosomal acid type [Source:HGNC Symbol;Acc:HGNC:6617]
MT-ND3	796.611	0.625981	0.189179	3.30893	0.000936538	0.0194709	676.082	772.436	723.108	1608.19	759.382	1342.58	427.75	525.749	552.059	861.347	576.337	734.32	ENSG00000198840	protein_coding	MT	10059	10404	1	mitochondrially encoded NADH:ubiquinone oxidoreductase core subunit 3 [Source:HGNC Symbol;Acc:HGNC:7458]
CREB1	2232.13	0.346994	0.104973	3.30556	0.000947863	0.0196592	1912.79	1599.14	1909.44	2702	2159.96	2389.79	2029	2103.98	2232.72	2241.78	2872	2632.93	ENSG00000118260	protein_coding	2	207529737	207603431	1	cAMP responsive element binding protein 1 [Source:HGNC Symbol;Acc:HGNC:2345]
LRRC75B	170.468	1.13658	0.343858	3.30537	0.00094851	0.0196592	64.7219	36.9476	36.4745	355.309	83.7878	167.822	129.451	186.141	199.231	220.248	381.642	183.835	ENSG00000178026	protein_coding	22	24585620	24593208	-1	leucine rich repeat containing 75B [Source:HGNC Symbol;Acc:HGNC:33155]
PRR14L	2865.73	0.38899	0.117665	3.30591	0.00094668	0.0196592	2038.74	2119.87	2435.59	3380.6	3074.57	3564.54	2760.68	2789.14	2763.64	2719.5	3300.14	3441.81	ENSG00000183530	protein_coding	22	31676256	31750140	-1	proline rich 14 like [Source:HGNC Symbol;Acc:HGNC:28738]
ITPRIP	557.493	0.815814	0.246884	3.30444	0.000951656	0.0197042	425.065	472.237	409.427	1072.13	431.287	1090.36	301.114	396.044	337.246	429.122	878.551	447.333	ENSG00000148841	protein_coding	10	104309698	104338404	-1	inositol 1,4,5-trisphosphate receptor interacting protein [Source:HGNC Symbol;Acc:HGNC:29370]
AC021218.2	12.6634	1.43624	0.434683	3.30411	0.000952783	0.0197074	13.1193	6.92768	11.8542	56.8082	14.1116	44.1132	0	0	0	2.06806	1.93727	1.02131	ENSG00000204876	lincRNA	7	155962632	155966343	1
CMIP	1076.05	0.618394	0.187241	3.30266	0.000957733	0.0197723	739.054	1106.12	814.294	1511.1	1219.77	1293.67	723.236	857.436	804.716	984.397	1874.31	984.541	ENSG00000153815	protein_coding	16	81445170	81711762	1	c-Maf inducing protein [Source:HGNC Symbol;Acc:HGNC:24319]
TMEM184B	1313.15	0.401455	0.121557	3.30262	0.000957875	0.0197723	1029.43	1148.84	1005.79	1874.67	1419.1	1415.46	1102.21	1373.28	1115.25	1425.93	1420.02	1427.79	ENSG00000198792	protein_coding	22	38219291	38273034	-1	transmembrane protein 184B [Source:HGNC Symbol;Acc:HGNC:1310]
MOSPD1	1092.42	-0.677423	0.205147	-3.30214	0.000959508	0.0197858	1435.25	1459.43	1609.44	475.123	1029.27	720.197	1292.63	1145.56	1196.5	755.876	821.402	1168.38	ENSG00000101928	protein_coding	X	134887626	134915267	-1	motile sperm domain containing 1 [Source:HGNC Symbol;Acc:HGNC:25235]
MLXIP	1000.57	0.438382	0.132827	3.30039	0.000965497	0.019889	778.412	1146.53	957.456	1694.95	1240.06	1256.27	699.784	754.464	713.448	863.415	988.975	913.049	ENSG00000175727	protein_coding	12	122078722	122147347	1	MLX interacting protein [Source:HGNC Symbol;Acc:HGNC:17055]
PITPNB	984.759	0.956228	0.289785	3.29978	0.000967604	0.0199122	457.426	367.167	540.735	1908.76	875.803	2227.72	772.952	813.871	884.853	1095.04	944.418	928.369	ENSG00000180957	protein_coding	22	27851669	27920134	-1	phosphatidylinositol transfer protein beta [Source:HGNC Symbol;Acc:HGNC:9002]
CROCCP2	382.046	-0.374219	0.113419	-3.29944	0.000968795	0.0199122	535.268	508.03	505.172	337.751	375.722	318.383	349.892	372.282	337.246	313.311	294.465	337.032	ENSG00000215908	transcribed_unprocessed_pseudogene	1	16618969	16644683	-1	ciliary rootlet coiled-coil, rootletin pseudogene 2 [Source:HGNC Symbol;Acc:HGNC:28170]
PPP3CA	1519.93	0.728809	0.220904	3.29921	0.000969574	0.0199122	1087.15	1046.08	1280.26	3317.6	1518.76	3121.49	983.075	1039.62	1034	1387.67	1241.79	1181.65	ENSG00000138814	protein_coding	4	101023409	101348278	-1	protein phosphatase 3 catalytic subunit alpha [Source:HGNC Symbol;Acc:HGNC:9314]
FOXI3	9.78467	-1.41805	0.429912	-3.29848	0.000972108	0.019944	13.1193	3.46384	10.0305	0	0.881977	0	23.4512	15.8418	21.1474	14.4764	5.8118	9.19177	ENSG00000214336	protein_coding	2	88446787	88452656	-1	forkhead box I3 [Source:HGNC Symbol;Acc:HGNC:35123]
CACNA2D3	22.9715	-1.42489	0.43214	-3.29729	0.000976222	0.0200081	90.9605	4.61845	47.4169	9.29589	22.9314	21.0976	15.0088	20.7923	33.3907	3.10209	1.93727	5.10654	ENSG00000157445	protein_coding	3	54122547	55074557	1	calcium voltage-gated channel auxiliary subunit alpha2delta 3 [Source:HGNC Symbol;Acc:HGNC:15460]
COPS7B	637.396	-0.322427	0.0978589	-3.29481	0.000984871	0.0201026	787.158	722.788	684.809	515.405	633.259	499.63	690.404	723.771	645.553	560.444	586.024	599.508	ENSG00000144524	protein_coding	2	231781671	231809254	1	COP9 signalosome subunit 7B [Source:HGNC Symbol;Acc:HGNC:16760]
F2R	281.567	1.32614	0.402481	3.29491	0.000984523	0.0201026	170.551	113.152	422.193	894.471	478.031	768.146	38.46	38.6143	40.0688	42.3952	339.022	33.7032	ENSG00000181104	protein_coding	5	76716043	76735781	1	coagulation factor II thrombin receptor [Source:HGNC Symbol;Acc:HGNC:3537]
ATP2A2	6170.46	0.855923	0.259717	3.2956	0.000982106	0.0201026	2819.78	3643.96	3174.2	12227.2	4842.93	11318.9	5113.3	5707	5292.42	6854.59	6779.47	6271.85	ENSG00000174437	protein_coding	12	110280756	110351093	1	ATPase sarcoplasmic/endoplasmic reticulum Ca2+ transporting 2 [Source:HGNC Symbol;Acc:HGNC:812]
SRP54	1789.36	0.373575	0.113392	3.29455	0.000985803	0.0201026	1194.73	1318.57	1438.01	1655.7	1831.87	2247.86	1822.63	1744.57	1875.44	2055.65	2068.03	2219.3	ENSG00000100883	protein_coding	14	34981957	35029567	1	signal recognition particle 54 [Source:HGNC Symbol;Acc:HGNC:11301]
GDF15	145.876	-1.32991	0.403574	-3.29535	0.000983004	0.0201026	381.334	651.202	364.745	32.0192	178.159	36.4414	38.46	18.8121	8.90418	13.4424	10.655	16.3409	ENSG00000130513	protein_coding	19	18374731	18389176	1	growth differentiation factor 15 [Source:HGNC Symbol;Acc:HGNC:30142]
SOX9	372.692	1.16699	0.354357	3.29327	0.000990302	0.020174	285.126	178.965	243.467	1385.09	276.941	1201.61	90.9907	131.685	116.867	169.581	304.151	87.8325	ENSG00000125398	protein_coding	17	72121020	72126420	1	SRY-box 9 [Source:HGNC Symbol;Acc:HGNC:11204]
IFI6	9564.25	-1.1651	0.353855	-3.2926	0.000992659	0.0202017	12448.5	8941.32	2979.97	1085.55	3639.04	2532.68	22604.2	17232.9	16153.3	3316.13	13556	10281.5	ENSG00000126709	protein_coding	1	27666061	27672218	-1	interferon alpha inducible protein 6 [Source:HGNC Symbol;Acc:HGNC:4054]
NCEH1	1198.86	0.739757	0.224757	3.29137	0.000997008	0.0202698	1057.42	1341.66	1299.41	1396.45	1848.62	2104.97	657.572	529.709	558.738	1026.79	1851.06	713.894	ENSG00000144959	protein_coding	3	172630249	172711218	-1	neutral cholesterol ester hydrolase 1 [Source:HGNC Symbol;Acc:HGNC:29260]
NSUN7	131.568	-1.08379	0.329358	-3.29061	0.000999715	0.0202841	232.649	203.212	156.84	33.052	46.7448	37.4004	181.981	148.517	142.467	106.505	86.2084	203.24	ENSG00000179299	protein_coding	4	40749897	40809985	1	NOP2/Sun RNA methyltransferase family member 7 [Source:HGNC Symbol;Acc:HGNC:25857]
AC087491.2	7.33397	-1.29577	0.393749	-3.29086	0.000998802	0.0202841	2.62386	6.92768	3.64745	0	0.881977	1.91797	17.8229	21.7824	13.3563	5.17015	7.74907	6.12785	ENSG00000214546	lincRNA	17	39619613	39622513	1
TMEM178B	39.1385	-1.50213	0.456591	-3.28988	0.0010023	0.0203161	146.936	92.369	43.7694	3.09863	5.29186	1.91797	21.5751	44.555	41.1819	6.20418	29.059	33.7032	ENSG00000261115	protein_coding	7	141074232	141480380	1	transmembrane protein 178B [Source:HGNC Symbol;Acc:HGNC:44112]
INPP5K	493.419	-0.387546	0.11781	-3.28958	0.00100337	0.0203174	600.864	656.975	527.969	385.263	438.342	354.824	515.927	515.848	543.155	469.45	443.634	468.78	ENSG00000132376	protein_coding	17	1494571	1516888	-1	inositol polyphosphate-5-phosphatase K [Source:HGNC Symbol;Acc:HGNC:33882]
CELSR1	2766.61	0.71597	0.217668	3.28927	0.00100448	0.0203196	896.486	1458.28	1407.92	1982.09	2788.81	1359.84	2621.85	3015.88	2840.43	3725.61	7013.88	4088.29	ENSG00000075275	protein_coding	22	46360834	46537170	-1	cadherin EGF LAG seven-pass G-type receptor 1 [Source:HGNC Symbol;Acc:HGNC:1850]
MOB1B	1037.45	0.49571	0.150801	3.28719	0.00101194	0.0204296	550.136	471.082	695.752	845.926	959.591	914.87	1153.8	1104.96	1254.38	1635.84	1120.71	1742.35	ENSG00000173542	protein_coding	4	70902326	71022449	1	MOB kinase activator 1B [Source:HGNC Symbol;Acc:HGNC:29801]
TNFRSF10B	1890.91	1.12215	0.341348	3.28742	0.00101111	0.0204296	452.179	616.563	567.179	3438.45	880.213	3769.76	1721.32	2005.96	1892.14	2489.94	2818.72	2038.53	ENSG00000120889	protein_coding	8	23020133	23069179	-1	TNF receptor superfamily member 10b [Source:HGNC Symbol;Acc:HGNC:11905]
RP11-573D15.2	18.899	-1.44842	0.440743	-3.2863	0.00101511	0.0204733	43.731	72.7406	52.8881	1.03288	13.2297	1.91797	11.2566	5.94066	7.79116	6.20418	2.9059	7.14915	ENSG00000232233	lincRNA	3	186810880	186825521	-1
PCDHGC3	419.256	0.725519	0.220793	3.28598	0.0010163	0.0204768	442.558	516.112	315.505	983.298	464.802	758.556	206.371	198.022	175.858	257.473	457.195	255.327	ENSG00000240184	protein_coding	5	141475947	141512979	1	protocadherin gamma subfamily C, 3 [Source:HGNC Symbol;Acc:HGNC:8716]
PARP14	11814.3	-0.659152	0.200738	-3.28365	0.00102474	0.0206222	19306.4	14939.5	10745.4	7113.42	9256.35	9881.37	14434.7	13238.8	14852.2	5695.44	10789.6	11518.3	ENSG00000173193	protein_coding	3	122680618	122730840	1	poly(ADP-ribose) polymerase family member 14 [Source:HGNC Symbol;Acc:HGNC:29232]
SLC2A3	17.8409	1.59347	0.485309	3.28342	0.00102556	0.0206222	2.62386	3.46384	2.73559	28.9205	2.64593	55.6211	4.69024	1.98022	5.56512	0	100.738	5.10654	ENSG00000059804	protein_coding	12	7919230	7936275	-1	solute carrier family 2 member 3 [Source:HGNC Symbol;Acc:HGNC:11007]
GSTM3	610.42	-1.33014	0.405367	-3.28132	0.00103324	0.0207262	1620.67	1685.73	1395.15	56.8082	563.583	78.6367	305.804	400.005	490.843	257.473	234.409	235.922	ENSG00000134202	protein_coding	1	109733932	109741038	-1	glutathione S-transferase mu 3 [Source:HGNC Symbol;Acc:HGNC:4635]
S100A10	2383.63	0.591636	0.180313	3.28115	0.00103384	0.0207262	884.241	1384.38	1175.39	1939.74	2193.48	1762.61	2136.88	2928.75	3065.27	3951.03	4544.83	2637.02	ENSG00000197747	protein_coding	1	151982915	151994390	-1	S100 calcium binding protein A10 [Source:HGNC Symbol;Acc:HGNC:10487]
ATP2B1	2132.9	1.04963	0.319899	3.28115	0.00103386	0.0207262	742.553	932.927	1300.32	4912.36	1603.43	5489.22	1518.7	1535.66	1518.16	2667.8	1648.61	1724.99	ENSG00000070961	protein_coding	12	89588049	89709300	-1	ATPase plasma membrane Ca2+ transporting 1 [Source:HGNC Symbol;Acc:HGNC:814]
PI4KAP1	18.7695	0.949621	0.289441	3.28088	0.00103482	0.0207262	8.7462	17.3192	9.11863	37.1835	22.0494	28.7695	15.9468	10.8912	11.1302	15.5105	27.1218	21.4475	ENSG00000274602	transcribed_unprocessed_pseudogene	22	18533646	18577968	-1	phosphatidylinositol 4-kinase alpha pseudogene 1 [Source:HGNC Symbol;Acc:HGNC:33576]
RAB11FIP3	877.229	-0.638152	0.194623	-3.27892	0.00104205	0.0208503	1074.91	1103.81	1096.97	400.756	777.022	426.748	1029.04	1108.92	983.912	860.313	814.621	849.728	ENSG00000090565	protein_coding	16	425619	523011	1	RAB11 family interacting protein 3 [Source:HGNC Symbol;Acc:HGNC:17224]
C1orf115	93.7293	-0.707462	0.215796	-3.27838	0.00104404	0.0208694	174.924	124.698	122.19	113.616	48.5087	95.8984	87.2385	104.952	89.0418	55.8376	63.9298	43.9162	ENSG00000162817	protein_coding	1	220689845	220699157	1	chromosome 1 open reading frame 115 [Source:HGNC Symbol;Acc:HGNC:25873]
CTD-2015H6.3	167.714	-0.464634	0.141774	-3.27729	0.00104808	0.0209296	262.386	267.87	237.996	143.57	164.048	156.314	133.203	133.665	150.258	116.845	107.518	138.898	ENSG00000249042	antisense	5	80482293	80488063	-1
FCMR	15.8113	1.28622	0.392612	3.27605	0.00105268	0.0209801	8.7462	12.7007	12.7661	49.5781	15.8756	46.9902	1.8761	3.96044	5.56512	8.27224	20.3413	3.06392	ENSG00000162894	protein_coding	1	206904386	206923247	-1	Fc fragment of IgM receptor [Source:HGNC Symbol;Acc:HGNC:14315]
AIDA	251.584	0.832751	0.254182	3.2762	0.00105215	0.0209801	146.936	152.409	161.4	519.537	197.563	507.302	175.415	177.23	224.831	244.031	269.28	243.071	ENSG00000186063	protein_coding	1	222668013	222713210	-1	axin interactor, dorsalization associated [Source:HGNC Symbol;Acc:HGNC:25761]
RP4-635A23.6	229.095	-0.675388	0.206185	-3.27563	0.00105425	0.0209905	79.5905	71.586	86.627	57.8411	54.6826	62.3339	493.414	524.759	513.104	194.398	205.35	405.459	ENSG00000279838	TEC	1	185292384	185294372	-1
RAPH1	1575.71	0.717529	0.219287	3.2721	0.00106753	0.0212342	904.357	854.414	1038.61	2832.15	1375	2392.66	1322.65	1451.5	1518.16	1615.15	2015.73	1588.13	ENSG00000173166	protein_coding	2	203394345	203535410	-1	Ras association (RalGDS/AF-6) and pleckstrin homology domains 1 [Source:HGNC Symbol;Acc:HGNC:14436]
NAB2	571.639	1.01819	0.311245	3.27134	0.0010704	0.0212703	186.294	237.85	196.051	1189.87	270.767	839.111	590.033	581.195	495.295	821.02	715.82	736.363	ENSG00000166886	protein_coding	12	57088894	57095476	1	NGFI-A binding protein 2 [Source:HGNC Symbol;Acc:HGNC:7627]
ASB2	154.232	1.49539	0.457234	3.27051	0.00107354	0.0213118	15.7432	5.77306	16.4135	422.446	29.1052	433.461	95.681	138.615	104.624	168.547	308.026	112.344	ENSG00000100628	protein_coding	14	93934153	93976791	-1	ankyrin repeat and SOCS box containing 2 [Source:HGNC Symbol;Acc:HGNC:16012]
SYT7	236.797	1.10683	0.338476	3.27003	0.00107537	0.0213271	99.7067	122.389	209.729	271.646	415.411	208.099	99.4332	170.299	120.206	180.955	770.064	173.622	ENSG00000011347	protein_coding	11	61515313	61581148	-1	synaptotagmin 7 [Source:HGNC Symbol;Acc:HGNC:11514]
ERBB4	23.3087	-1.49958	0.458707	-3.26915	0.00107871	0.0213723	58.5996	95.8329	48.3288	1.03288	22.0494	0	9.38049	14.8517	14.4693	4.13612	3.87454	7.14915	ENSG00000178568	protein_coding	2	211375717	212538841	-1	erb-b2 receptor tyrosine kinase 4 [Source:HGNC Symbol;Acc:HGNC:3432]
GBP6	726.504	1.33652	0.409288	3.26548	0.00109278	0.0215456	11.3701	4.61845	5.47118	122.912	137.588	119.873	1116.28	1154.47	1231	1555.18	1083.9	2175.39	ENSG00000183347	protein_coding	1	89364058	89386461	1	guanylate binding protein family member 6 [Source:HGNC Symbol;Acc:HGNC:25395]
TMEM129	812.309	-0.746036	0.228446	-3.2657	0.00109194	0.0215456	1096.77	1163.85	1123.42	369.77	654.427	328.931	908.969	954.467	874.836	888.232	635.424	748.618	ENSG00000168936	protein_coding	4	1715952	1721358	-1	transmembrane protein 129 [Source:HGNC Symbol;Acc:HGNC:25137]
HSD17B2	16.2049	1.58644	0.485657	3.26658	0.00108856	0.0215456	3.49848	4.61845	0	70.2356	8.81977	92.0624	0	0	3.33907	4.13612	7.74907	0	ENSG00000086696	protein_coding	16	82035004	82098534	1	hydroxysteroid 17-beta dehydrogenase 2 [Source:HGNC Symbol;Acc:HGNC:5211]
GNA15	1287.62	0.524096	0.160488	3.26563	0.00109219	0.0215456	711.066	879.815	682.986	1327.25	890.797	1024.19	1295.45	1469.32	1241.02	1848.85	2563.01	1517.66	ENSG00000060558	protein_coding	19	3136193	3163769	1	G protein subunit alpha 15 [Source:HGNC Symbol;Acc:HGNC:4383]
CTB-50L17.8	60.9732	-1.04587	0.320202	-3.26628	0.00108972	0.0215456	141.688	100.451	71.1253	17.5589	70.5581	21.0976	58.159	70.2978	71.2335	38.2591	23.2472	48.0015	ENSG00000280239	TEC	19	4448810	4450836	1
SLC25A37	1806.35	1.22173	0.374389	3.26325	0.00110142	0.0216949	481.916	459.536	610.948	4647.94	869.629	3947.18	1325.46	1590.12	1548.22	1571.73	3247.83	1375.7	ENSG00000147454	protein_coding	8	23528805	23575463	1	solute carrier family 25 member 37 [Source:HGNC Symbol;Acc:HGNC:29786]
ZBTB10	1074.07	0.875619	0.268408	3.26226	0.00110527	0.0217322	605.237	326.755	320.064	1510.07	948.125	1501.77	1143.48	1103.97	1229.89	1269.79	1717.39	1212.29	ENSG00000205189	protein_coding	8	80485619	80526265	1	zinc finger and BTB domain containing 10 [Source:HGNC Symbol;Acc:HGNC:30953]
GNA14	5.32078	-1.51529	0.464496	-3.26221	0.00110546	0.0217322	13.1193	18.4738	9.11863	0	5.29186	0	6.56634	3.96044	3.33907	0	1.93727	2.04262	ENSG00000156049	protein_coding	9	77423079	77648307	-1	G protein subunit alpha 14 [Source:HGNC Symbol;Acc:HGNC:4382]
RIN1	805.564	0.873537	0.267824	3.26161	0.00110782	0.0217573	318.362	529.967	610.948	1646.4	633.259	1390.53	522.493	699.018	599.919	988.533	1140.08	587.252	ENSG00000174791	protein_coding	11	66330242	66336840	-1	Ras and Rab interactor 1 [Source:HGNC Symbol;Acc:HGNC:18749]
BTN2A3P	128.917	-0.683052	0.209456	-3.26107	0.00110992	0.0217775	187.169	188.202	149.546	90.8931	106.719	50.8261	158.53	147.526	129.111	97.1988	126.891	114.386	ENSG00000124549	transcribed_unprocessed_pseudogene	6	26421391	26432383	1	butyrophilin subfamily 2 member A3, pseudogene [Source:HGNC Symbol;Acc:HGNC:13229]
ITM2B	6849.69	0.495118	0.151864	3.26027	0.00111307	0.0218181	1973.14	2275.74	1374.18	2455.15	3469.7	2827.08	9297.94	9567.44	10608.2	12820.9	11396.9	14129.8	ENSG00000136156	protein_coding	13	48233158	48270357	1	integral membrane protein 2B [Source:HGNC Symbol;Acc:HGNC:6174]
GJB3	1570.55	0.723268	0.22193	3.25899	0.0011181	0.0218954	725.935	774.745	687.545	1442.93	1079.54	1299.42	1177.25	1994.08	1662.86	2305.89	4139.94	1556.47	ENSG00000188910	protein_coding	1	34781189	34786369	1	gap junction protein beta 3 [Source:HGNC Symbol;Acc:HGNC:4285]
OXCT1	1266.6	-0.372571	0.114373	-3.25751	0.00112395	0.0219888	1816.59	1609.53	1601.23	1200.2	1233	1534.37	1259.8	1095.06	1189.82	1052.64	781.688	825.217	ENSG00000083720	protein_coding	5	41730065	41870519	-1	3-oxoacid CoA-transferase 1 [Source:HGNC Symbol;Acc:HGNC:8527]
RNF2	514.198	0.494132	0.151765	3.2559	0.00113032	0.0220495	405.824	398.341	489.671	802.545	552.117	691.427	423.998	393.074	426.288	551.138	406.826	629.125	ENSG00000121481	protein_coding	1	185045364	185102608	1	ring finger protein 2 [Source:HGNC Symbol;Acc:HGNC:10061]
AP006285.2	8.85451	-1.43668	0.441225	-3.25613	0.00112944	0.0220495	33.2356	31.1745	15.5017	3.09863	10.5837	1.91797	4.69024	1.98022	1.11302	0	1.93727	1.02131	ENSG00000278919	protein_coding	11	1580492	1585989	1
ARID3B	189.759	0.849597	0.260934	3.25599	0.00113	0.0220495	108.453	144.327	144.074	374.934	276.941	381.675	130.389	114.853	112.415	106.505	271.218	111.323	ENSG00000179361	protein_coding	15	74541177	74598131	1	AT-rich interaction domain 3B [Source:HGNC Symbol;Acc:HGNC:14350]
PLAGL2	380.086	0.538465	0.1654	3.25553	0.00113183	0.0220575	289.499	302.509	326.447	645.548	395.126	584.021	278.601	311.885	319.438	382.591	314.806	410.566	ENSG00000126003	protein_coding	20	32192503	32207791	-1	PLAG1 like zinc finger 2 [Source:HGNC Symbol;Acc:HGNC:9047]
APOBR	17.181	-1.53007	0.470031	-3.25525	0.00113292	0.0220576	69.9696	60.0399	50.1525	2.06575	6.17384	1.91797	4.69024	0.990111	3.33907	0	5.8118	1.02131	ENSG00000184730	protein_coding	16	28494649	28498970	1	apolipoprotein B receptor [Source:HGNC Symbol;Acc:HGNC:24087]
SCN5A	22.6492	1.2467	0.383097	3.25427	0.00113683	0.0220715	29.7371	9.2369	10.0305	61.9726	15.8756	84.3906	5.62829	4.95055	6.67814	17.5785	15.4981	10.2131	ENSG00000183873	protein_coding	3	38548057	38649673	-1	sodium voltage-gated channel alpha subunit 5 [Source:HGNC Symbol;Acc:HGNC:10593]
ADGRA3	1742.91	0.53864	0.165508	3.25446	0.00113609	0.0220715	1597.06	1944.37	1884.82	2825.95	1929.77	2329.37	1139.73	998.031	1026.21	2335.87	1404.52	1499.28	ENSG00000152990	protein_coding	4	22345071	22516054	-1	adhesion G protein-coupled receptor A3 [Source:HGNC Symbol;Acc:HGNC:13839]
CDCA2	824.867	0.763892	0.234736	3.25425	0.00113691	0.0220715	272.007	265.561	341.949	846.959	563.583	987.753	1186.63	884.169	1003.95	1205.68	1139.11	1201.06	ENSG00000184661	protein_coding	8	25458997	25507920	1	cell division cycle associated 2 [Source:HGNC Symbol;Acc:HGNC:14623]
RP11-301O19.1	15.5922	-0.976026	0.300044	-3.25294	0.00114219	0.0221527	35.8594	25.4015	27.3559	7.23013	14.9936	9.58984	14.0707	12.8714	13.3563	11.3743	5.8118	9.19177	ENSG00000273080	antisense	2	86195590	86196049	1
GULP1	1081.06	-1.01206	0.311164	-3.25251	0.0011439	0.0221594	3013.07	2463.94	2369.93	460.663	2051.48	669.371	514.989	327.727	446.322	249.201	120.111	285.966	ENSG00000144366	protein_coding	2	188291669	188595931	1	GULP, engulfment adaptor PTB domain containing 1 [Source:HGNC Symbol;Acc:HGNC:18649]
CBX3P4	5.84746	-1.45273	0.446678	-3.25231	0.00114472	0.0221594	8.7462	17.3192	11.8542	2.06575	4.40988	3.83593	5.62829	0.990111	12.2433	1.03403	0	2.04262	ENSG00000256030	transcribed_processed_pseudogene	12	2786931	2794295	-1	chromobox 3 pseudogene 4 [Source:HGNC Symbol;Acc:HGNC:42876]
RP11-146D12.2	10.06	-1.40907	0.433393	-3.25126	0.00114896	0.0222072	5.24772	47.3391	17.3254	4.13151	7.05581	1.91797	5.62829	10.8912	11.1302	4.13612	3.87454	2.04262	ENSG00000240240	processed_transcript	9	40264971	40329221	1
COL6A1	584.947	1.2992	0.399613	3.25115	0.00114939	0.0222072	113.701	53.1122	227.054	1397.48	342.207	881.306	392.104	597.037	523.121	472.552	1567.25	452.439	ENSG00000142156	protein_coding	21	45981737	46005050	1	collagen type VI alpha 1 chain [Source:HGNC Symbol;Acc:HGNC:2211]
TUBG1	600.94	0.331531	0.101982	3.25087	0.00115052	0.0222079	435.561	488.401	468.698	579.444	709.991	587.857	675.395	579.215	552.059	716.583	685.793	732.278	ENSG00000131462	protein_coding	17	42609676	42615234	1	tubulin gamma 1 [Source:HGNC Symbol;Acc:HGNC:12417]
PHLDB2	7535.25	0.771989	0.237538	3.24996	0.00115422	0.0222221	3728.51	4013.43	3449.58	9665.66	6638.64	11108.9	5513.85	8474.36	8677.13	7030.37	13766.2	8356.34	ENSG00000144824	protein_coding	3	111732497	111976517	1	pleckstrin homology like domain family B member 2 [Source:HGNC Symbol;Acc:HGNC:29573]
CTD-2292P10.4	19.5298	-0.997535	0.306932	-3.25002	0.00115399	0.0222221	33.2356	25.4015	41.0338	12.3945	22.9314	11.5078	15.0088	23.7627	22.2605	7.23821	15.4981	4.08523	ENSG00000253741	antisense	8	142702252	142726973	-1
LA16c-390H2.4	34.3143	-1.31594	0.404919	-3.24988	0.00115455	0.0222221	86.5874	87.7506	81.1558	5.16438	20.2855	3.83593	32.8317	17.822	21.1474	14.4764	21.3099	19.4048	ENSG00000262312	antisense	16	3542739	3545785	1
AFAP1L2	2068.05	0.624599	0.192276	3.24846	0.00116033	0.022312	868.498	1049.54	1140.74	1957.3	2124.68	2225.8	2092.79	2429.73	2498.74	2347.25	3818.36	2263.22	ENSG00000169129	protein_coding	10	114294824	114404756	-1	actin filament associated protein 1 like 2 [Source:HGNC Symbol;Acc:HGNC:25901]
ZNF48	100.022	-0.54206	0.166881	-3.24819	0.00116143	0.0223121	127.695	121.234	153.193	67.137	94.3715	74.8007	118.194	98.0209	97.946	87.8926	66.8357	92.939	ENSG00000180035	protein_coding	16	30378106	30400108	1	zinc finger protein 48 [Source:HGNC Symbol;Acc:HGNC:13114]
SCCPDH	1060.64	-0.457531	0.140923	-3.24666	0.00116767	0.0223682	1576.94	1355.52	1559.29	825.268	1239.18	1163.25	1057.18	877.238	963.878	776.557	553.09	780.279	ENSG00000143653	protein_coding	1	246724047	246768137	1	saccharopine dehydrogenase (putative) [Source:HGNC Symbol;Acc:HGNC:24275]
RPL5P12	16.9141	1.24693	0.38405	3.24678	0.00116718	0.0223682	6.12234	4.61845	10.9424	41.3151	11.4657	45.0722	4.69024	13.8615	10.0172	23.7827	10.655	20.4262	ENSG00000242697	processed_pseudogene	4	98025390	98026240	1	ribosomal protein L5 pseudogene 12 [Source:HGNC Symbol;Acc:HGNC:36221]
SLC2A8	345.426	0.685138	0.210994	3.24719	0.00116549	0.0223682	264.135	273.643	226.142	544.326	234.606	520.728	287.043	268.32	245.978	494.266	478.505	307.414	ENSG00000136856	protein_coding	9	127397138	127408424	1	solute carrier family 2 member 8 [Source:HGNC Symbol;Acc:HGNC:13812]
MARC2	206.992	-0.568553	0.175153	-3.24603	0.00117025	0.0223965	286.875	275.952	278.118	231.364	163.166	194.674	229.822	189.111	227.057	148.9	85.2398	173.622	ENSG00000117791	protein_coding	1	220748225	220784815	1	mitochondrial amidoxime reducing component 2 [Source:HGNC Symbol;Acc:HGNC:26064]
SMKR1	18.2843	-0.907563	0.279746	-3.24424	0.00117766	0.0224322	30.6117	24.2469	24.6203	12.3945	12.3477	13.4258	24.3893	15.8418	26.7126	6.20418	18.404	10.2131	ENSG00000240204	protein_coding	7	129502479	129512932	1	small lysine rich protein 1 [Source:HGNC Symbol;Acc:HGNC:43561]
SAPCD2	722.464	-0.89968	0.277307	-3.24435	0.00117718	0.0224322	1277.82	1159.23	1333.14	290.238	913.728	339.48	823.607	636.641	608.824	615.248	308.026	363.586	ENSG00000186193	protein_coding	9	137062124	137070588	-1	suppressor APC domain containing 2 [Source:HGNC Symbol;Acc:HGNC:28055]
VPS37B	990.04	0.756864	0.233218	3.2453	0.00117325	0.0224322	627.977	708.932	662.013	2149.42	859.927	1701.24	732.616	800.999	716.787	1020.59	1139.11	760.874	ENSG00000139722	protein_coding	12	122865328	122896444	-1	VPS37B, ESCRT-I subunit [Source:HGNC Symbol;Acc:HGNC:25754]
S1PR2	106.572	-0.563384	0.173631	-3.24472	0.00117568	0.0224322	133.817	174.347	158.664	102.255	103.191	70.9648	104.123	96.0407	104.624	80.6543	92.9889	57.1932	ENSG00000267534	protein_coding	19	10221435	10231272	-1	sphingosine-1-phosphate receptor 2 [Source:HGNC Symbol;Acc:HGNC:3169]
NWD1	107.754	-0.992419	0.305899	-3.24427	0.0011775	0.0224322	234.398	297.89	247.115	70.2356	90.8436	43.1543	54.4068	56.4363	56.7642	41.3612	30.9963	69.4489	ENSG00000188039	protein_coding	19	16719976	16817963	1	NACHT and WD repeat domain containing 1 [Source:HGNC Symbol;Acc:HGNC:27619]
RPS3AP37	8.2611	-1.19734	0.36911	-3.24385	0.00117928	0.0224418	18.367	12.7007	11.8542	6.19726	6.17384	0.958984	12.1946	10.8912	6.67814	4.13612	3.87454	5.10654	ENSG00000227583	processed_pseudogene	10	68674356	68675100	1	ribosomal protein S3a pseudogene 37 [Source:HGNC Symbol;Acc:HGNC:36691]
RPLP0P2	19.6734	1.43986	0.444003	3.24289	0.00118322	0.022494	12.2447	13.8554	9.11863	28.9205	17.6395	66.1699	3.7522	7.92088	1.11302	6.20418	61.9926	7.14915	ENSG00000243742	transcribed_processed_pseudogene	11	61615036	61639449	1	ribosomal protein lateral stalk subunit P0 pseudogene 2 [Source:HGNC Symbol;Acc:HGNC:17960]
EFS	265.138	-0.427319	0.131781	-3.24265	0.00118425	0.022494	118.948	177.81	164.135	117.748	101.427	101.652	403.361	489.115	459.679	321.583	374.861	351.33	ENSG00000100842	protein_coding	14	23356402	23365752	-1	embryonal Fyn-associated substrate [Source:HGNC Symbol;Acc:HGNC:16898]
AK5	47.859	-1.57008	0.484475	-3.24079	0.001192	0.0225359	165.303	98.1421	274.471	0	28.2233	0	0.938049	1.98022	2.22605	1.03403	0.968634	1.02131	ENSG00000154027	protein_coding	1	77282051	77559969	1	adenylate kinase 5 [Source:HGNC Symbol;Acc:HGNC:365]
TAF1B	427.676	0.667544	0.205977	3.24086	0.00119168	0.0225359	251.891	252.86	279.03	589.772	325.449	731.705	424.936	381.193	388.445	505.641	520.156	481.036	ENSG00000115750	protein_coding	2	9843354	9934416	1	TATA-box binding protein associated factor, RNA polymerase I subunit B [Source:HGNC Symbol;Acc:HGNC:11533]
COL17A1	58845.4	0.522876	0.161329	3.24105	0.0011909	0.0225359	18533.2	22115.5	16774.6	28958.8	31679.7	27980.3	63049.1	90672.3	82877.9	90903.7	144692	87908	ENSG00000065618	protein_coding	10	104031286	104086002	-1	collagen type XVII alpha 1 chain [Source:HGNC Symbol;Acc:HGNC:2194]
RP11-293M10.6	22.4913	-1.00241	0.309244	-3.24148	0.00118912	0.0225359	52.4772	62.3491	38.2983	12.3945	35.2791	19.1797	9.38049	9.90111	14.4693	7.23821	4.84317	4.08523	ENSG00000259319	antisense	14	75423683	75427741	-1
LINC01521	37.497	-0.692954	0.213823	-3.24078	0.00119202	0.0225359	50.728	51.9576	66.566	33.052	31.7512	23.9746	37.522	41.5846	33.3907	18.6125	27.1218	33.7032	ENSG00000213888	lincRNA	22	31346777	31348719	1	long intergenic non-protein coding RNA 1521 [Source:HGNC Symbol;Acc:HGNC:26029]
ZC3H12A	445.579	0.656817	0.202731	3.23985	0.00119593	0.0225886	274.631	278.262	242.556	423.479	419.821	358.66	401.485	432.678	399.575	508.743	1116.83	490.228	ENSG00000163874	protein_coding	1	37474552	37484379	1	zinc finger CCCH-type containing 12A [Source:HGNC Symbol;Acc:HGNC:26259]
CTD-2377O17.1	8.75486	-1.35775	0.419161	-3.2392	0.00119864	0.0226188	22.7401	33.4838	11.8542	3.09863	2.64593	5.7539	4.69024	4.95055	6.67814	6.20418	1.93727	1.02131	ENSG00000271714	antisense	5	74865893	74867854	1
GKAP1	80.68	-0.972898	0.300389	-3.23879	0.00120037	0.0226302	176.673	95.8329	150.457	45.4466	72.3221	19.1797	97.5571	60.3967	84.5898	59.9737	46.4944	59.2358	ENSG00000165113	protein_coding	9	83739421	83829516	-1	G kinase anchoring protein 1 [Source:HGNC Symbol;Acc:HGNC:17496]
PTPRF	4074.09	0.783183	0.241954	3.23691	0.00120831	0.022753	2716.57	2995.07	3108.54	8295.03	2939.63	6360.94	2194.1	3415.88	3021.86	3623.24	6384.27	3833.99	ENSG00000142949	protein_coding	1	43525187	43623666	1	protein tyrosine phosphatase, receptor type F [Source:HGNC Symbol;Acc:HGNC:9670]
PLXNA2	1518.09	0.677832	0.20942	3.23672	0.00120913	0.022753	640.222	1133.83	663.836	1983.12	1605.2	1615.89	1431.46	1688.14	1556.01	1547.94	1848.15	2503.22	ENSG00000076356	protein_coding	1	208022242	208244320	-1	plexin A2 [Source:HGNC Symbol;Acc:HGNC:9100]
REEP1	199.746	-1.31178	0.405325	-3.23635	0.00121067	0.0227608	78.7158	26.5561	17.3254	1.03288	21.1674	5.7539	414.618	630.7	586.563	190.262	86.2084	338.053	ENSG00000068615	protein_coding	2	86213993	86338083	-1	receptor accessory protein 1 [Source:HGNC Symbol;Acc:HGNC:25786]
MAP7D1	2474.31	0.529688	0.163751	3.23471	0.00121764	0.0228495	1468.49	1667.26	1251.99	2536.74	1705.74	2203.74	2404.22	2763.4	2528.79	3678.04	4805.39	2677.87	ENSG00000116871	protein_coding	1	36155579	36180849	1	MAP7 domain containing 1 [Source:HGNC Symbol;Acc:HGNC:25514]
RP11-313J2.1	23.0536	1.50203	0.464317	3.23492	0.00121676	0.0228495	9.62082	3.46384	6.38304	96.0575	18.5215	129.463	0.938049	3.96044	1.11302	2.06806	0.968634	4.08523	ENSG00000215146	transcribed_unprocessed_pseudogene	10	42331866	42367974	-1
ITPR3	5562.54	0.731945	0.226337	3.23388	0.00122122	0.0228739	4455.32	4814.74	4882.12	13559.6	5136.63	10904.6	2878.87	3532.71	3167.66	3520.87	5617.11	4280.3	ENSG00000096433	protein_coding	6	33620365	33696574	1	inositol 1,4,5-trisphosphate receptor type 3 [Source:HGNC Symbol;Acc:HGNC:6182]
MIR29A	1060.95	0.853178	0.263832	3.23379	0.00122157	0.0228739	796.779	728.561	835.267	1908.76	1321.2	2871.2	592.847	606.938	583.224	594.567	1341.56	550.485	ENSG00000226380	lincRNA	7	130876747	130913310	-1	microRNA 29a [Source:HGNC Symbol;Acc:HGNC:31616]
FXYD5	1165.89	0.856543	0.264887	3.23362	0.00122234	0.0228739	991.819	865.96	898.185	3474.6	1049.55	2684.2	602.227	559.412	527.573	721.753	983.163	632.189	ENSG00000089327	protein_coding	19	35154730	35169883	1	FXYD domain containing ion transport regulator 5 [Source:HGNC Symbol;Acc:HGNC:4029]
GPER1	13.6768	1.3691	0.423456	3.23315	0.00122432	0.0228897	0.87462	13.8554	1.82373	45.4466	15.8756	31.6465	6.56634	4.95055	5.56512	16.5445	8.71771	12.2557	ENSG00000164850	protein_coding	7	1082208	1093815	1	G protein-coupled estrogen receptor 1 [Source:HGNC Symbol;Acc:HGNC:4485]
PIWIL2	20.1207	1.28204	0.396708	3.2317	0.00123058	0.0229692	2.62386	2.30923	4.55932	14.4603	16.7576	40.2773	22.5132	17.822	18.9214	15.5105	58.118	27.5753	ENSG00000197181	protein_coding	8	22275297	22357563	1	piwi like RNA-mediated gene silencing 2 [Source:HGNC Symbol;Acc:HGNC:17644]
MAP2K1	1409.65	0.614203	0.19006	3.23164	0.00123084	0.0229692	837.012	950.246	972.958	1831.29	1408.52	2079.08	1146.3	1383.18	1379.04	1574.83	2189.11	1164.29	ENSG00000169032	protein_coding	15	66386817	66492312	1	mitogen-activated protein kinase kinase 1 [Source:HGNC Symbol;Acc:HGNC:6840]
RP11-369G6.2	5.43176	-1.51518	0.468929	-3.23115	0.00123294	0.0229872	13.1193	23.0923	12.7661	0	5.29186	0	2.81415	3.96044	1.11302	1.03403	0.968634	1.02131	ENSG00000268105	processed_pseudogene	19	23125665	23128543	1
KSR2	19.7077	-1.22785	0.380076	-3.23053	0.00123561	0.0230159	45.4803	34.6384	42.8576	2.06575	22.0494	5.7539	20.6371	16.8319	17.8084	7.23821	5.8118	15.3196	ENSG00000171435	protein_coding	12	117453012	117968983	-1	kinase suppressor of ras 2 [Source:HGNC Symbol;Acc:HGNC:18610]
SLC39A4	248.755	0.505642	0.156549	3.22992	0.00123825	0.0230437	190.667	234.386	217.023	304.699	290.17	359.619	182.92	216.834	183.649	325.719	293.496	185.878	ENSG00000147804	protein_coding	8	144409742	144416895	-1	solute carrier family 39 member 4 [Source:HGNC Symbol;Acc:HGNC:17129]
ASCL2	105.654	1.0899	0.337572	3.22865	0.00124378	0.0231063	11.3701	13.8554	5.47118	64.0383	29.9872	66.1699	120.07	183.17	150.258	286.426	187.915	149.111	ENSG00000183734	protein_coding	11	2268495	2270952	-1	achaete-scute family bHLH transcription factor 2 [Source:HGNC Symbol;Acc:HGNC:739]
IKBIP	586.198	0.60909	0.188653	3.22862	0.0012439	0.0231063	285.126	294.426	333.742	641.416	627.968	749.925	726.05	606.938	622.18	756.91	738.099	651.594	ENSG00000166130	protein_coding	12	98613405	98645113	-1	IKBKB interacting protein [Source:HGNC Symbol;Acc:HGNC:26430]
AF127936.7	41.152	0.96197	0.298144	3.22653	0.00125302	0.0232544	26.2386	26.5561	22.7966	110.518	32.6331	82.4726	22.5132	26.733	28.9386	38.2591	45.5258	30.6392	ENSG00000281903	lincRNA	21	14819699	14918552	-1
KB-1991G8.1	11.0285	-1.28047	0.396921	-3.22601	0.00125528	0.0232751	25.364	25.4015	18.2373	2.06575	7.93779	0.958984	8.44244	13.8615	10.0172	4.13612	7.74907	8.17046	ENSG00000253217	lincRNA	8	100337595	100350707	1
PPM1J	37.8866	0.701328	0.217457	3.22514	0.00125913	0.0233079	33.2356	25.4015	23.7084	42.3479	34.3971	39.3183	24.3893	29.7033	32.2777	64.1099	64.8985	40.8523	ENSG00000155367	protein_coding	1	112709994	112715477	-1	protein phosphatase, Mg2+/Mn2+ dependent 1J [Source:HGNC Symbol;Acc:HGNC:20785]
HERC6	1458.48	-0.953972	0.295846	-3.22456	0.00126166	0.0233079	1883.06	1191.56	597.27	292.304	666.774	749.925	3132.15	2425.77	2571.08	702.106	1499.45	1790.35	ENSG00000138642	protein_coding	4	88378739	88443111	1	HECT and RLD domain containing E3 ubiquitin protein ligase family member 6 [Source:HGNC Symbol;Acc:HGNC:26072]
ANXA2P2	90.0243	0.722692	0.224108	3.22474	0.00126086	0.0233079	67.3458	79.6683	66.566	158.03	109.365	157.273	64.7254	57.4264	58.9902	87.8926	123.985	49.0228	ENSG00000231991	processed_pseudogene	9	33624274	33625293	1	annexin A2 pseudogene 2 [Source:HGNC Symbol;Acc:HGNC:539]
ERO1A	4114.84	1.09916	0.340817	3.22508	0.00125937	0.0233079	1125.64	1117.67	1427.07	5444.29	1898.9	5707.87	2869.49	4886.2	4315.19	3541.55	13361.3	3682.84	ENSG00000197930	protein_coding	14	52639916	52695900	-1	endoplasmic reticulum oxidoreductase 1 alpha [Source:HGNC Symbol;Acc:HGNC:13280]
SGMS2	1052.09	0.826597	0.256527	3.22226	0.00127184	0.0234317	555.384	551.905	802.44	2012.04	1090.12	2284.3	696.032	779.217	918.244	1043.34	1135.24	756.789	ENSG00000164023	protein_coding	4	107824563	107915047	1	sphingomyelin synthase 2 [Source:HGNC Symbol;Acc:HGNC:28395]
CYFIP1	4571.74	0.304348	0.0944476	3.2224	0.00127122	0.0234317	3050.68	3616.25	3520.7	4332.92	3941.55	4235.83	4189.33	5056.49	5070.93	6076.99	6486.94	5282.2	ENSG00000273749	protein_coding	15	22867052	22981063	-1	cytoplasmic FMR1 interacting protein 1 [Source:HGNC Symbol;Acc:HGNC:13759]
ZNF554	139.501	-0.791643	0.245662	-3.22249	0.00127084	0.0234317	273.756	213.603	206.081	64.0383	104.073	79.5956	138.831	134.655	120.206	99.2669	95.8948	144.004	ENSG00000172006	protein_coding	19	2819874	2835773	1	zinc finger protein 554 [Source:HGNC Symbol;Acc:HGNC:26629]
ADAMTSL3	302.087	-1.48647	0.461512	-3.22088	0.00127799	0.0235236	477.543	178.965	232.525	2.06575	104.955	1.91797	674.457	675.255	667.814	114.777	216.974	277.796	ENSG00000156218	protein_coding	15	83654086	84039842	1	ADAMTS like 3 [Source:HGNC Symbol;Acc:HGNC:14633]
LINC00476	151.827	-0.629505	0.195529	-3.2195	0.00128413	0.0235938	237.022	229.768	217.935	101.222	159.638	79.5956	150.088	141.586	148.032	122.016	110.424	124.6	ENSG00000175611	processed_transcript	9	95759231	95875977	-1	long intergenic non-protein coding RNA 476 [Source:HGNC Symbol;Acc:HGNC:27858]
USP18	328.76	-0.958343	0.297651	-3.21968	0.00128332	0.0235938	375.212	333.683	169.607	55.7753	188.743	204.264	749.501	500.996	562.077	166.479	273.155	365.628	ENSG00000184979	protein_coding	22	18149899	18177397	1	ubiquitin specific peptidase 18 [Source:HGNC Symbol;Acc:HGNC:12616]
RHPN1	428.147	-1.23778	0.384613	-3.21825	0.00128977	0.0236759	1089.78	1339.35	1005.79	98.1233	820.238	80.5546	211.999	151.487	133.563	57.9057	77.4907	71.4915	ENSG00000158106	protein_coding	8	143368887	143384220	1	rhophilin Rho GTPase binding protein 1 [Source:HGNC Symbol;Acc:HGNC:19973]
PRDM5	249.797	-1.07343	0.33373	-3.21648	0.00129774	0.0237834	390.955	360.239	361.098	77.4657	336.915	50.8261	384.6	277.231	333.907	143.73	98.8007	181.793	ENSG00000138738	protein_coding	4	120684919	120922870	-1	PR/SET domain 5 [Source:HGNC Symbol;Acc:HGNC:9349]
MSN	8625.44	0.799897	0.248691	3.21643	0.00129798	0.0237834	4513.92	3736.33	4610.38	13948	6175.6	13696.2	7612.27	9018.92	8507.95	9276.28	13597.7	8811.84	ENSG00000147065	protein_coding	X	65588377	65741931	1	moesin [Source:HGNC Symbol;Acc:HGNC:7373]
GID4	341.879	0.573922	0.178451	3.21613	0.00129932	0.0237864	195.04	174.347	228.878	440.005	243.426	334.685	334.883	389.113	335.02	363.979	525.968	537.208	ENSG00000141034	protein_coding	17	18039292	18068404	1	GID complex subunit 4 homolog [Source:HGNC Symbol;Acc:HGNC:28453]
ZFP36L2	494.251	1.19231	0.371039	3.21345	0.00131151	0.0238427	134.692	117.771	181.461	1149.59	178.159	760.474	358.335	466.342	474.148	498.402	1220.48	391.161	ENSG00000152518	protein_coding	2	43222402	43226609	-1	ZFP36 ring finger protein like 2 [Source:HGNC Symbol;Acc:HGNC:1108]
METAP1	1318.11	0.407923	0.126917	3.21409	0.00130858	0.0238427	665.586	675.449	807.911	1107.24	1130.69	1188.18	1496.19	1595.07	1739.66	1872.63	1617.62	1921.08	ENSG00000164024	protein_coding	4	98995620	99062813	1	methionyl aminopeptidase 1 [Source:HGNC Symbol;Acc:HGNC:15789]
FIS1	831.688	0.574817	0.178838	3.21418	0.00130816	0.0238427	525.647	540.359	518.85	1107.24	696.762	1212.16	833.925	826.742	781.342	1131.23	970.571	835.43	ENSG00000214253	protein_coding	7	101239458	101252316	-1	fission, mitochondrial 1 [Source:HGNC Symbol;Acc:HGNC:21689]
UBE3C	4536.05	0.748286	0.23284	3.21374	0.00131019	0.0238427	2274.89	2071.38	2280.57	7051.45	3380.62	6653.43	4483.87	4760.45	4862.8	6094.57	5161.85	5356.76	ENSG00000009335	protein_coding	7	157138913	157269372	1	ubiquitin protein ligase E3C [Source:HGNC Symbol;Acc:HGNC:16803]
EPB41L4B	562.375	0.837168	0.260526	3.21338	0.00131183	0.0238427	117.199	144.327	151.369	533.997	364.256	416.199	594.723	836.643	908.227	893.402	1073.25	714.915	ENSG00000095203	protein_coding	9	109171975	109320964	-1	erythrocyte membrane protein band 4.1 like 4B [Source:HGNC Symbol;Acc:HGNC:19818]
IFIT3	4801.42	-1.07803	0.335445	-3.21374	0.00131017	0.0238427	6229.05	3191.35	1423.42	587.707	1603.43	1500.81	9219.14	9014.96	10266.5	2137.34	6222.5	6220.78	ENSG00000119917	protein_coding	10	89327894	89340971	1	interferon induced protein with tetratricopeptide repeats 3 [Source:HGNC Symbol;Acc:HGNC:5411]
NIN	3005.67	0.667233	0.207616	3.21379	0.00130996	0.0238427	1737.87	1727.3	1914	4017.89	2533.92	5307.02	2785.07	2820.82	2949.51	3496.06	3057.98	3720.62	ENSG00000100503	protein_coding	14	50719763	50831121	-1	ninein [Source:HGNC Symbol;Acc:HGNC:14906]
ZNF668	224.448	-0.347974	0.108259	-3.21428	0.00130774	0.0238427	252.765	305.972	257.145	194.181	211.674	181.248	227.946	230.696	238.187	206.806	193.727	193.027	ENSG00000167394	protein_coding	16	31060843	31074320	-1	zinc finger protein 668 [Source:HGNC Symbol;Acc:HGNC:25821]
RSL24D1	1489.97	0.362725	0.112889	3.21312	0.00131301	0.0238427	1016.31	1035.69	1114.3	1459.45	1578.74	1705.07	1605.94	1511.9	1600.53	1902.62	1554.66	1794.44	ENSG00000137876	protein_coding	15	55180806	55197067	-1	ribosomal L24 domain containing 1 [Source:HGNC Symbol;Acc:HGNC:18479]
ANXA8	2008.67	0.462863	0.144101	3.21208	0.0013178	0.0238869	1249.83	1302.4	1029.49	1636.08	2207.59	1337.78	2123.74	2303.99	2148.13	2993.52	3303.04	2468.5	ENSG00000265190	protein_coding	10	47460162	47484158	-1	annexin A8 [Source:HGNC Symbol;Acc:HGNC:546]
NYNRIN	49.4074	1.17088	0.364501	3.21229	0.00131683	0.0238869	34.9848	15.01	22.7966	192.115	54.6826	134.258	23.4512	22.7725	14.4693	21.7146	29.059	27.5753	ENSG00000205978	protein_coding	14	24398786	24419288	1	NYN domain and retroviral integrase containing [Source:HGNC Symbol;Acc:HGNC:20165]
RELT	522.469	0.679568	0.211665	3.21058	0.00132467	0.0239899	323.61	294.426	329.183	702.356	422.467	856.372	507.484	508.917	440.757	614.214	801.06	468.78	ENSG00000054967	protein_coding	11	73376264	73397474	1	RELT tumor necrosis factor receptor [Source:HGNC Symbol;Acc:HGNC:13764]
CNNM1	122.576	-0.981647	0.305813	-3.20996	0.00132755	0.0240205	237.022	304.818	272.647	36.1507	189.625	86.3085	82.5483	69.3077	66.7814	47.5654	28.0904	50.0441	ENSG00000119946	protein_coding	10	99329099	99394330	1	cyclin and CBS domain divalent metal cation transport mediator 1 [Source:HGNC Symbol;Acc:HGNC:102]
SBK3	5.67056	-1.54471	0.481293	-3.2095	0.00132964	0.0240369	12.2447	16.1646	33.7389	3.09863	0.881977	1.91797	0	0	0	0	0	0	ENSG00000231274	protein_coding	19	55540656	55545543	-1	SH3 domain binding kinase family member 3 [Source:HGNC Symbol;Acc:HGNC:44121]
KRTAP5-AS1	13.4373	-1.30798	0.407692	-3.20824	0.00133548	0.0241209	47.2295	39.2568	29.1796	5.16438	10.5837	3.83593	5.62829	5.94066	3.33907	1.03403	2.9059	7.14915	ENSG00000233930	antisense	11	1571353	1599184	1	KRTAP5-1/KRTAP5-2 antisense RNA 1 [Source:HGNC Symbol;Acc:HGNC:27877]
EFNB1	1605.51	0.944061	0.294318	3.20762	0.00133839	0.024152	381.334	606.172	621.891	2530.55	1129.81	1985.1	1588.12	2032.7	1709.6	1786.8	3212.96	1681.07	ENSG00000090776	protein_coding	X	68828997	68842147	1	ephrin B1 [Source:HGNC Symbol;Acc:HGNC:3226]
OAZ2	294.698	0.456029	0.142183	3.20735	0.00133966	0.0241532	240.521	302.509	230.701	433.808	277.823	384.552	242.955	251.488	215.926	316.413	350.645	289.03	ENSG00000180304	protein_coding	15	64687573	64703281	-1	ornithine decarboxylase antizyme 2 [Source:HGNC Symbol;Acc:HGNC:8096]
FCHSD2	529.948	0.842681	0.262825	3.20625	0.00134477	0.0242239	327.108	240.159	315.505	1107.24	441.87	1000.22	488.723	430.698	388.445	494.266	607.333	517.803	ENSG00000137478	protein_coding	11	72836745	73142261	-1	FCH and double SH3 domains 2 [Source:HGNC Symbol;Acc:HGNC:29114]
DNAH7	101.871	-1.37849	0.430491	-3.20214	0.00136412	0.0245505	439.059	272.489	275.383	14.4603	98.7814	9.58984	34.7078	17.822	15.5823	13.4424	9.68634	21.4475	ENSG00000118997	protein_coding	2	195737703	196068812	-1	dynein axonemal heavy chain 7 [Source:HGNC Symbol;Acc:HGNC:18661]
CCNI	1920.65	0.888466	0.277699	3.19939	0.0013772	0.024764	940.217	973.339	1260.2	4755.36	1422.63	3384.25	1412.7	1512.89	1577.15	2105.29	1775.51	1928.23	ENSG00000118816	protein_coding	4	77047158	77076005	-1	cyclin I [Source:HGNC Symbol;Acc:HGNC:1595]
PTPN23	283.848	0.718886	0.224775	3.19825	0.00138267	0.0248401	263.261	307.127	190.579	671.37	308.692	617.585	144.46	145.546	154.71	239.895	199.539	163.409	ENSG00000076201	protein_coding	3	47381011	47413441	1	protein tyrosine phosphatase, non-receptor type 23 [Source:HGNC Symbol;Acc:HGNC:14406]
ERRFI1	1579.27	1.06253	0.332424	3.1963	0.00139201	0.0249782	673.458	815.157	1014.9	3254.59	1338.84	3465.77	727.926	1287.14	1076.29	1095.04	3408.62	793.556	ENSG00000116285	protein_coding	1	8004404	8026308	-1	ERBB receptor feedback inhibitor 1 [Source:HGNC Symbol;Acc:HGNC:18185]
CTD-2186M15.3	49.5175	-1.05688	0.3307	-3.19589	0.00139402	0.0249782	165.303	118.925	81.1558	25.8219	50.2727	20.1387	27.2034	31.6835	16.6953	13.4424	25.1845	18.3835	ENSG00000272086	lincRNA	5	32174471	32175272	1
CTC-329D1.2	13.7897	-1.0311	0.322635	-3.19588	0.00139406	0.0249782	31.4863	25.4015	19.1491	5.16438	11.4657	6.71289	17.8229	9.90111	12.2433	8.27224	9.68634	8.17046	ENSG00000249637	antisense	5	140370891	140401367	-1
ETV7	108.549	-0.84958	0.265992	-3.19401	0.00140312	0.0250739	195.915	172.037	55.6237	60.9397	64.3843	58.498	161.344	144.556	119.093	78.5863	82.3339	109.28	ENSG00000010030	protein_coding	6	36354091	36387800	-1	ETS variant 7 [Source:HGNC Symbol;Acc:HGNC:18160]
BCL9L	671.802	1.07628	0.336939	3.1943	0.00140171	0.0250739	416.319	463	405.779	2512.99	493.907	2310.19	184.796	230.696	208.135	254.371	332.241	249.199	ENSG00000186174	protein_coding	11	118893875	118925608	-1	B-cell CLL/lymphoma 9-like [Source:HGNC Symbol;Acc:HGNC:23688]
RPUSD1	780.609	-0.540052	0.16907	-3.19426	0.00140191	0.0250739	889.489	1079.56	1101.53	469.959	796.425	493.877	847.058	861.396	804.716	771.386	623.8	628.104	ENSG00000007376	protein_coding	16	784974	788397	-1	RNA pseudouridylate synthase domain containing 1 [Source:HGNC Symbol;Acc:HGNC:14173]
PCDHB8	16.4048	-1.44826	0.45357	-3.19303	0.00140786	0.0251364	42.8564	54.2668	57.4474	0	14.9936	3.83593	1.8761	6.93077	6.67814	1.03403	3.87454	3.06392	ENSG00000120322	protein_coding	5	141177790	141180529	1	protocadherin beta 8 [Source:HGNC Symbol;Acc:HGNC:8693]
IQSEC1	325.145	0.746884	0.233962	3.19233	0.00141129	0.0251755	251.891	177.81	196.051	464.794	211.674	410.445	226.07	319.806	253.769	381.557	679.012	328.861	ENSG00000144711	protein_coding	3	12897220	13073117	-1	IQ motif and Sec7 domain 1 [Source:HGNC Symbol;Acc:HGNC:29112]
RP11-21L19.1	16.0859	0.86888	0.27229	3.19101	0.00141778	0.0252064	11.3701	9.2369	14.5898	20.6575	18.5215	23.9746	9.38049	8.91099	12.2433	16.5445	26.1531	21.4475	ENSG00000254418	antisense	11	14262846	14273691	-1
VASH1	28.2375	-0.896446	0.280933	-3.19096	0.00141801	0.0252064	42.8564	46.1845	81.1558	21.6904	33.5151	28.7695	25.3273	14.8517	15.5823	7.23821	14.5295	7.14915	ENSG00000071246	protein_coding	14	76762189	76783015	1	vasohibin 1 [Source:HGNC Symbol;Acc:HGNC:19964]
FMN1	489.597	0.651341	0.204101	3.19127	0.00141651	0.0252064	419.818	668.521	718.548	1084.52	891.679	1233.25	150.088	90.1001	112.415	222.316	131.734	152.175	ENSG00000248905	protein_coding	15	32765545	33194733	-1	formin 1 [Source:HGNC Symbol;Acc:HGNC:3768]
ASB16-AS1	145.129	-0.559326	0.17526	-3.19141	0.00141582	0.0252064	277.255	215.913	195.139	115.682	177.277	110.283	128.513	108.912	129.111	99.2669	87.1771	97.0242	ENSG00000267080	antisense	17	44175973	44186717	-1	ASB16 antisense RNA 1 [Source:HGNC Symbol;Acc:HGNC:25442]
CD46	6119.36	0.378492	0.118628	3.19058	0.0014199	0.0252179	4810.41	4989.08	6005.53	7633.99	5881.9	6381.08	4560.79	5545.61	5926.85	6450.28	7911.8	7335.03	ENSG00000117335	protein_coding	1	207752057	207795513	1	CD46 molecule [Source:HGNC Symbol;Acc:HGNC:6953]
RP11-345P4.9	54.932	-0.872099	0.273375	-3.19012	0.00142212	0.0252352	113.701	91.2144	81.1558	29.9534	47.6267	22.0566	52.5307	56.4363	45.6339	32.0549	56.1808	30.6392	ENSG00000272106	antisense	1	1613758	1615795	-1
GNG5	443.054	0.327812	0.102784	3.18935	0.00142595	0.0252809	346.35	324.446	292.708	419.348	434.815	425.789	496.228	407.926	496.408	588.363	588.929	495.334	ENSG00000174021	protein_coding	1	84498325	84506565	-1	G protein subunit gamma 5 [Source:HGNC Symbol;Acc:HGNC:4408]
RP13-631K18.5	19.422	1.45488	0.456209	3.18905	0.00142739	0.0252843	6.99696	10.3915	10.0305	45.4466	13.2297	51.7851	3.7522	5.94066	5.56512	6.20418	71.6789	2.04262	ENSG00000255400	lincRNA	11	12086891	12089441	1
FRAT1	55.5277	-0.818231	0.256681	-3.18773	0.00143394	0.0253591	78.7158	85.4414	85.7151	32.0192	45.8628	16.3027	65.6634	48.5154	67.8944	49.6334	43.5885	46.9801	ENSG00000165879	protein_coding	10	97319267	97321915	1	frequently rearranged in advanced T-cell lymphomas 1 [Source:HGNC Symbol;Acc:HGNC:3944]
HRK	246.651	-1.22101	0.383037	-3.18769	0.00143412	0.0253591	655.965	454.917	390.277	39.2493	237.252	33.5644	194.176	294.063	237.074	99.2669	126.891	197.112	ENSG00000135116	protein_coding	12	116856144	116881441	-1	harakiri, BCL2 interacting protein [Source:HGNC Symbol;Acc:HGNC:5185]
GLYATL2	63.3087	-1.52985	0.48	-3.18719	0.00143664	0.0253755	140.814	272.489	193.315	0	32.6331	0	27.2034	30.6934	28.9386	14.4764	4.84317	14.2983	ENSG00000156689	protein_coding	11	58834065	58904215	-1	glycine-N-acyltransferase like 2 [Source:HGNC Symbol;Acc:HGNC:24178]
GCHFR	17.7807	1.28605	0.40353	3.187	0.00143756	0.0253755	5.24772	20.783	13.6779	51.6438	14.1116	70.0058	2.81415	4.95055	2.22605	8.27224	14.5295	5.10654	ENSG00000137880	protein_coding	15	40764020	40767710	1	GTP cyclohydrolase I feedback regulator [Source:HGNC Symbol;Acc:HGNC:4194]
RPS6KA4	2670.55	0.656114	0.205933	3.18605	0.00144229	0.0254368	1504.35	1526.4	1343.17	3461.17	2445.72	4033.49	2811.33	2787.16	2661.24	3739.05	3175.18	2558.38	ENSG00000162302	protein_coding	11	64359148	64372215	1	ribosomal protein S6 kinase A4 [Source:HGNC Symbol;Acc:HGNC:10433]
HIST1H2AK	370.277	-0.612474	0.192283	-3.18527	0.00144617	0.0254609	292.123	285.189	255.322	164.227	237.252	179.33	778.581	529.709	593.241	515.981	251.845	360.522	ENSG00000275221	protein_coding	6	27837947	27838339	-1	histone cluster 1 H2A family member k [Source:HGNC Symbol;Acc:HGNC:4726]
ODF3B	288.853	-1.17941	0.370259	-3.18537	0.00144569	0.0254609	479.292	333.683	227.966	49.5781	143.762	30.6875	503.732	443.57	425.175	119.947	487.223	221.624	ENSG00000177989	protein_coding	22	50529710	50532580	-1	outer dense fiber of sperm tails 3B [Source:HGNC Symbol;Acc:HGNC:34388]
MLX	611.984	0.351625	0.110459	3.18329	0.00145611	0.0256136	467.047	518.421	450.46	767.427	538.888	665.535	612.546	608.918	572.094	722.787	731.319	688.361	ENSG00000108788	protein_coding	17	42567068	42573239	1	MLX, MAX dimerization protein [Source:HGNC Symbol;Acc:HGNC:11645]
ELMSAN1	1357.46	0.348278	0.109451	3.18205	0.00146238	0.0256901	940.217	1204.26	1025.85	1442.93	1260.34	1346.41	1194.14	1437.64	1353.44	1587.24	1970.2	1526.85	ENSG00000156030	protein_coding	14	73715122	73790285	-1	ELM2 and Myb/SANT domain containing 1 [Source:HGNC Symbol;Acc:HGNC:19853]
ZNF624	146.644	0.779741	0.245053	3.18192	0.001463	0.0256901	83.9636	70.4314	101.217	232.397	105.837	226.32	94.7429	143.566	144.693	131.322	237.315	187.921	ENSG00000197566	protein_coding	17	16620737	16653856	-1	zinc finger protein 624 [Source:HGNC Symbol;Acc:HGNC:29254]
G3BP2	3504.85	0.356147	0.111956	3.18112	0.00146705	0.0257389	2567.01	2528.6	2803.07	3775.16	3648.74	3944.3	3446.39	3398.06	3773.15	4626.25	3361.16	4186.34	ENSG00000138757	protein_coding	4	75642782	75724525	-1	G3BP stress granule assembly factor 2 [Source:HGNC Symbol;Acc:HGNC:30291]
MX1	8892.82	-1.1376	0.357645	-3.18081	0.00146862	0.0257441	9034.83	5126.48	2341.66	658.975	3088.68	2226.76	21890.3	17918	19572.5	2950.09	11259.4	10646.1	ENSG00000157601	protein_coding	21	41420304	41459214	1	MX dynamin like GTPase 1 [Source:HGNC Symbol;Acc:HGNC:7532]
SERTAD4	322.447	0.644496	0.202698	3.17959	0.00147481	0.0258303	209.034	167.419	211.552	444.137	257.537	497.713	256.087	332.677	333.907	411.544	335.147	412.608	ENSG00000082497	protein_coding	1	210232799	210246631	1	SERTA domain containing 4 [Source:HGNC Symbol;Acc:HGNC:25236]
ZNF132	6.7819	-1.29743	0.408088	-3.17928	0.00147642	0.025836	12.2447	8.08229	6.38304	1.03288	1.76395	0	7.50439	12.8714	13.3563	6.20418	5.8118	6.12785	ENSG00000131849	protein_coding	19	58432814	58440222	-1	zinc finger protein 132 [Source:HGNC Symbol;Acc:HGNC:12916]
PLK3	287.729	0.900345	0.283267	3.17844	0.00148072	0.0258889	194.166	207.83	220.671	655.876	212.556	597.447	121.008	217.824	170.293	293.665	400.046	161.367	ENSG00000173846	protein_coding	1	44800225	44805990	1	polo like kinase 3 [Source:HGNC Symbol;Acc:HGNC:2154]
TRIB2	102.036	1.50509	0.473966	3.17552	0.00149568	0.0260727	1.74924	4.61845	6.38304	365.638	18.5215	334.685	56.2829	64.3572	55.6512	102.369	118.173	96.0029	ENSG00000071575	protein_coding	2	12716889	12742734	1	tribbles pseudokinase 2 [Source:HGNC Symbol;Acc:HGNC:30809]
CHPF2	1646.23	0.46134	0.145264	3.17587	0.0014939	0.0260727	1036.43	1226.2	1243.78	2312.61	1446.44	1946.74	1560.91	1633.68	1633.92	2021.53	1906.27	1786.27	ENSG00000033100	protein_coding	7	151232489	151238827	1	chondroitin polymerizing factor 2 [Source:HGNC Symbol;Acc:HGNC:29270]
SPIDR	1335.77	-0.296384	0.093338	-3.17538	0.00149639	0.0260727	1479.86	1326.65	1550.17	1093.82	1330.9	1125.85	1484.93	1522.79	1478.09	1147.77	1117.8	1370.59	ENSG00000164808	protein_coding	8	47260575	47736306	1	scaffolding protein involved in DNA repair [Source:HGNC Symbol;Acc:HGNC:28971]
SNORD41	10.8781	-1.42419	0.44844	-3.17589	0.00149379	0.0260727	12.2447	49.6484	5.47118	3.09863	0.881977	1.91797	16.8849	7.92088	13.3563	6.20418	6.78044	6.12785	ENSG00000209702	snoRNA	19	12706449	12706518	-1	small nucleolar RNA, C/D box 41 [Source:HGNC Symbol;Acc:HGNC:10179]
POLN	25.3521	1.00849	0.317808	3.17327	0.0015073	0.0262142	15.7432	5.77306	22.7966	48.5452	16.7576	39.3183	23.4512	13.8615	12.2433	32.0549	34.8708	38.8097	ENSG00000130997	protein_coding	4	2071918	2242121	-1	DNA polymerase nu [Source:HGNC Symbol;Acc:HGNC:18870]
H2AFJ	812.561	-0.995285	0.313667	-3.17306	0.0015084	0.0262142	1532.33	1740	1837.4	273.712	756.736	276.187	653.82	587.136	596.58	444.633	652.859	399.331	ENSG00000246705	protein_coding	12	14774383	14778002	1	H2A histone family member J [Source:HGNC Symbol;Acc:HGNC:14456]
MICALL1	2669.05	0.530923	0.167298	3.17352	0.00150602	0.0262142	1564.7	1803.51	1648.65	3525.21	3377.09	2538.43	2275.71	3111.92	2834.87	3005.93	3036.67	3305.97	ENSG00000100139	protein_coding	22	37905657	37942822	1	MICAL like 1 [Source:HGNC Symbol;Acc:HGNC:29804]
CAPZA1	6908.55	0.273871	0.0863668	3.17102	0.00151904	0.0262898	4236.66	4969.45	4791.84	5363.73	6532.8	5841.17	7777.36	7652.56	8288.68	9150.13	8537.54	9760.64	ENSG00000116489	protein_coding	1	112619173	112671619	1	capping actin protein of muscle Z-line alpha subunit 1 [Source:HGNC Symbol;Acc:HGNC:1488]
SP110	233.889	-0.895836	0.282485	-3.17127	0.00151774	0.0262898	481.041	308.282	240.732	165.26	147.29	210.976	231.698	300.994	302.742	49.6334	218.911	149.111	ENSG00000135899	protein_coding	2	230167293	230225729	-1	SP110 nuclear body protein [Source:HGNC Symbol;Acc:HGNC:5401]
SPRY4	162.588	1.41861	0.447245	3.17189	0.00151449	0.0262898	55.9757	27.7107	51.9762	561.885	56.4465	750.884	30.9556	83.1693	44.5209	47.5654	207.288	32.6818	ENSG00000187678	protein_coding	5	142310427	142326455	-1	sprouty RTK signaling antagonist 4 [Source:HGNC Symbol;Acc:HGNC:15533]
CTD-2012K14.8	12.9955	-1.16893	0.368555	-3.17166	0.00151572	0.0262898	29.7371	24.2469	31.9152	9.29589	7.05581	5.7539	14.0707	4.95055	11.1302	3.10209	11.6236	3.06392	ENSG00000276075	antisense	16	67517862	67528675	-1
CTC-559E9.5	34.6544	-0.848641	0.267627	-3.17098	0.00151924	0.0262898	49.8534	46.1845	58.3592	25.8219	22.9314	14.3848	24.3893	50.4956	43.4079	17.5785	34.8708	27.5753	ENSG00000267481	sense_intronic	19	19788755	19790531	-1
CSMD2	103.76	1.53455	0.484077	3.17006	0.00152409	0.0263511	0	1.15461	0.911863	110.518	7.93779	189.879	85.3624	58.4165	71.2335	297.801	148.201	273.71	ENSG00000121904	protein_coding	1	33513999	34165842	-1	CUB and Sushi multiple domains 2 [Source:HGNC Symbol;Acc:HGNC:19290]
SMTN	1002.4	0.916509	0.289144	3.16973	0.00152581	0.0263583	313.989	236.696	292.708	952.312	388.952	829.521	808.598	1408.93	1235.46	1234.63	3159.68	1167.35	ENSG00000183963	protein_coding	22	31064105	31104757	1	smoothelin [Source:HGNC Symbol;Acc:HGNC:11126]
PGM5P2	358.682	-1.17396	0.370478	-3.16877	0.00153086	0.0264005	865	1129.21	759.582	76.4328	478.913	86.3085	170.725	203.963	191.44	97.1988	163.699	81.7046	ENSG00000277778	transcribed_unprocessed_pseudogene	9	41006999	41074617	-1	phosphoglucomutase 5 pseudogene 2 [Source:HGNC Symbol;Acc:HGNC:18965]
HIC2	176.692	0.855476	0.269967	3.16881	0.00153063	0.0264005	88.3367	79.6683	122.19	332.586	181.687	360.578	181.043	134.655	114.641	170.615	208.256	146.047	ENSG00000169635	protein_coding	22	21417404	21451463	1	HIC ZBTB transcriptional repressor 2 [Source:HGNC Symbol;Acc:HGNC:18595]
NKX2-5	13.8684	-1.09823	0.346747	-3.16724	0.00153894	0.0265172	34.9848	35.793	27.3559	7.23013	14.9936	14.3848	7.50439	3.96044	10.0172	7.23821	1.93727	1.02131	ENSG00000183072	protein_coding	5	173232109	173235357	-1	NK2 homeobox 5 [Source:HGNC Symbol;Acc:HGNC:2488]
RP11-61K9.3	69.4724	-0.976996	0.308499	-3.16694	0.00154052	0.0265219	127.695	107.379	82.9796	39.2493	62.6204	23.0156	69.4156	98.0209	84.5898	28.9528	85.2398	24.5114	ENSG00000275964	lincRNA	13	19863858	19865048	1
CFAP57	185.569	-0.994948	0.314206	-3.16654	0.00154263	0.0265356	44.6056	61.1945	63.8304	9.29589	34.3971	8.63085	332.069	470.303	440.757	147.866	261.531	352.351	ENSG00000243710	protein_coding	1	43172149	43254358	1	cilia and flagella associated protein 57 [Source:HGNC Symbol;Acc:HGNC:26485]
BTN3A1	680.33	-0.867907	0.274156	-3.16575	0.00154685	0.0265856	1647.78	1527.55	1139.83	433.808	636.787	333.726	539.378	395.054	402.914	249.201	506.596	351.33	ENSG00000026950	protein_coding	6	26402237	26415216	1	butyrophilin subfamily 3 member A1 [Source:HGNC Symbol;Acc:HGNC:1138]
TMEM156	29.6626	1.26455	0.399548	3.16494	0.00155115	0.0266369	9.62082	13.8554	39.2101	119.814	86.4337	70.9648	2.81415	1.98022	2.22605	4.13612	3.87454	1.02131	ENSG00000121895	protein_coding	4	38966744	39032922	-1	transmembrane protein 156 [Source:HGNC Symbol;Acc:HGNC:26260]
RP11-488P3.1	218.367	1.40145	0.442874	3.16444	0.00155384	0.0266378	68.2204	51.9576	91.1863	812.874	62.6204	1359.84	20.6371	28.7132	24.4865	29.9869	48.4317	21.4475	ENSG00000230439	sense_intronic	1	93752924	93775444	-1
AC006273.5	132.618	-1.08143	0.341725	-3.16461	0.00155288	0.0266378	274.631	266.716	193.315	42.3479	165.812	23.9746	170.725	99.0111	133.563	69.28	77.4907	74.5555	ENSG00000267530	lincRNA	19	782755	785080	1
NRG2	30.6438	1.32035	0.417285	3.16415	0.00155539	0.0266418	15.7432	31.1745	12.7661	99.1561	40.5709	154.396	3.7522	0.990111	1.11302	4.13612	2.9059	1.02131	ENSG00000158458	protein_coding	5	139846779	140043299	-1	neuregulin 2 [Source:HGNC Symbol;Acc:HGNC:7998]
NAP1L4	4889.75	0.331752	0.104939	3.16138	0.00157022	0.026873	3829.96	4354.05	4185.45	5516.59	5244.23	6305.32	4645.22	4495.1	4433.17	6027.36	4611.67	5028.92	ENSG00000205531	protein_coding	11	2944431	2992377	-1	nucleosome assembly protein 1 like 4 [Source:HGNC Symbol;Acc:HGNC:7640]
THSD7A	36.0738	-1.51084	0.477952	-3.16108	0.00157187	0.0268785	110.202	163.955	104.864	3.09863	44.9808	4.79492	0	0.990111	0	0	0	0	ENSG00000005108	protein_coding	7	11370357	11832198	-1	thrombospondin type 1 domain containing 7A [Source:HGNC Symbol;Acc:HGNC:22207]
ASGR1	9.28536	1.5294	0.483959	3.16018	0.00157671	0.0269385	0.87462	0	0.911863	55.7753	0.881977	44.1132	1.8761	0	0	0	2.9059	4.08523	ENSG00000141505	protein_coding	17	7173431	7179564	-1	asialoglycoprotein receptor 1 [Source:HGNC Symbol;Acc:HGNC:742]
LRP10	1007.75	0.945328	0.29919	3.15963	0.0015797	0.0269494	534.393	555.369	552.589	2397.31	559.173	2107.85	659.448	830.703	743.499	856.177	1266	1030.5	ENSG00000197324	protein_coding	14	22871613	22881580	1	LDL receptor related protein 10 [Source:HGNC Symbol;Acc:HGNC:14553]
MT-ND4L	477.72	0.741141	0.23457	3.15957	0.00158001	0.0269494	305.242	441.062	436.782	1045.27	481.559	934.05	263.592	308.914	286.047	551.138	266.374	412.608	ENSG00000212907	protein_coding	MT	10470	10766	1	mitochondrially encoded NADH:ubiquinone oxidoreductase core subunit 4L [Source:HGNC Symbol;Acc:HGNC:7460]
NUDT16P1	102.132	-0.876887	0.277578	-3.15907	0.00158275	0.0269507	258.888	242.469	256.234	106.386	198.445	85.3495	12.1946	19.8022	20.0344	6.20418	15.4981	4.08523	ENSG00000246082	transcribed_unitary_pseudogene	3	131361898	131365122	1	nudix hydrolase 16 pseudogene 1 [Source:HGNC Symbol;Acc:HGNC:27189]
AC141928.1	15.8497	-1.03945	0.329024	-3.15918	0.00158212	0.0269507	41.1072	50.803	28.2678	19.6247	14.1116	17.2617	4.69024	3.96044	4.45209	0	3.87454	2.04262	ENSG00000250986	lincRNA	4	3758748	3763390	-1
PGP	703.166	-0.358107	0.113405	-3.15777	0.00158982	0.0270483	821.268	1027.61	840.738	624.89	704.699	684.714	733.554	652.483	680.057	637.997	460.101	569.89	ENSG00000184207	protein_coding	16	2211997	2214807	-1	phosphoglycolate phosphatase [Source:HGNC Symbol;Acc:HGNC:8909]
C8orf48	26.5423	-1.03619	0.328212	-3.15708	0.00159358	0.0270667	36.7341	56.576	47.4169	6.19726	26.4593	8.63085	34.7078	24.7528	23.3735	21.7146	13.5609	18.3835	ENSG00000164743	protein_coding	8	13566843	13568287	1	chromosome 8 open reading frame 48 [Source:HGNC Symbol;Acc:HGNC:26345]
TOB1-AS1	22.8455	-1.06361	0.336879	-3.15723	0.00159276	0.0270667	58.5996	61.1945	54.7118	12.3945	20.2855	15.3437	11.2566	10.8912	6.67814	3.10209	13.5609	6.12785	ENSG00000229980	processed_transcript	17	50866679	50909737	1	TOB1 antisense RNA 1 [Source:HGNC Symbol;Acc:HGNC:44340]
GPR19	38.4583	-1.00418	0.318282	-3.155	0.00160497	0.0272146	73.4681	57.7306	68.3897	16.526	61.7384	13.4258	43.1502	32.6736	42.2949	12.4084	21.3099	18.3835	ENSG00000183150	protein_coding	12	12660891	12696207	-1	G protein-coupled receptor 19 [Source:HGNC Symbol;Acc:HGNC:4473]
FKBP1A	3094.09	0.999295	0.31672	3.15514	0.00160422	0.0272146	1721.25	1793.11	1929.5	8659.64	2156.43	9284.88	1699.74	1647.54	1669.53	2178.7	2532.01	1856.74	ENSG00000088832	protein_coding	20	1368978	1393172	-1	FK506 binding protein 1A [Source:HGNC Symbol;Acc:HGNC:3711]
GOLGA5P1	16.5805	1.32774	0.420882	3.15466	0.00160684	0.0272235	8.7462	13.8554	17.3254	85.7287	43.2169	18.2207	2.81415	0	0	2.06806	2.9059	4.08523	ENSG00000251215	processed_pseudogene	5	39169210	39170335	-1	golgin A5 pseudogene 1 [Source:HGNC Symbol;Acc:HGNC:43925]
KIRREL3	50.647	-1.22434	0.388149	-3.15431	0.00160877	0.027232	181.046	116.616	120.366	13.4274	20.2855	35.4824	26.2654	20.7923	21.1474	8.27224	34.8708	9.19177	ENSG00000149571	protein_coding	11	126423359	127003460	-1	kin of IRRE like 3 (Drosophila) [Source:HGNC Symbol;Acc:HGNC:23204]
DGCR11	104.972	0.704945	0.223502	3.15408	0.00161004	0.027232	56.8503	61.1945	68.3897	159.063	89.0797	180.289	100.371	81.1891	106.85	115.811	121.079	119.493	ENSG00000273311	sense_intronic	22	19046162	19048375	-1	DiGeorge syndrome critical region gene 11 (non-protein coding) [Source:HGNC Symbol;Acc:HGNC:17226]
RP11-379F4.4	226.48	-0.916956	0.290803	-3.15319	0.00161499	0.0272656	560.632	655.82	609.125	156.997	370.43	104.529	49.7166	48.5154	50.086	36.1911	34.8708	40.8523	ENSG00000240207	antisense	3	158732263	158784070	1
TLR6	233.097	0.608926	0.193104	3.15337	0.00161399	0.0272656	134.692	181.274	184.196	250.989	187.861	187.002	198.866	199.012	174.745	472.552	264.437	361.543	ENSG00000174130	protein_coding	4	38823715	38856817	-1	toll like receptor 6 [Source:HGNC Symbol;Acc:HGNC:16711]
YWHAH	1845.98	0.649966	0.206143	3.15299	0.00161607	0.0272656	1057.42	907.526	1116.12	2658.62	1807.17	2747.49	1827.32	1965.37	1843.17	2146.65	2161.99	1912.91	ENSG00000128245	protein_coding	22	31944461	31957603	1	tyrosine 3-monooxygenase/tryptophan 5-monooxygenase activation protein eta [Source:HGNC Symbol;Acc:HGNC:12853]
PDGFB	249.418	1.24706	0.395564	3.15261	0.00161819	0.0272786	150.435	140.863	163.224	1071.09	208.147	976.245	42.2122	34.6539	28.9386	21.7146	126.891	28.5966	ENSG00000100311	protein_coding	22	39223359	39244751	-1	platelet derived growth factor subunit B [Source:HGNC Symbol;Acc:HGNC:8800]
HECW2	173.539	-0.946342	0.300307	-3.15125	0.00162575	0.0273833	429.439	400.651	380.247	76.4328	182.569	79.5956	103.185	95.0506	91.2679	63.0758	71.6789	109.28	ENSG00000138411	protein_coding	2	196194370	196593692	-1	HECT, C2 and WW domain containing E3 ubiquitin protein ligase 2 [Source:HGNC Symbol;Acc:HGNC:29853]
NRCAM	36.9356	1.33617	0.42406	3.1509	0.00162766	0.0273925	6.99696	30.0199	22.7966	28.9205	44.0988	23.9746	18.761	5.94066	6.67814	124.084	108.487	22.4688	ENSG00000091129	protein_coding	7	108147623	108456717	-1	neuronal cell adhesion molecule [Source:HGNC Symbol;Acc:HGNC:7994]
NAP1L1	8776.91	0.657095	0.208564	3.15057	0.00162953	0.0274012	4357.36	4963.68	6128.63	13550.3	6800.92	12828.3	8447.13	8210.99	8935.35	10814.9	10515.5	9769.83	ENSG00000187109	protein_coding	12	76036587	76085033	-1	nucleosome assembly protein 1 like 1 [Source:HGNC Symbol;Acc:HGNC:7637]
TWIST1	199.388	-0.582306	0.184844	-3.15026	0.00163125	0.0274075	384.833	429.516	389.366	206.575	263.711	184.125	83.4863	91.0902	119.093	102.369	63.9298	74.5555	ENSG00000122691	protein_coding	7	19020991	19117672	-1	twist family bHLH transcription factor 1 [Source:HGNC Symbol;Acc:HGNC:12428]
RP11-462L8.1	27.273	1.28992	0.409587	3.14933	0.00163648	0.0274725	20.1163	16.1646	18.2373	39.2493	22.9314	57.539	11.2566	9.90111	4.45209	34.123	87.1771	6.12785	ENSG00000229656	lincRNA	10	32958845	33082102	1
CAPN5	68.6018	1.05704	0.3357	3.14876	0.00163963	0.0275025	57.7249	100.451	73.8609	139.438	99.6634	160.15	8.44244	13.8615	21.1474	32.0549	93.9575	22.4688	ENSG00000149260	protein_coding	11	77066932	77126155	1	calpain 5 [Source:HGNC Symbol;Acc:HGNC:1482]
UQCRB	2911.37	0.311788	0.0990392	3.14813	0.0016432	0.0275176	2102.59	2029.81	2125.55	2409.7	2699.73	3030.39	3338.52	2935.68	3102	4173.35	3223.61	3765.56	ENSG00000156467	protein_coding	8	96225920	96235634	-1	ubiquinol-cytochrome c reductase binding protein [Source:HGNC Symbol;Acc:HGNC:12582]
JPH2	784.2	-0.850412	0.270133	-3.14812	0.00164325	0.0275176	1798.22	1705.36	1621.29	554.655	1040.73	705.812	443.697	441.589	340.585	159.241	456.227	142.983	ENSG00000149596	protein_coding	20	44111695	44187578	-1	junctophilin 2 [Source:HGNC Symbol;Acc:HGNC:14202]
IL12A	17.6994	-0.865108	0.274894	-3.14706	0.00164921	0.0275945	30.6117	25.4015	31.0034	17.5589	19.4035	21.0976	16.8849	18.8121	14.4693	4.13612	4.84317	8.17046	ENSG00000168811	protein_coding	3	159988750	159996019	1	interleukin 12A [Source:HGNC Symbol;Acc:HGNC:5969]
RP11-907D1.3	32.9224	-1.13343	0.360236	-3.14635	0.00165324	0.0276392	57.7249	60.0399	53.7999	5.16438	19.4035	5.7539	27.2034	34.6539	46.747	29.9869	29.059	25.5327	ENSG00000280070	TEC	14	96992864	96996601	1
ARAP1	1974.18	0.501165	0.159334	3.14538	0.00165869	0.0277075	1543.7	1819.67	1733.45	2818.72	2134.38	2842.43	1642.52	1595.07	1385.71	1728.9	2802.26	1643.28	ENSG00000186635	protein_coding	11	72685069	72793599	-1	ArfGAP with RhoGAP domain, ankyrin repeat and PH domain 1 [Source:HGNC Symbol;Acc:HGNC:16925]
[truncated: 534 more rows]
