# Supplementary material for: Liprin-α1 modulates cancer cell signaling by transmembrane protein CD82 in adhesive membrane domains linked to cytoskeleton
Source: Cell Commun Signal. 2018 Jul 13;16:41. doi: 10.1186/s12964-018-0253-y (PMC6045882; doi:10.1186/s12964-018-0253-y)
Supplement: Supplementary file 3 — Table S2. A lists of shared genes from RNA-seq data comparisons between shPPFIA1 knockdown and shScr control cells from HNSCC and breast cancer. A: Shared genes between UT-SCC-42A/42B and MDA-MB-231 cells grown in 3D collagen I. B: Shared genes between UT-SCC-42A/42B grown in 3D and UT-SCC-24B cells grown in 2D cell culture. C: Shared genes between MDA-MB-231 grown in 3D and UT-SCC-24B cells grown in 2D cell culture. D: Shared genes in MDA-MB-231 and UT-SCC-42A/42B cells grown in 3D and UT-SCC-24B cells grown in 2D cell culture. (XLSX 22 kb) [file 12964_2018_253_MOESM3_ESM.xlsx]

## Sheet: 3D_42A_42B vs 3D_MDA-MB-231
Supplementary Table 2A. Shared genes between UT-SCC-42A/42B and MDA-MB-231 cells grown in 3D collagen I.
Gene Symbol	Ensembl ID	Gene Description
SORL1	ENSG00000137642	sortilin related receptor 1 [Source:HGNC Symbol;Acc:HGNC:11185]
CD82	ENSG00000085117	CD82 molecule [Source:HGNC Symbol;Acc:HGNC:6210]
CDK6	ENSG00000105810	cyclin dependent kinase 6 [Source:HGNC Symbol;Acc:HGNC:1777]
MYH15	ENSG00000144821	myosin heavy chain 15 [Source:HGNC Symbol;Acc:HGNC:31073]
LAMC2	ENSG00000058085	laminin subunit gamma 2 [Source:HGNC Symbol;Acc:HGNC:6493]
PPFIA1	ENSG00000131626	PTPRF interacting protein alpha 1 [Source:HGNC Symbol;Acc:HGNC:9245]
COX7C	ENSG00000127184	cytochrome c oxidase subunit 7C [Source:HGNC Symbol;Acc:HGNC:2292]
TGFA	ENSG00000163235	transforming growth factor alpha [Source:HGNC Symbol;Acc:HGNC:11765]
CALB2	ENSG00000172137	calbindin 2 [Source:HGNC Symbol;Acc:HGNC:1435]
ITGA2	ENSG00000164171	integrin subunit alpha 2 [Source:HGNC Symbol;Acc:HGNC:6137]
PLXNA1	ENSG00000114554	plexin A1 [Source:HGNC Symbol;Acc:HGNC:9099]
PTK2B	ENSG00000120899	protein tyrosine kinase 2 beta [Source:HGNC Symbol;Acc:HGNC:9612]
MMP24	ENSG00000125966	matrix metallopeptidase 24 [Source:HGNC Symbol;Acc:HGNC:7172]
KLHL4	ENSG00000102271	kelch like family member 4 [Source:HGNC Symbol;Acc:HGNC:6355]
SERPINA1	ENSG00000197249	serpin family A member 1 [Source:HGNC Symbol;Acc:HGNC:8941]
NCOA3	ENSG00000124151	nuclear receptor coactivator 3 [Source:HGNC Symbol;Acc:HGNC:7670]
CLDN4	ENSG00000189143	claudin 4 [Source:HGNC Symbol;Acc:HGNC:2046]
MKX	ENSG00000150051	mohawk homeobox [Source:HGNC Symbol;Acc:HGNC:23729]
B3GNT5	ENSG00000176597	UDP-GlcNAc:betaGal beta-1,3-N-acetylglucosaminyltransferase 5 [Source:HGNC Symbol;Acc:HGNC:15684]
P2RY2	ENSG00000175591	purinergic receptor P2Y2 [Source:HGNC Symbol;Acc:HGNC:8541]
RAP2B	ENSG00000181467	RAP2B, member of RAS oncogene family [Source:HGNC Symbol;Acc:HGNC:9862]
SAMD12	ENSG00000177570	sterile alpha motif domain containing 12 [Source:HGNC Symbol;Acc:HGNC:31750]
JDP2	ENSG00000140044	Jun dimerization protein 2 [Source:HGNC Symbol;Acc:HGNC:17546]
PRKAR2A	ENSG00000114302	protein kinase cAMP-dependent type II regulatory subunit alpha [Source:HGNC Symbol;Acc:HGNC:9391]
SLC20A1	ENSG00000144136	solute carrier family 20 member 1 [Source:HGNC Symbol;Acc:HGNC:10946]
FAM234B	ENSG00000084444	family with sequence similarity 234 member B [Source:HGNC Symbol;Acc:HGNC:29288]
CCDC90B	ENSG00000137500	coiled-coil domain containing 90B [Source:HGNC Symbol;Acc:HGNC:28108]
EFNB2	ENSG00000125266	ephrin B2 [Source:HGNC Symbol;Acc:HGNC:3227]
OPLAH	ENSG00000178814	5-oxoprolinase (ATP-hydrolysing) [Source:HGNC Symbol;Acc:HGNC:8149]
FAM3C	ENSG00000196937	family with sequence similarity 3 member C [Source:HGNC Symbol;Acc:HGNC:18664]
COL9A2	ENSG00000049089	collagen type IX alpha 2 chain [Source:HGNC Symbol;Acc:HGNC:2218]
PLAU	ENSG00000122861	plasminogen activator, urokinase [Source:HGNC Symbol;Acc:HGNC:9052]
ARPC3	ENSG00000111229	actin related protein 2/3 complex subunit 3 [Source:HGNC Symbol;Acc:HGNC:706]
RP11-93B14.9	ENSG00000277496
ZNF320	ENSG00000182986	zinc finger protein 320 [Source:HGNC Symbol;Acc:HGNC:13842]
AREG	ENSG00000109321	amphiregulin [Source:HGNC Symbol;Acc:HGNC:651]
ATP1B1	ENSG00000143153	ATPase Na+/K+ transporting subunit beta 1 [Source:HGNC Symbol;Acc:HGNC:804]
THBD	ENSG00000178726	thrombomodulin [Source:HGNC Symbol;Acc:HGNC:11784]
CCNYL1	ENSG00000163249	cyclin Y like 1 [Source:HGNC Symbol;Acc:HGNC:26868]
TNS4	ENSG00000131746	tensin 4 [Source:HGNC Symbol;Acc:HGNC:24352]
MXD1	ENSG00000059728	MAX dimerization protein 1 [Source:HGNC Symbol;Acc:HGNC:6761]
DUSP5	ENSG00000138166	dual specificity phosphatase 5 [Source:HGNC Symbol;Acc:HGNC:3071]
KCNN4	ENSG00000104783	potassium calcium-activated channel subfamily N member 4 [Source:HGNC Symbol;Acc:HGNC:6293]
RGS7	ENSG00000182901	regulator of G-protein signaling 7 [Source:HGNC Symbol;Acc:HGNC:10003]
CYTH4	ENSG00000100055	cytohesin 4 [Source:HGNC Symbol;Acc:HGNC:9505]
NADK2	ENSG00000152620	NAD kinase 2, mitochondrial [Source:HGNC Symbol;Acc:HGNC:26404]
SCFD1	ENSG00000092108	sec1 family domain containing 1 [Source:HGNC Symbol;Acc:HGNC:20726]
CAV2	ENSG00000105971	caveolin 2 [Source:HGNC Symbol;Acc:HGNC:1528]
FAM201A	ENSG00000204860	family with sequence similarity 201 member A [Source:HGNC Symbol;Acc:HGNC:27239]
MRAS	ENSG00000158186	muscle RAS oncogene homolog [Source:HGNC Symbol;Acc:HGNC:7227]
PAG1	ENSG00000076641	phosphoprotein membrane anchor with glycosphingolipid microdomains 1 [Source:HGNC Symbol;Acc:HGNC:30043]
HMGA2	ENSG00000149948	high mobility group AT-hook 2 [Source:HGNC Symbol;Acc:HGNC:5009]
RP11-800A3.4	ENSG00000260401
RPS6KL1	ENSG00000198208	ribosomal protein S6 kinase like 1 [Source:HGNC Symbol;Acc:HGNC:20222]
KDM3A	ENSG00000115548	lysine demethylase 3A [Source:HGNC Symbol;Acc:HGNC:20815]
STX1A	ENSG00000106089	syntaxin 1A [Source:HGNC Symbol;Acc:HGNC:11433]
NPEPPS	ENSG00000141279	aminopeptidase puromycin sensitive [Source:HGNC Symbol;Acc:HGNC:7900]
SERTAD2	ENSG00000179833	SERTA domain containing 2 [Source:HGNC Symbol;Acc:HGNC:30784]
PAXIP1-AS1	ENSG00000273344	PAXIP1 antisense RNA 1 (head to head) [Source:HGNC Symbol;Acc:HGNC:27328]
RASA1	ENSG00000145715	RAS p21 protein activator 1 [Source:HGNC Symbol;Acc:HGNC:9871]
PLEK2	ENSG00000100558	pleckstrin 2 [Source:HGNC Symbol;Acc:HGNC:19238]
IGF2	ENSG00000167244	insulin like growth factor 2 [Source:HGNC Symbol;Acc:HGNC:5466]
CSMD3	ENSG00000164796	CUB and Sushi multiple domains 3 [Source:HGNC Symbol;Acc:HGNC:19291]
PRNP	ENSG00000171867	prion protein [Source:HGNC Symbol;Acc:HGNC:9449]
SYPL1	ENSG00000008282	synaptophysin like 1 [Source:HGNC Symbol;Acc:HGNC:11507]
FMNL3	ENSG00000161791	formin like 3 [Source:HGNC Symbol;Acc:HGNC:23698]
TMCC3	ENSG00000057704	transmembrane and coiled-coil domain family 3 [Source:HGNC Symbol;Acc:HGNC:29199]
SLIT2	ENSG00000145147	slit guidance ligand 2 [Source:HGNC Symbol;Acc:HGNC:11086]
BIN1	ENSG00000136717	bridging integrator 1 [Source:HGNC Symbol;Acc:HGNC:1052]
UBE2K	ENSG00000078140	ubiquitin conjugating enzyme E2 K [Source:HGNC Symbol;Acc:HGNC:4914]
ZNF697	ENSG00000143067	zinc finger protein 697 [Source:HGNC Symbol;Acc:HGNC:32034]
C17orf96	ENSG00000273604	chromosome 17 open reading frame 96 [Source:HGNC Symbol;Acc:HGNC:34493]
B4GALT1	ENSG00000086062	beta-1,4-galactosyltransferase 1 [Source:HGNC Symbol;Acc:HGNC:924]
NRAS	ENSG00000213281	neuroblastoma RAS viral oncogene homolog [Source:HGNC Symbol;Acc:HGNC:7989]
IL31RA	ENSG00000164509	interleukin 31 receptor A [Source:HGNC Symbol;Acc:HGNC:18969]
FGD6	ENSG00000180263	FYVE, RhoGEF and PH domain containing 6 [Source:HGNC Symbol;Acc:HGNC:21740]
ASAP2	ENSG00000151693	ArfGAP with SH3 domain, ankyrin repeat and PH domain 2 [Source:HGNC Symbol;Acc:HGNC:2721]
CLIP4	ENSG00000115295	CAP-Gly domain containing linker protein family member 4 [Source:HGNC Symbol;Acc:HGNC:26108]
LIMK1	ENSG00000106683	LIM domain kinase 1 [Source:HGNC Symbol;Acc:HGNC:6613]
SMAD3	ENSG00000166949	SMAD family member 3 [Source:HGNC Symbol;Acc:HGNC:6769]
PITPNB	ENSG00000180957	phosphatidylinositol transfer protein beta [Source:HGNC Symbol;Acc:HGNC:9002]
DSG2	ENSG00000046604	desmoglein 2 [Source:HGNC Symbol;Acc:HGNC:3049]
ARFGEF3	ENSG00000112379	ARFGEF family member 3 [Source:HGNC Symbol;Acc:HGNC:21213]
SLC9A7	ENSG00000065923	solute carrier family 9 member A7 [Source:HGNC Symbol;Acc:HGNC:17123]
DCAF6	ENSG00000143164	DDB1 and CUL4 associated factor 6 [Source:HGNC Symbol;Acc:HGNC:30002]
HES4	ENSG00000188290	hes family bHLH transcription factor 4 [Source:HGNC Symbol;Acc:HGNC:24149]
IRAK2	ENSG00000134070	interleukin 1 receptor associated kinase 2 [Source:HGNC Symbol;Acc:HGNC:6113]
SDC4	ENSG00000124145	syndecan 4 [Source:HGNC Symbol;Acc:HGNC:10661]
MAOA	ENSG00000189221	monoamine oxidase A [Source:HGNC Symbol;Acc:HGNC:6833]
CHAC1	ENSG00000128965	ChaC glutathione specific gamma-glutamylcyclotransferase 1 [Source:HGNC Symbol;Acc:HGNC:28680]
NGFR	ENSG00000064300	nerve growth factor receptor [Source:HGNC Symbol;Acc:HGNC:7809]
ST8SIA4	ENSG00000113532	ST8 alpha-N-acetyl-neuraminide alpha-2,8-sialyltransferase 4 [Source:HGNC Symbol;Acc:HGNC:10871]
ITGA6	ENSG00000091409	integrin subunit alpha 6 [Source:HGNC Symbol;Acc:HGNC:6142]
SH3KBP1	ENSG00000147010	SH3 domain containing kinase binding protein 1 [Source:HGNC Symbol;Acc:HGNC:13867]
CAV1	ENSG00000105974	caveolin 1 [Source:HGNC Symbol;Acc:HGNC:1527]
MAP4K4	ENSG00000071054	mitogen-activated protein kinase kinase kinase kinase 4 [Source:HGNC Symbol;Acc:HGNC:6866]
KIAA1161	ENSG00000164976	KIAA1161 [Source:HGNC Symbol;Acc:HGNC:19918]
ACTR2	ENSG00000138071	ARP2 actin related protein 2 homolog [Source:HGNC Symbol;Acc:HGNC:169]
LAMB3	ENSG00000196878	laminin subunit beta 3 [Source:HGNC Symbol;Acc:HGNC:6490]
LGR5	ENSG00000139292	leucine rich repeat containing G protein-coupled receptor 5 [Source:HGNC Symbol;Acc:HGNC:4504]
MET	ENSG00000105976	MET proto-oncogene, receptor tyrosine kinase [Source:HGNC Symbol;Acc:HGNC:7029]
PTPN12	ENSG00000127947	protein tyrosine phosphatase, non-receptor type 12 [Source:HGNC Symbol;Acc:HGNC:9645]

## Sheet: 3D_42A_42B vs 2D_24B
Supplementary Table 2B. Shared genes between UT-SCC-42A/42B grown in 3D and UT-SCC-24B cells grown in 2D cell culture
Gene Symbol	Ensembl ID	Gene Description
IL1B	ENSG00000125538	interleukin 1 beta [Source:HGNC Symbol;Acc:HGNC:5992]
HEPHL1	ENSG00000181333	hephaestin like 1 [Source:HGNC Symbol;Acc:HGNC:30477]
IL1A	ENSG00000115008	interleukin 1 alpha [Source:HGNC Symbol;Acc:HGNC:5991]
FEZ1	ENSG00000149557	fasciculation and elongation protein zeta 1 [Source:HGNC Symbol;Acc:HGNC:3659]
HS3ST1	ENSG00000002587	heparan sulfate-glucosamine 3-sulfotransferase 1 [Source:HGNC Symbol;Acc:HGNC:5194]
SERPINE1	ENSG00000106366	serpin family E member 1 [Source:HGNC Symbol;Acc:HGNC:8583]
FBN2	ENSG00000138829	fibrillin 2 [Source:HGNC Symbol;Acc:HGNC:3604]
ANTXR2	ENSG00000163297	anthrax toxin receptor 2 [Source:HGNC Symbol;Acc:HGNC:21732]
GPR176	ENSG00000166073	G protein-coupled receptor 176 [Source:HGNC Symbol;Acc:HGNC:32370]
LINC00941	ENSG00000235884	long intergenic non-protein coding RNA 941 [Source:HGNC Symbol;Acc:HGNC:48635]
METTL7A	ENSG00000185432	methyltransferase like 7A [Source:HGNC Symbol;Acc:HGNC:24550]
HBEGF	ENSG00000113070	heparin binding EGF like growth factor [Source:HGNC Symbol;Acc:HGNC:3059]
MICALCL	ENSG00000133808	MICAL C-terminal like [Source:HGNC Symbol;Acc:HGNC:25933]
MYH14	ENSG00000105357	myosin heavy chain 14 [Source:HGNC Symbol;Acc:HGNC:23212]
SEC14L2	ENSG00000100003	SEC14 like lipid binding 2 [Source:HGNC Symbol;Acc:HGNC:10699]
OTUB2	ENSG00000089723	OTU deubiquitinase, ubiquitin aldehyde binding 2 [Source:HGNC Symbol;Acc:HGNC:20351]
PAQR5	ENSG00000137819	progestin and adipoQ receptor family member 5 [Source:HGNC Symbol;Acc:HGNC:29645]
ALPP	ENSG00000163283	alkaline phosphatase, placental [Source:HGNC Symbol;Acc:HGNC:439]
NFIA	ENSG00000162599	nuclear factor I A [Source:HGNC Symbol;Acc:HGNC:7784]
LRIG1	ENSG00000144749	leucine rich repeats and immunoglobulin like domains 1 [Source:HGNC Symbol;Acc:HGNC:17360]
ATP6V1B1	ENSG00000116039	ATPase H+ transporting V1 subunit B1 [Source:HGNC Symbol;Acc:HGNC:853]
ARNTL2	ENSG00000029153	aryl hydrocarbon receptor nuclear translocator like 2 [Source:HGNC Symbol;Acc:HGNC:18984]
ST3GAL5	ENSG00000115525	ST3 beta-galactoside alpha-2,3-sialyltransferase 5 [Source:HGNC Symbol;Acc:HGNC:10872]
FST	ENSG00000134363	follistatin [Source:HGNC Symbol;Acc:HGNC:3971]
WNT4	ENSG00000162552	Wnt family member 4 [Source:HGNC Symbol;Acc:HGNC:12783]
MIR100HG	ENSG00000255248	mir-100-let-7a-2 cluster host gene [Source:HGNC Symbol;Acc:HGNC:39522]
PPP4R4	ENSG00000119698	protein phosphatase 4 regulatory subunit 4 [Source:HGNC Symbol;Acc:HGNC:23788]
VIM	ENSG00000026025	vimentin [Source:HGNC Symbol;Acc:HGNC:12692]
MICAL2	ENSG00000133816	microtubule associated monooxygenase, calponin and LIM domain containing 2 [Source:HGNC Symbol;Acc:HGNC:24693]
PHLDA1	ENSG00000139289	pleckstrin homology like domain family A member 1 [Source:HGNC Symbol;Acc:HGNC:8933]
NLRP3	ENSG00000162711	NLR family pyrin domain containing 3 [Source:HGNC Symbol;Acc:HGNC:16400]
ITGA5	ENSG00000161638	integrin subunit alpha 5 [Source:HGNC Symbol;Acc:HGNC:6141]
SLC4A7	ENSG00000033867	solute carrier family 4 member 7 [Source:HGNC Symbol;Acc:HGNC:11033]
TMPRSS11E	ENSG00000087128	transmembrane protease, serine 11E [Source:HGNC Symbol;Acc:HGNC:24465]
GBP5	ENSG00000154451	guanylate binding protein 5 [Source:HGNC Symbol;Acc:HGNC:19895]
MAL	ENSG00000172005	mal, T-cell differentiation protein [Source:HGNC Symbol;Acc:HGNC:6817]
COLCA1	ENSG00000196167	colorectal cancer associated 1 [Source:HGNC Symbol;Acc:HGNC:33789]
ANKRD22	ENSG00000152766	ankyrin repeat domain 22 [Source:HGNC Symbol;Acc:HGNC:28321]
VEGFC	ENSG00000150630	vascular endothelial growth factor C [Source:HGNC Symbol;Acc:HGNC:12682]
CLEC7A	ENSG00000172243	C-type lectin domain family 7 member A [Source:HGNC Symbol;Acc:HGNC:14558]
ELK3	ENSG00000111145	ELK3, ETS transcription factor [Source:HGNC Symbol;Acc:HGNC:3325]
ARHGAP25	ENSG00000163219	Rho GTPase activating protein 25 [Source:HGNC Symbol;Acc:HGNC:28951]
DUSP6	ENSG00000139318	dual specificity phosphatase 6 [Source:HGNC Symbol;Acc:HGNC:3072]
PDIA5	ENSG00000065485	protein disulfide isomerase family A member 5 [Source:HGNC Symbol;Acc:HGNC:24811]
TENM2	ENSG00000145934	teneurin transmembrane protein 2 [Source:HGNC Symbol;Acc:HGNC:29943]
CD44	ENSG00000026508	CD44 molecule (Indian blood group) [Source:HGNC Symbol;Acc:HGNC:1681]
PXDN	ENSG00000130508	peroxidasin [Source:HGNC Symbol;Acc:HGNC:14966]
SERPINB7	ENSG00000166396	serpin family B member 7 [Source:HGNC Symbol;Acc:HGNC:13902]
ALOX5AP	ENSG00000132965	arachidonate 5-lipoxygenase activating protein [Source:HGNC Symbol;Acc:HGNC:436]
TMEM154	ENSG00000170006	transmembrane protein 154 [Source:HGNC Symbol;Acc:HGNC:26489]
PPFIA1	ENSG00000131626	PTPRF interacting protein alpha 1 [Source:HGNC Symbol;Acc:HGNC:9245]
TGFA	ENSG00000163235	transforming growth factor alpha [Source:HGNC Symbol;Acc:HGNC:11765]
ITGA2	ENSG00000164171	integrin subunit alpha 2 [Source:HGNC Symbol;Acc:HGNC:6137]
SERPINA1	ENSG00000197249	serpin family A member 1 [Source:HGNC Symbol;Acc:HGNC:8941]
HMGA2	ENSG00000149948	high mobility group AT-hook 2 [Source:HGNC Symbol;Acc:HGNC:5009]
PLEK2	ENSG00000100558	pleckstrin 2 [Source:HGNC Symbol;Acc:HGNC:19238]
SLIT2	ENSG00000145147	slit guidance ligand 2 [Source:HGNC Symbol;Acc:HGNC:11086]
SLC9A7	ENSG00000065923	solute carrier family 9 member A7 [Source:HGNC Symbol;Acc:HGNC:17123]
MAP4K4	ENSG00000071054	mitogen-activated protein kinase kinase kinase kinase 4 [Source:HGNC Symbol;Acc:HGNC:6866]
LAMB3	ENSG00000196878	laminin subunit beta 3 [Source:HGNC Symbol;Acc:HGNC:6490]
MET	ENSG00000105976	MET proto-oncogene, receptor tyrosine kinase [Source:HGNC Symbol;Acc:HGNC:7029]

## Sheet: 3D_MDA-MB-231 vs 2D_24B
Supplementary Table 2C. Shared genes in MDA-MB-231 and UT-SCC-42A/-42B cells grown in 3D and in UT-SCC-24B cells grown in 2D cell culture.
Gene Symbol	Ensembl ID	Gene Description
LAPTM5	ENSG00000162511	lysosomal protein transmembrane 5 [Source:HGNC Symbol;Acc:HGNC:29612]
EREG	ENSG00000124882	epiregulin [Source:HGNC Symbol;Acc:HGNC:3443]
PALM	ENSG00000099864	paralemmin [Source:HGNC Symbol;Acc:HGNC:8594]
TGFBR2	ENSG00000163513	transforming growth factor beta receptor 2 [Source:HGNC Symbol;Acc:HGNC:11773]
FOS	ENSG00000170345	Fos proto-oncogene, AP-1 transcription factor subunit [Source:HGNC Symbol;Acc:HGNC:3796]
NT5E	ENSG00000135318	5'-nucleotidase ecto [Source:HGNC Symbol;Acc:HGNC:8021]
IL24	ENSG00000162892	interleukin 24 [Source:HGNC Symbol;Acc:HGNC:11346]
PPL	ENSG00000118898	periplakin [Source:HGNC Symbol;Acc:HGNC:9273]
CPM	ENSG00000135678	carboxypeptidase M [Source:HGNC Symbol;Acc:HGNC:2311]
ETV1	ENSG00000006468	ETS variant 1 [Source:HGNC Symbol;Acc:HGNC:3490]
ANXA6	ENSG00000197043	annexin A6 [Source:HGNC Symbol;Acc:HGNC:544]
RHOB	ENSG00000143878	ras homolog family member B [Source:HGNC Symbol;Acc:HGNC:668]
LPXN	ENSG00000110031	leupaxin [Source:HGNC Symbol;Acc:HGNC:14061]
PRDM8	ENSG00000152784	PR/SET domain 8 [Source:HGNC Symbol;Acc:HGNC:13993]
TMC7	ENSG00000170537	transmembrane channel like 7 [Source:HGNC Symbol;Acc:HGNC:23000]
PPFIA1	ENSG00000131626	PTPRF interacting protein alpha 1 [Source:HGNC Symbol;Acc:HGNC:9245]
TGFA	ENSG00000163235	transforming growth factor alpha [Source:HGNC Symbol;Acc:HGNC:11765]
ITGA2	ENSG00000164171	integrin subunit alpha 2 [Source:HGNC Symbol;Acc:HGNC:6137]
SERPINA1	ENSG00000197249	serpin family A member 1 [Source:HGNC Symbol;Acc:HGNC:8941]
HMGA2	ENSG00000149948	high mobility group AT-hook 2 [Source:HGNC Symbol;Acc:HGNC:5009]
PLEK2	ENSG00000100558	pleckstrin 2 [Source:HGNC Symbol;Acc:HGNC:19238]
SLIT2	ENSG00000145147	slit guidance ligand 2 [Source:HGNC Symbol;Acc:HGNC:11086]
SLC9A7	ENSG00000065923	solute carrier family 9 member A7 [Source:HGNC Symbol;Acc:HGNC:17123]
MAP4K4	ENSG00000071054	mitogen-activated protein kinase kinase kinase kinase 4 [Source:HGNC Symbol;Acc:HGNC:6866]
LAMB3	ENSG00000196878	laminin subunit beta 3 [Source:HGNC Symbol;Acc:HGNC:6490]
MET	ENSG00000105976	MET proto-oncogene, receptor tyrosine kinase [Source:HGNC Symbol;Acc:HGNC:7029]

## Sheet: All_shared
Supplementary Table 2D. Shared genes in MDA-MB-231 and UT-SCC-42A/-42B cells grown in 3D and in UT-SCC-24B cells grown in 2D cell culture.
Gene Symbol	Ensembl ID	Gene Description
PPFIA1	ENSG00000131626	PTPRF interacting protein alpha 1 [Source:HGNC Symbol;Acc:HGNC:9245]
TGFA	ENSG00000163235	transforming growth factor alpha [Source:HGNC Symbol;Acc:HGNC:11765]
ITGA2	ENSG00000164171	integrin subunit alpha 2 [Source:HGNC Symbol;Acc:HGNC:6137]
SERPINA1	ENSG00000197249	serpin family A member 1 [Source:HGNC Symbol;Acc:HGNC:8941]
HMGA2	ENSG00000149948	high mobility group AT-hook 2 [Source:HGNC Symbol;Acc:HGNC:5009]
PLEK2	ENSG00000100558	pleckstrin 2 [Source:HGNC Symbol;Acc:HGNC:19238]
SLIT2	ENSG00000145147	slit guidance ligand 2 [Source:HGNC Symbol;Acc:HGNC:11086]
SLC9A7	ENSG00000065923	solute carrier family 9 member A7 [Source:HGNC Symbol;Acc:HGNC:17123]
MAP4K4	ENSG00000071054	mitogen-activated protein kinase kinase kinase kinase 4 [Source:HGNC Symbol;Acc:HGNC:6866]
LAMB3	ENSG00000196878	laminin subunit beta 3 [Source:HGNC Symbol;Acc:HGNC:6490]
MET	ENSG00000105976	MET proto-oncogene, receptor tyrosine kinase [Source:HGNC Symbol;Acc:HGNC:7029]
