# Supplementary material for: Liprin-α1 modulates cancer cell signaling by transmembrane protein CD82 in adhesive membrane domains linked to cytoskeleton
Source: Cell Commun Signal. 2018 Jul 13;16:41. doi: 10.1186/s12964-018-0253-y (PMC6045882; doi:10.1186/s12964-018-0253-y)
Supplement: Supplementary file 4 — Table S3. Overview of the results from the Gene Set Enrichment Data analysis from HNSCC and breast cancer cells line comparing shPPFIA1 knockdown and shScr control cells. (XLSX 491 kb) [file 12964_2018_253_MOESM4_ESM.xlsx]

## Sheet: MDA-MB-231 shPPFIA1 gsea
NAME	GS<br> follow link to MSigDB	GS DETAILS	SIZE	ES	NES	NOM p-val	FDR q-val	FWER p-val	RANK AT MAX	LEADING EDGE
GO_NEGATIVE_REGULATION_OF_HYDROLASE_ACTIVITY	GO_NEGATIVE_REGULATION_OF_HYDROLASE_ACTIVITY	Details ...	18	0.6648598	2.7430623	0.0	0.0	0.0	67	tags=50%, list=13%, signal=56%
GO_REGULATION_OF_PROTEOLYSIS	GO_REGULATION_OF_PROTEOLYSIS	Details ...	29	0.531614	2.5440242	0.0	0.007040969	0.006	93	tags=52%, list=19%, signal=60%
GO_NEGATIVE_REGULATION_OF_PEPTIDASE_ACTIVITY	GO_NEGATIVE_REGULATION_OF_PEPTIDASE_ACTIVITY	Details ...	12	0.7347664	2.5017486	0.0	0.007826408	0.01	67	tags=67%, list=13%, signal=75%
GO_REGULATION_OF_PEPTIDASE_ACTIVITY	GO_REGULATION_OF_PEPTIDASE_ACTIVITY	Details ...	18	0.60811865	2.4377193	0.0	0.007592027	0.013	93	tags=61%, list=19%, signal=72%
GO_MEMBRANE_MICRODOMAIN	GO_MEMBRANE_MICRODOMAIN	Details ...	19	0.5728882	2.415461	0.0	0.008315514	0.018	170	tags=74%, list=34%, signal=107%
GO_POSITIVE_REGULATION_OF_CELL_DEATH	GO_POSITIVE_REGULATION_OF_CELL_DEATH	Details ...	21	0.5651169	2.3293188	0.0064102565	0.015685868	0.041	201	tags=81%, list=40%, signal=130%
GO_MORPHOGENESIS_OF_AN_EPITHELIUM	GO_MORPHOGENESIS_OF_AN_EPITHELIUM	Details ...	18	0.56974715	2.319268	0.0	0.015079525	0.044	208	tags=89%, list=42%, signal=147%
GO_PEPTIDASE_INHIBITOR_ACTIVITY	GO_PEPTIDASE_INHIBITOR_ACTIVITY	Details ...	9	0.72948974	2.2646625	0.0	0.022862576	0.075	67	tags=67%, list=13%, signal=76%
GO_NEGATIVE_REGULATION_OF_PROTEOLYSIS	GO_NEGATIVE_REGULATION_OF_PROTEOLYSIS	Details ...	15	0.6000641	2.2555144	0.0	0.02284299	0.084	67	tags=60%, list=13%, signal=67%
GO_GROWTH	GO_GROWTH	Details ...	16	0.5914565	2.2508416	0.0	0.022144394	0.091	205	tags=94%, list=41%, signal=154%
GO_TUBE_MORPHOGENESIS	GO_TUBE_MORPHOGENESIS	Details ...	17	0.5656487	2.2387166	0.0	0.022469172	0.102	208	tags=88%, list=42%, signal=146%
GO_TISSUE_MORPHOGENESIS	GO_TISSUE_MORPHOGENESIS	Details ...	23	0.4988454	2.214317	0.0	0.02607427	0.126	208	tags=87%, list=42%, signal=142%
GO_CYSTEINE_TYPE_ENDOPEPTIDASE_INHIBITOR_ACTIVITY	GO_CYSTEINE_TYPE_ENDOPEPTIDASE_INHIBITOR_ACTIVITY	Details ...	6	0.81876796	2.1610854	0.0	0.03784901	0.188	43	tags=67%, list=9%, signal=72%
GO_DEVELOPMENTAL_GROWTH	GO_DEVELOPMENTAL_GROWTH	Details ...	14	0.58592707	2.1558313	0.0	0.036845684	0.198	205	tags=93%, list=41%, signal=153%
GO_PEPTIDASE_REGULATOR_ACTIVITY	GO_PEPTIDASE_REGULATOR_ACTIVITY	Details ...	11	0.59403515	2.0417573	0.004347826	0.09677846	0.452	67	tags=55%, list=13%, signal=62%
GO_NEGATIVE_REGULATION_OF_CATALYTIC_ACTIVITY	GO_NEGATIVE_REGULATION_OF_CATALYTIC_ACTIVITY	Details ...	32	0.40824246	2.0202026	0.0	0.106889024	0.51	85	tags=41%, list=17%, signal=46%
GO_BONE_DEVELOPMENT	GO_BONE_DEVELOPMENT	Details ...	6	0.80023634	2.0180554	0.0070921984	0.10281781	0.517	86	tags=83%, list=17%, signal=99%
GO_MORPHOGENESIS_OF_A_BRANCHING_STRUCTURE	GO_MORPHOGENESIS_OF_A_BRANCHING_STRUCTURE	Details ...	10	0.6319278	2.008028	0.004784689	0.10477809	0.548	167	tags=90%, list=33%, signal=132%
GO_GLAND_MORPHOGENESIS	GO_GLAND_MORPHOGENESIS	Details ...	8	0.6709909	2.0079238	0.007352941	0.09926346	0.548	119	tags=75%, list=24%, signal=97%
GO_NEGATIVE_REGULATION_OF_EPITHELIAL_CELL_PROLIFERATION	GO_NEGATIVE_REGULATION_OF_EPITHELIAL_CELL_PROLIFERATION	Details ...	7	0.7056312	1.9912012	0.008230452	0.10842717	0.6	58	tags=43%, list=12%, signal=48%
GO_AMEBOIDAL_TYPE_CELL_MIGRATION	GO_AMEBOIDAL_TYPE_CELL_MIGRATION	Details ...	9	0.6551326	1.9861903	0.0	0.1088656	0.62	126	tags=78%, list=25%, signal=102%
GO_CELL_PROLIFERATION	GO_CELL_PROLIFERATION	Details ...	27	0.42181098	1.9479332	0.0	0.1435382	0.737	163	tags=67%, list=33%, signal=94%
GO_REGULATION_OF_CYSTEINE_TYPE_ENDOPEPTIDASE_ACTIVITY	GO_REGULATION_OF_CYSTEINE_TYPE_ENDOPEPTIDASE_ACTIVITY	Details ...	9	0.64398175	1.9474095	0.008438818	0.1375992	0.737	93	tags=56%, list=19%, signal=67%
GO_NEGATIVE_REGULATION_OF_CELL_ADHESION	GO_NEGATIVE_REGULATION_OF_CELL_ADHESION	Details ...	9	0.637174	1.920273	0.011363637	0.16521035	0.812	126	tags=67%, list=25%, signal=88%
GO_REGULATION_OF_MUSCLE_TISSUE_DEVELOPMENT	GO_REGULATION_OF_MUSCLE_TISSUE_DEVELOPMENT	Details ...	5	0.7864968	1.9144422	0.0	0.16493994	0.829	59	tags=60%, list=12%, signal=67%
GO_NEGATIVE_REGULATION_OF_MOLECULAR_FUNCTION	GO_NEGATIVE_REGULATION_OF_MOLECULAR_FUNCTION	Details ...	39	0.37204143	1.9101486	0.0	0.16340543	0.838	89	tags=38%, list=18%, signal=43%
GO_REGULATION_OF_MUSCLE_CELL_DIFFERENTIATION	GO_REGULATION_OF_MUSCLE_CELL_DIFFERENTIATION	Details ...	7	0.67656636	1.8878332	0.013793103	0.18476968	0.875	68	tags=57%, list=14%, signal=65%
GO_RESPONSE_TO_EXTERNAL_STIMULUS	GO_RESPONSE_TO_EXTERNAL_STIMULUS	Details ...	66	0.28960493	1.8775722	0.0	0.19343387	0.897	136	tags=45%, list=27%, signal=54%
GO_RESPONSE_TO_VIRUS	GO_RESPONSE_TO_VIRUS	Details ...	12	0.5364187	1.8745542	0.021645023	0.19006892	0.9	133	tags=67%, list=27%, signal=89%
GO_REGULATION_OF_HYDROLASE_ACTIVITY	GO_REGULATION_OF_HYDROLASE_ACTIVITY	Details ...	48	0.33342016	1.8652432	0.0	0.19604018	0.915	93	tags=35%, list=19%, signal=39%
GO_TRANSPORT_VESICLE	GO_TRANSPORT_VESICLE	Details ...	14	0.48193884	1.8482019	0.01724138	0.21538253	0.936	67	tags=36%, list=13%, signal=40%
GO_REGULATION_OF_MUSCLE_ORGAN_DEVELOPMENT	GO_REGULATION_OF_MUSCLE_ORGAN_DEVELOPMENT	Details ...	5	0.7864968	1.8289135	0.002994012	0.23721562	0.956	59	tags=60%, list=12%, signal=67%
GO_BRANCHING_MORPHOGENESIS_OF_AN_EPITHELIAL_TUBE	GO_BRANCHING_MORPHOGENESIS_OF_AN_EPITHELIAL_TUBE	Details ...	8	0.6145855	1.8252385	0.012145749	0.23664215	0.959	167	tags=88%, list=33%, signal=129%
GO_REPRODUCTIVE_SYSTEM_DEVELOPMENT	GO_REPRODUCTIVE_SYSTEM_DEVELOPMENT	Details ...	12	0.5344184	1.8228467	0.021621622	0.23350252	0.962	87	tags=58%, list=17%, signal=69%
GO_NIK_NF_KAPPAB_SIGNALING	GO_NIK_NF_KAPPAB_SIGNALING	Details ...	5	0.75555545	1.818787	0.015527951	0.23323426	0.967	125	tags=100%, list=25%, signal=132%
GO_ORGAN_MORPHOGENESIS	GO_ORGAN_MORPHOGENESIS	Details ...	25	0.39894593	1.8187636	0.007874016	0.22675553	0.967	84	tags=48%, list=17%, signal=55%
GO_SKELETAL_SYSTEM_MORPHOGENESIS	GO_SKELETAL_SYSTEM_MORPHOGENESIS	Details ...	5	0.7378736	1.7869041	0.020710059	0.27100518	0.984	84	tags=60%, list=17%, signal=71%
GO_POSITIVE_REGULATION_OF_HEMOPOIESIS	GO_POSITIVE_REGULATION_OF_HEMOPOIESIS	Details ...	5	0.75959593	1.7780414	0.0121951215	0.2798074	0.987	123	tags=100%, list=25%, signal=131%
GO_REGULATION_OF_CELLULAR_COMPONENT_MOVEMENT	GO_REGULATION_OF_CELLULAR_COMPONENT_MOVEMENT	Details ...	38	0.35791168	1.7771381	0.0	0.2738359	0.987	136	tags=50%, list=27%, signal=63%
GO_PROTEIN_MATURATION	GO_PROTEIN_MATURATION	Details ...	9	0.579273	1.7720952	0.03125	0.27534202	0.99	93	tags=56%, list=19%, signal=67%
GO_POSITIVE_REGULATION_OF_APOPTOTIC_SIGNALING_PATHWAY	GO_POSITIVE_REGULATION_OF_APOPTOTIC_SIGNALING_PATHWAY	Details ...	6	0.67962795	1.7632151	0.018927446	0.28472033	0.991	143	tags=83%, list=29%, signal=115%
GO_POSITIVE_REGULATION_OF_LEUKOCYTE_DIFFERENTIATION	GO_POSITIVE_REGULATION_OF_LEUKOCYTE_DIFFERENTIATION	Details ...	5	0.759596	1.7602963	0.024096385	0.28317368	0.992	123	tags=100%, list=25%, signal=131%
GO_REGULATION_OF_RESPONSE_TO_EXTERNAL_STIMULUS	GO_REGULATION_OF_RESPONSE_TO_EXTERNAL_STIMULUS	Details ...	30	0.36225548	1.758386	0.008130081	0.27909163	0.992	88	tags=43%, list=18%, signal=49%
GO_ENZYME_INHIBITOR_ACTIVITY	GO_ENZYME_INHIBITOR_ACTIVITY	Details ...	18	0.4463777	1.749786	0.010928961	0.28765956	0.994	67	tags=39%, list=13%, signal=43%
GO_CRANIAL_SKELETAL_SYSTEM_DEVELOPMENT	GO_CRANIAL_SKELETAL_SYSTEM_DEVELOPMENT	Details ...	5	0.7378736	1.7446241	0.009287925	0.28997293	0.995	84	tags=60%, list=17%, signal=71%
GO_EMBRYONIC_CRANIAL_SKELETON_MORPHOGENESIS	GO_EMBRYONIC_CRANIAL_SKELETON_MORPHOGENESIS	Details ...	5	0.73787373	1.7377763	0.024242423	0.29552352	0.997	84	tags=60%, list=17%, signal=71%
GO_DEVELOPMENTAL_GROWTH_INVOLVED_IN_MORPHOGENESIS	GO_DEVELOPMENTAL_GROWTH_INVOLVED_IN_MORPHOGENESIS	Details ...	8	0.597561	1.7241421	0.03649635	0.3125965	0.998	205	tags=100%, list=41%, signal=167%
GO_REGULATION_OF_OSSIFICATION	GO_REGULATION_OF_OSSIFICATION	Details ...	10	0.53660786	1.7189351	0.03629032	0.31444478	0.998	119	tags=60%, list=24%, signal=77%
GO_CELLULAR_RESPONSE_TO_ORGANIC_CYCLIC_COMPOUND	GO_CELLULAR_RESPONSE_TO_ORGANIC_CYCLIC_COMPOUND	Details ...	16	0.43396896	1.7132301	0.0	0.31937867	0.998	164	tags=56%, list=33%, signal=81%
GO_NEURAL_CREST_CELL_DIFFERENTIATION	GO_NEURAL_CREST_CELL_DIFFERENTIATION	Details ...	5	0.71070325	1.7107576	0.022792023	0.31753314	0.998	78	tags=60%, list=16%, signal=70%
GO_REGULATION_OF_LEUKOCYTE_MIGRATION	GO_REGULATION_OF_LEUKOCYTE_MIGRATION	Details ...	6	0.6720647	1.7086763	0.0397351	0.31503382	0.998	167	tags=100%, list=33%, signal=148%
GO_POSITIVE_REGULATION_OF_INTRACELLULAR_TRANSPORT	GO_POSITIVE_REGULATION_OF_INTRACELLULAR_TRANSPORT	Details ...	11	0.5139864	1.7073884	0.02283105	0.31114236	0.998	87	tags=55%, list=17%, signal=65%
GO_SECRETORY_GRANULE_MEMBRANE	GO_SECRETORY_GRANULE_MEMBRANE	Details ...	5	0.7252478	1.701545	0.034883723	0.3160081	0.998	54	tags=60%, list=11%, signal=67%
GO_REGULATION_OF_CELLULAR_PROTEIN_CATABOLIC_PROCESS	GO_REGULATION_OF_CELLULAR_PROTEIN_CATABOLIC_PROCESS	Details ...	8	0.59582675	1.6999142	0.03521127	0.31336612	0.998	133	tags=63%, list=27%, signal=84%
GO_POSITIVE_REGULATION_OF_IMMUNE_RESPONSE	GO_POSITIVE_REGULATION_OF_IMMUNE_RESPONSE	Details ...	21	0.39039654	1.697256	0.01369863	0.31259578	0.998	312	tags=100%, list=62%, signal=255%
GO_RESPONSE_TO_BIOTIC_STIMULUS	GO_RESPONSE_TO_BIOTIC_STIMULUS	Details ...	32	0.3542852	1.697059	0.027522936	0.3072239	0.998	136	tags=53%, list=27%, signal=68%
GO_REGULATION_OF_STRIATED_MUSCLE_CELL_DIFFERENTIATION	GO_REGULATION_OF_STRIATED_MUSCLE_CELL_DIFFERENTIATION	Details ...	5	0.6927759	1.6864384	0.042424243	0.3194301	0.999	68	tags=60%, list=14%, signal=69%
GO_LEUKOCYTE_ACTIVATION	GO_LEUKOCYTE_ACTIVATION	Details ...	14	0.46138123	1.681725	0.00990099	0.32207087	0.999	133	tags=64%, list=27%, signal=85%
GO_GOLGI_VESICLE_TRANSPORT	GO_GOLGI_VESICLE_TRANSPORT	Details ...	7	0.6215318	1.6794052	0.038194444	0.32037047	0.999	163	tags=71%, list=33%, signal=104%
GO_RESPONSE_TO_CALCIUM_ION	GO_RESPONSE_TO_CALCIUM_ION	Details ...	5	0.7116549	1.6773252	0.030487806	0.31893167	0.999	123	tags=80%, list=25%, signal=105%
GO_EMBRYONIC_SKELETAL_SYSTEM_MORPHOGENESIS	GO_EMBRYONIC_SKELETAL_SYSTEM_MORPHOGENESIS	Details ...	5	0.73787373	1.6769973	0.019292604	0.31435576	0.999	84	tags=60%, list=17%, signal=71%
GO_REGULATION_OF_CHEMOTAXIS	GO_REGULATION_OF_CHEMOTAXIS	Details ...	12	0.49867767	1.6755962	0.042194095	0.3119052	0.999	60	tags=50%, list=12%, signal=55%
GO_EXOCYTIC_VESICLE	GO_EXOCYTIC_VESICLE	Details ...	6	0.6480065	1.6754981	0.025089607	0.30695432	0.999	63	tags=50%, list=13%, signal=57%
GO_CYTOKINE_MEDIATED_SIGNALING_PATHWAY	GO_CYTOKINE_MEDIATED_SIGNALING_PATHWAY	Details ...	22	0.39330554	1.6731169	0.02097902	0.3054835	0.999	311	tags=100%, list=62%, signal=253%
GO_STEM_CELL_DIFFERENTIATION	GO_STEM_CELL_DIFFERENTIATION	Details ...	11	0.504545	1.6723632	0.02202643	0.3020857	0.999	78	tags=45%, list=16%, signal=53%
GO_REGULATION_OF_OSTEOBLAST_DIFFERENTIATION	GO_REGULATION_OF_OSTEOBLAST_DIFFERENTIATION	Details ...	6	0.65042686	1.6686351	0.048859935	0.30361027	0.999	77	tags=50%, list=15%, signal=58%
GO_MUSCLE_TISSUE_DEVELOPMENT	GO_MUSCLE_TISSUE_DEVELOPMENT	Details ...	12	0.4840509	1.6670603	0.045045044	0.30167198	0.999	123	tags=58%, list=25%, signal=76%
GO_NEGATIVE_REGULATION_OF_CELL_DEATH	GO_NEGATIVE_REGULATION_OF_CELL_DEATH	Details ...	31	0.34390482	1.6658117	0.00952381	0.29929233	0.999	83	tags=35%, list=17%, signal=40%
GO_NEGATIVE_REGULATION_OF_PROTEIN_METABOLIC_PROCESS	GO_NEGATIVE_REGULATION_OF_PROTEIN_METABOLIC_PROCESS	Details ...	47	0.31182402	1.6650342	0.0	0.29642463	0.999	138	tags=43%, list=28%, signal=53%
GO_POSITIVE_REGULATION_OF_CELLULAR_PROTEIN_CATABOLIC_PROCESS	GO_POSITIVE_REGULATION_OF_CELLULAR_PROTEIN_CATABOLIC_PROCESS	Details ...	6	0.62539196	1.6593258	0.057239056	0.30136174	0.999	133	tags=67%, list=27%, signal=90%
GO_POSITIVE_REGULATION_OF_I_KAPPAB_KINASE_NF_KAPPAB_SIGNALING	GO_POSITIVE_REGULATION_OF_I_KAPPAB_KINASE_NF_KAPPAB_SIGNALING	Details ...	8	0.5622842	1.657037	0.03773585	0.30076224	0.999	174	tags=75%, list=35%, signal=113%
GO_REGULATION_OF_CELL_DEATH	GO_REGULATION_OF_CELL_DEATH	Details ...	50	0.298985	1.6497288	0.0	0.30843604	0.999	152	tags=48%, list=30%, signal=62%
GO_POSITIVE_REGULATION_OF_IMMUNE_SYSTEM_PROCESS	GO_POSITIVE_REGULATION_OF_IMMUNE_SYSTEM_PROCESS	Details ...	36	0.32958436	1.6494446	0.01923077	0.30480826	0.999	133	tags=47%, list=27%, signal=60%
GO_PROTEIN_LOCALIZATION_TO_ORGANELLE	GO_PROTEIN_LOCALIZATION_TO_ORGANELLE	Details ...	12	0.47118095	1.6442212	0.033333335	0.3086196	0.999	69	tags=50%, list=14%, signal=57%
GO_CELL_MOTILITY	GO_CELL_MOTILITY	Details ...	31	0.33395907	1.6403252	0.0	0.30942467	0.999	135	tags=48%, list=27%, signal=62%
GO_POSITIVE_REGULATION_OF_LEUKOCYTE_MIGRATION	GO_POSITIVE_REGULATION_OF_LEUKOCYTE_MIGRATION	Details ...	5	0.690529	1.638516	0.052941177	0.30830473	1.0	40	tags=60%, list=8%, signal=65%
GO_REGULATION_OF_SMOOTH_MUSCLE_CELL_MIGRATION	GO_REGULATION_OF_SMOOTH_MUSCLE_CELL_MIGRATION	Details ...	7	0.6044625	1.6360352	0.039568346	0.30799934	1.0	201	tags=100%, list=40%, signal=165%
GO_SINGLE_ORGANISM_CELLULAR_LOCALIZATION	GO_SINGLE_ORGANISM_CELLULAR_LOCALIZATION	Details ...	24	0.3681637	1.6319981	0.02255639	0.30976522	1.0	88	tags=42%, list=18%, signal=48%
GO_MYELOID_LEUKOCYTE_ACTIVATION	GO_MYELOID_LEUKOCYTE_ACTIVATION	Details ...	5	0.6909091	1.6266904	0.04113924	0.3141647	1.0	157	tags=100%, list=31%, signal=144%
GO_DEFENSE_RESPONSE_TO_VIRUS	GO_DEFENSE_RESPONSE_TO_VIRUS	Details ...	7	0.5782672	1.6248958	0.04452055	0.31250268	1.0	106	tags=71%, list=21%, signal=89%
GO_RESPIRATORY_SYSTEM_DEVELOPMENT	GO_RESPIRATORY_SYSTEM_DEVELOPMENT	Details ...	8	0.58114076	1.6241969	0.057251908	0.30967882	1.0	78	tags=63%, list=16%, signal=73%
GO_IMMUNE_SYSTEM_PROCESS	GO_IMMUNE_SYSTEM_PROCESS	Details ...	67	0.2761035	1.6238686	0.0	0.30648142	1.0	106	tags=36%, list=21%, signal=39%
GO_SINGLE_ORGANISM_MEMBRANE_BUDDING	GO_SINGLE_ORGANISM_MEMBRANE_BUDDING	Details ...	6	0.60057575	1.6231711	0.065972224	0.30394295	1.0	163	tags=67%, list=33%, signal=98%
GO_REGULATION_OF_LEUKOCYTE_CHEMOTAXIS	GO_REGULATION_OF_LEUKOCYTE_CHEMOTAXIS	Details ...	5	0.69500744	1.6211715	0.029126214	0.30317292	1.0	40	tags=60%, list=8%, signal=65%
GO_VESICLE_LOCALIZATION	GO_VESICLE_LOCALIZATION	Details ...	8	0.54958636	1.6173502	0.04109589	0.30531028	1.0	198	tags=75%, list=40%, signal=122%
GO_LOCALIZATION_OF_CELL	GO_LOCALIZATION_OF_CELL	Details ...	31	0.33395907	1.6152647	0.008928572	0.3051892	1.0	135	tags=48%, list=27%, signal=62%
GO_IMMUNE_EFFECTOR_PROCESS	GO_IMMUNE_EFFECTOR_PROCESS	Details ...	17	0.4183316	1.6111114	0.01604278	0.30857062	1.0	106	tags=41%, list=21%, signal=50%
GO_REGULATION_OF_CALCIUM_MEDIATED_SIGNALING	GO_REGULATION_OF_CALCIUM_MEDIATED_SIGNALING	Details ...	5	0.6810967	1.6098824	0.052478135	0.3064854	1.0	116	tags=80%, list=23%, signal=103%
GO_REGULATION_OF_DNA_METABOLIC_PROCESS	GO_REGULATION_OF_DNA_METABOLIC_PROCESS	Details ...	7	0.5718609	1.6082346	0.051194537	0.30545005	1.0	66	tags=57%, list=13%, signal=65%
GO_CELL_GROWTH	GO_CELL_GROWTH	Details ...	7	0.5963488	1.6030251	0.066176474	0.3100778	1.0	205	tags=100%, list=41%, signal=167%
GO_LOCOMOTION	GO_LOCOMOTION	Details ...	42	0.30714005	1.5965967	0.0	0.31608444	1.0	97	tags=36%, list=19%, signal=41%
GO_REGULATION_OF_HEMOPOIESIS	GO_REGULATION_OF_HEMOPOIESIS	Details ...	11	0.4699735	1.5960689	0.04385965	0.31324953	1.0	123	tags=73%, list=25%, signal=94%
GO_DEFENSE_RESPONSE_TO_OTHER_ORGANISM	GO_DEFENSE_RESPONSE_TO_OTHER_ORGANISM	Details ...	12	0.4818239	1.5938625	0.056410257	0.31244773	1.0	125	tags=67%, list=25%, signal=87%
GO_CIRCADIAN_RHYTHM	GO_CIRCADIAN_RHYTHM	Details ...	6	0.619293	1.5920451	0.07255521	0.31215736	1.0	124	tags=67%, list=25%, signal=88%
GO_TUMOR_NECROSIS_FACTOR_MEDIATED_SIGNALING_PATHWAY	GO_TUMOR_NECROSIS_FACTOR_MEDIATED_SIGNALING_PATHWAY	Details ...	8	0.5527548	1.590229	0.018939395	0.31200722	1.0	93	tags=63%, list=19%, signal=76%
GO_KIDNEY_EPITHELIUM_DEVELOPMENT	GO_KIDNEY_EPITHELIUM_DEVELOPMENT	Details ...	9	0.52353275	1.5902233	0.056338027	0.30875716	1.0	78	tags=44%, list=16%, signal=52%
GO_PLASMA_MEMBRANE_RECEPTOR_COMPLEX	GO_PLASMA_MEMBRANE_RECEPTOR_COMPLEX	Details ...	5	0.6848484	1.5848399	0.0591716	0.31389514	1.0	160	tags=100%, list=32%, signal=146%
GO_NEGATIVE_REGULATION_OF_CELL_PROLIFERATION	GO_NEGATIVE_REGULATION_OF_CELL_PROLIFERATION	Details ...	24	0.3473335	1.5805061	0.041666668	0.31766894	1.0	59	tags=33%, list=12%, signal=36%
GO_ACTIVATION_OF_IMMUNE_RESPONSE	GO_ACTIVATION_OF_IMMUNE_RESPONSE	Details ...	19	0.38877323	1.5772638	0.037037037	0.320102	1.0	312	tags=100%, list=62%, signal=256%
GO_ESTABLISHMENT_OF_PROTEIN_LOCALIZATION_TO_ORGANELLE	GO_ESTABLISHMENT_OF_PROTEIN_LOCALIZATION_TO_ORGANELLE	Details ...	7	0.58380294	1.577152	0.06405694	0.31718922	1.0	69	tags=57%, list=14%, signal=65%
GO_REGULATION_OF_CELL_MATRIX_ADHESION	GO_REGULATION_OF_CELL_MATRIX_ADHESION	Details ...	9	0.51789534	1.5770484	0.04761905	0.31411496	1.0	215	tags=78%, list=43%, signal=134%
GO_POSITIVE_REGULATION_OF_LOCOMOTION	GO_POSITIVE_REGULATION_OF_LOCOMOTION	Details ...	18	0.4013246	1.5743461	0.03846154	0.3147107	1.0	176	tags=67%, list=35%, signal=99%
GO_TISSUE_DEVELOPMENT	GO_TISSUE_DEVELOPMENT	Details ...	61	0.2772662	1.5720973	0.0	0.31485778	1.0	135	tags=46%, list=27%, signal=55%
GO_RESPONSE_TO_TUMOR_NECROSIS_FACTOR	GO_RESPONSE_TO_TUMOR_NECROSIS_FACTOR	Details ...	9	0.5048559	1.5659243	0.04528302	0.3210209	1.0	93	tags=56%, list=19%, signal=67%
GO_LOCALIZATION_WITHIN_MEMBRANE	GO_LOCALIZATION_WITHIN_MEMBRANE	Details ...	6	0.62138546	1.5637285	0.05821918	0.3208243	1.0	88	tags=50%, list=18%, signal=60%
GO_NEGATIVE_REGULATION_OF_CELL_ACTIVATION	GO_NEGATIVE_REGULATION_OF_CELL_ACTIVATION	Details ...	7	0.55930376	1.5614139	0.0669145	0.32187948	1.0	157	tags=71%, list=31%, signal=103%
GO_REGULATION_OF_NEURON_DEATH	GO_REGULATION_OF_NEURON_DEATH	Details ...	12	0.45496756	1.5606731	0.041860465	0.31963924	1.0	83	tags=42%, list=17%, signal=49%
GO_NEGATIVE_REGULATION_OF_CELL_DIFFERENTIATION	GO_NEGATIVE_REGULATION_OF_CELL_DIFFERENTIATION	Details ...	26	0.3462145	1.5583541	0.03076923	0.32026792	1.0	113	tags=50%, list=23%, signal=61%
GO_TRANSPORT_VESICLE_MEMBRANE	GO_TRANSPORT_VESICLE_MEMBRANE	Details ...	9	0.5056406	1.5541421	0.055084746	0.32333177	1.0	54	tags=33%, list=11%, signal=37%
GO_POSITIVE_REGULATION_OF_CYTOKINE_PRODUCTION	GO_POSITIVE_REGULATION_OF_CYTOKINE_PRODUCTION	Details ...	8	0.53236043	1.5527446	0.06113537	0.32237664	1.0	133	tags=75%, list=27%, signal=101%
GO_REGULATION_OF_BINDING	GO_REGULATION_OF_BINDING	Details ...	10	0.46971086	1.5519037	0.039130434	0.32080147	1.0	258	tags=90%, list=52%, signal=182%
GO_FC_EPSILON_RECEPTOR_SIGNALING_PATHWAY	GO_FC_EPSILON_RECEPTOR_SIGNALING_PATHWAY	Details ...	7	0.5672807	1.5513041	0.09219858	0.31860125	1.0	215	tags=86%, list=43%, signal=148%
GO_MESENCHYME_DEVELOPMENT	GO_MESENCHYME_DEVELOPMENT	Details ...	9	0.50656414	1.5466946	0.048034936	0.32265496	1.0	78	tags=33%, list=16%, signal=39%
GO_PROTEIN_O_LINKED_GLYCOSYLATION	GO_PROTEIN_O_LINKED_GLYCOSYLATION	Details ...	6	0.58961946	1.5452389	0.06944445	0.32230243	1.0	99	tags=33%, list=20%, signal=41%
GO_MORPHOGENESIS_OF_EMBRYONIC_EPITHELIUM	GO_MORPHOGENESIS_OF_EMBRYONIC_EPITHELIUM	Details ...	6	0.5984101	1.5446573	0.07931034	0.32021236	1.0	78	tags=50%, list=16%, signal=59%
GO_POSITIVE_REGULATION_OF_CELLULAR_PROTEIN_LOCALIZATION	GO_POSITIVE_REGULATION_OF_CELLULAR_PROTEIN_LOCALIZATION	Details ...	11	0.45790294	1.5441118	0.055793993	0.3180617	1.0	87	tags=45%, list=17%, signal=54%
GO_PEPTIDYL_TYROSINE_MODIFICATION	GO_PEPTIDYL_TYROSINE_MODIFICATION	Details ...	6	0.594487	1.5422758	0.08041958	0.31814885	1.0	73	tags=67%, list=15%, signal=77%
GO_TAXIS	GO_TAXIS	Details ...	20	0.37029555	1.5405476	0.027972028	0.31772506	1.0	61	tags=35%, list=12%, signal=38%
GO_POSITIVE_REGULATION_OF_DEFENSE_RESPONSE	GO_POSITIVE_REGULATION_OF_DEFENSE_RESPONSE	Details ...	13	0.42429206	1.538061	0.0591133	0.31831205	1.0	208	tags=77%, list=42%, signal=128%
GO_RESPONSE_TO_MECHANICAL_STIMULUS	GO_RESPONSE_TO_MECHANICAL_STIMULUS	Details ...	10	0.49305865	1.5372796	0.05381166	0.31644955	1.0	127	tags=70%, list=25%, signal=92%
GO_REGULATION_OF_CELL_ADHESION	GO_REGULATION_OF_CELL_ADHESION	Details ...	26	0.3424894	1.533069	0.0703125	0.3207922	1.0	131	tags=54%, list=26%, signal=69%
GO_REGULATION_OF_SMOOTH_MUSCLE_CELL_PROLIFERATION	GO_REGULATION_OF_SMOOTH_MUSCLE_CELL_PROLIFERATION	Details ...	7	0.5438528	1.5315497	0.08550186	0.32027888	1.0	201	tags=71%, list=40%, signal=118%
GO_MOVEMENT_OF_CELL_OR_SUBCELLULAR_COMPONENT	GO_MOVEMENT_OF_CELL_OR_SUBCELLULAR_COMPONENT	Details ...	41	0.28590238	1.5315299	0.02739726	0.3176935	1.0	102	tags=39%, list=20%, signal=45%
GO_MESENCHYMAL_CELL_DIFFERENTIATION	GO_MESENCHYMAL_CELL_DIFFERENTIATION	Details ...	8	0.52756494	1.5282156	0.06374502	0.31964427	1.0	78	tags=38%, list=16%, signal=44%
GO_EPITHELIUM_DEVELOPMENT	GO_EPITHELIUM_DEVELOPMENT	Details ...	37	0.31082168	1.521887	0.02247191	0.32562196	1.0	167	tags=62%, list=33%, signal=86%
GO_POSITIVE_REGULATION_OF_CELL_MATRIX_ADHESION	GO_POSITIVE_REGULATION_OF_CELL_MATRIX_ADHESION	Details ...	5	0.63208574	1.5155233	0.09090909	0.33146223	1.0	119	tags=60%, list=24%, signal=78%
GO_REGULATION_OF_CYTOKINE_BIOSYNTHETIC_PROCESS	GO_REGULATION_OF_CYTOKINE_BIOSYNTHETIC_PROCESS	Details ...	5	0.6545454	1.5140475	0.055374593	0.33102947	1.0	175	tags=100%, list=35%, signal=152%
GO_TISSUE_MIGRATION	GO_TISSUE_MIGRATION	Details ...	6	0.6013651	1.511826	0.1010101	0.33161268	1.0	167	tags=83%, list=33%, signal=124%
GO_POSITIVE_REGULATION_OF_EPITHELIAL_CELL_MIGRATION	GO_POSITIVE_REGULATION_OF_EPITHELIAL_CELL_MIGRATION	Details ...	6	0.5852717	1.5089679	0.07118644	0.33292943	1.0	192	tags=83%, list=38%, signal=134%
GO_DEFENSE_RESPONSE	GO_DEFENSE_RESPONSE	Details ...	37	0.28892335	1.508409	0.06451613	0.33097246	1.0	136	tags=51%, list=27%, signal=65%
GO_REGULATION_OF_INTRACELLULAR_TRANSPORT	GO_REGULATION_OF_INTRACELLULAR_TRANSPORT	Details ...	17	0.3869509	1.5050005	0.06315789	0.33370975	1.0	87	tags=41%, list=17%, signal=48%
GO_REGULATION_OF_PROTEIN_MODIFICATION_BY_SMALL_PROTEIN_CONJUGATION_OR_REMOVAL	GO_REGULATION_OF_PROTEIN_MODIFICATION_BY_SMALL_PROTEIN_CONJUGATION_OR_REMOVAL	Details ...	11	0.46191397	1.5036917	0.07511737	0.33303082	1.0	209	tags=91%, list=42%, signal=153%
GO_POSITIVE_REGULATION_OF_PROTEIN_CATABOLIC_PROCESS	GO_POSITIVE_REGULATION_OF_PROTEIN_CATABOLIC_PROCESS	Details ...	10	0.46743694	1.5024784	0.07981221	0.33201757	1.0	85	tags=40%, list=17%, signal=47%
GO_SECRETORY_VESICLE	GO_SECRETORY_VESICLE	Details ...	21	0.35213822	1.4985324	0.04761905	0.33486226	1.0	133	tags=57%, list=27%, signal=75%
GO_FEMALE_SEX_DIFFERENTIATION	GO_FEMALE_SEX_DIFFERENTIATION	Details ...	5	0.62828285	1.4979606	0.073015876	0.33326203	1.0	188	tags=100%, list=38%, signal=159%
GO_CYTOKINE_ACTIVITY	GO_CYTOKINE_ACTIVITY	Details ...	9	0.48570502	1.4977028	0.07251909	0.33113605	1.0	163	tags=78%, list=33%, signal=113%
GO_REGULATION_OF_VASCULATURE_DEVELOPMENT	GO_REGULATION_OF_VASCULATURE_DEVELOPMENT	Details ...	6	0.58381426	1.4969556	0.06410257	0.32974717	1.0	126	tags=50%, list=25%, signal=66%
GO_RECEPTOR_ACTIVITY	GO_RECEPTOR_ACTIVITY	Details ...	43	0.2747551	1.4907423	0.029411765	0.33640587	1.0	125	tags=47%, list=25%, signal=57%
GO_IMMUNE_RESPONSE	GO_IMMUNE_RESPONSE	Details ...	34	0.30791116	1.4881212	0.0	0.33801702	1.0	136	tags=47%, list=27%, signal=60%
GO_UROGENITAL_SYSTEM_DEVELOPMENT	GO_UROGENITAL_SYSTEM_DEVELOPMENT	Details ...	15	0.39341074	1.4781717	0.044334974	0.34812468	1.0	78	tags=40%, list=16%, signal=46%
GO_POSITIVE_REGULATION_OF_SMOOTH_MUSCLE_CELL_PROLIFERATION	GO_POSITIVE_REGULATION_OF_SMOOTH_MUSCLE_CELL_PROLIFERATION	Details ...	5	0.6436805	1.4760152	0.11221122	0.3487371	1.0	160	tags=80%, list=32%, signal=116%
GO_POSITIVE_REGULATION_OF_PEPTIDYL_TYROSINE_PHOSPHORYLATION	GO_POSITIVE_REGULATION_OF_PEPTIDYL_TYROSINE_PHOSPHORYLATION	Details ...	8	0.5095223	1.4758765	0.057239056	0.3465137	1.0	35	tags=50%, list=7%, signal=53%
GO_POSITIVE_REGULATION_OF_PROTEIN_MODIFICATION_BY_SMALL_PROTEIN_CONJUGATION_OR_REMOVAL	GO_POSITIVE_REGULATION_OF_PROTEIN_MODIFICATION_BY_SMALL_PROTEIN_CONJUGATION_OR_REMOVAL	Details ...	9	0.49069995	1.4753567	0.0875	0.34494847	1.0	188	tags=89%, list=38%, signal=140%
GO_REGULATION_OF_REACTIVE_OXYGEN_SPECIES_METABOLIC_PROCESS	GO_REGULATION_OF_REACTIVE_OXYGEN_SPECIES_METABOLIC_PROCESS	Details ...	10	0.46210763	1.4747282	0.07964602	0.34345984	1.0	133	tags=70%, list=27%, signal=93%
GO_GLYCOSAMINOGLYCAN_BINDING	GO_GLYCOSAMINOGLYCAN_BINDING	Details ...	7	0.5269986	1.4670165	0.09246575	0.3515049	1.0	59	tags=57%, list=12%, signal=64%
GO_NEGATIVE_REGULATION_OF_OSSIFICATION	GO_NEGATIVE_REGULATION_OF_OSSIFICATION	Details ...	8	0.50990397	1.4662868	0.086330935	0.35013226	1.0	46	tags=38%, list=9%, signal=41%
GO_POSITIVE_REGULATION_OF_PROTEOLYSIS	GO_POSITIVE_REGULATION_OF_PROTEOLYSIS	Details ...	13	0.40085912	1.4651845	0.08163265	0.3494346	1.0	93	tags=38%, list=19%, signal=46%
GO_VESICLE_MEMBRANE	GO_VESICLE_MEMBRANE	Details ...	23	0.3474454	1.457612	0.06521739	0.35776982	1.0	29	tags=22%, list=6%, signal=22%
GO_VESICLE_TARGETING	GO_VESICLE_TARGETING	Details ...	5	0.60361564	1.4554596	0.08695652	0.3583483	1.0	67	tags=40%, list=13%, signal=46%
GO_HOMEOSTASIS_OF_NUMBER_OF_CELLS	GO_HOMEOSTASIS_OF_NUMBER_OF_CELLS	Details ...	6	0.5625217	1.4540125	0.12244898	0.3580493	1.0	119	tags=50%, list=24%, signal=65%
GO_DETECTION_OF_STIMULUS	GO_DETECTION_OF_STIMULUS	Details ...	11	0.4326148	1.4539136	0.06355932	0.35587752	1.0	74	tags=45%, list=15%, signal=52%
GO_VESICLE_COATING	GO_VESICLE_COATING	Details ...	6	0.57428	1.4534569	0.11564626	0.35425887	1.0	173	tags=67%, list=35%, signal=101%
GO_EXTRACELLULAR_SPACE	GO_EXTRACELLULAR_SPACE	Details ...	59	0.26887345	1.4468002	0.0	0.3620559	1.0	59	tags=29%, list=12%, signal=29%
GO_POSITIVE_REGULATION_OF_INNATE_IMMUNE_RESPONSE	GO_POSITIVE_REGULATION_OF_INNATE_IMMUNE_RESPONSE	Details ...	11	0.4342694	1.4427692	0.093457945	0.36500072	1.0	208	tags=82%, list=42%, signal=137%
GO_NEGATIVE_REGULATION_OF_NEURON_DEATH	GO_NEGATIVE_REGULATION_OF_NEURON_DEATH	Details ...	9	0.47112867	1.4389913	0.12	0.3681608	1.0	83	tags=44%, list=17%, signal=52%
GO_SKELETAL_MUSCLE_ORGAN_DEVELOPMENT	GO_SKELETAL_MUSCLE_ORGAN_DEVELOPMENT	Details ...	5	0.6206105	1.4382018	0.11764706	0.3670215	1.0	123	tags=60%, list=25%, signal=79%
GO_IMMUNE_SYSTEM_DEVELOPMENT	GO_IMMUNE_SYSTEM_DEVELOPMENT	Details ...	15	0.38807848	1.4375439	0.04812834	0.36553857	1.0	86	tags=47%, list=17%, signal=55%
GO_CENTRAL_NERVOUS_SYSTEM_NEURON_DIFFERENTIATION	GO_CENTRAL_NERVOUS_SYSTEM_NEURON_DIFFERENTIATION	Details ...	5	0.62908	1.4332663	0.13846155	0.36961365	1.0	83	tags=60%, list=17%, signal=71%
GO_CIRCADIAN_REGULATION_OF_GENE_EXPRESSION	GO_CIRCADIAN_REGULATION_OF_GENE_EXPRESSION	Details ...	5	0.6141087	1.431965	0.116959065	0.3689923	1.0	111	tags=60%, list=22%, signal=76%
GO_RESPONSE_TO_LIGHT_STIMULUS	GO_RESPONSE_TO_LIGHT_STIMULUS	Details ...	5	0.5919192	1.4302366	0.13636364	0.36912712	1.0	206	tags=100%, list=41%, signal=168%
GO_REGULATION_OF_ION_HOMEOSTASIS	GO_REGULATION_OF_ION_HOMEOSTASIS	Details ...	6	0.5556578	1.4295827	0.12720849	0.36765355	1.0	61	tags=67%, list=12%, signal=75%
GO_REGULATION_OF_NEURON_APOPTOTIC_PROCESS	GO_REGULATION_OF_NEURON_APOPTOTIC_PROCESS	Details ...	10	0.43832245	1.4278158	0.10843374	0.3678762	1.0	83	tags=40%, list=17%, signal=47%
GO_REGULATION_OF_IMMUNE_SYSTEM_PROCESS	GO_REGULATION_OF_IMMUNE_SYSTEM_PROCESS	Details ...	62	0.24809721	1.4227788	0.05	0.37351233	1.0	177	tags=56%, list=35%, signal=77%
GO_REGULATION_OF_PROTEASOMAL_PROTEIN_CATABOLIC_PROCESS	GO_REGULATION_OF_PROTEASOMAL_PROTEIN_CATABOLIC_PROCESS	Details ...	6	0.548381	1.4205799	0.0979021	0.3747988	1.0	207	tags=83%, list=41%, signal=141%
GO_RESPONSE_TO_PURINE_CONTAINING_COMPOUND	GO_RESPONSE_TO_PURINE_CONTAINING_COMPOUND	Details ...	5	0.59507155	1.4195709	0.1202346	0.37394235	1.0	163	tags=80%, list=33%, signal=118%
GO_ER_TO_GOLGI_VESICLE_MEDIATED_TRANSPORT	GO_ER_TO_GOLGI_VESICLE_MEDIATED_TRANSPORT	Details ...	5	0.60361564	1.4173656	0.10891089	0.3742798	1.0	67	tags=40%, list=13%, signal=46%
GO_REGULATION_OF_PROTEIN_BINDING	GO_REGULATION_OF_PROTEIN_BINDING	Details ...	8	0.47936207	1.41736	0.117117114	0.3720386	1.0	200	tags=63%, list=40%, signal=103%
GO_NEGATIVE_REGULATION_OF_DEVELOPMENTAL_PROCESS	GO_NEGATIVE_REGULATION_OF_DEVELOPMENTAL_PROCESS	Details ...	36	0.28537327	1.4154735	0.03797468	0.37272707	1.0	87	tags=36%, list=17%, signal=41%
GO_REGULATION_OF_HOMEOSTATIC_PROCESS	GO_REGULATION_OF_HOMEOSTATIC_PROCESS	Details ...	14	0.39016563	1.4125938	0.062200956	0.3746637	1.0	61	tags=43%, list=12%, signal=47%
GO_POSITIVE_REGULATION_OF_HOMEOSTATIC_PROCESS	GO_POSITIVE_REGULATION_OF_HOMEOSTATIC_PROCESS	Details ...	5	0.6062699	1.4124686	0.14851485	0.37272575	1.0	188	tags=80%, list=38%, signal=127%
GO_LYMPHOCYTE_ACTIVATION	GO_LYMPHOCYTE_ACTIVATION	Details ...	9	0.46337244	1.3964185	0.106299214	0.39384845	1.0	97	tags=56%, list=19%, signal=68%
GO_IMMUNE_RESPONSE_REGULATING_CELL_SURFACE_RECEPTOR_SIGNALING_PATHWAY	GO_IMMUNE_RESPONSE_REGULATING_CELL_SURFACE_RECEPTOR_SIGNALING_PATHWAY	Details ...	14	0.38888898	1.391144	0.082125604	0.39963022	1.0	310	tags=100%, list=62%, signal=256%
GO_INTRINSIC_COMPONENT_OF_PLASMA_MEMBRANE	GO_INTRINSIC_COMPONENT_OF_PLASMA_MEMBRANE	Details ...	71	0.23210564	1.3876319	0.035714287	0.40230095	1.0	97	tags=38%, list=19%, signal=40%
GO_INTRACELLULAR_RECEPTOR_SIGNALING_PATHWAY	GO_INTRACELLULAR_RECEPTOR_SIGNALING_PATHWAY	Details ...	5	0.56969696	1.3872149	0.12732919	0.40067676	1.0	217	tags=100%, list=43%, signal=175%
GO_REGULATION_OF_IMMUNE_EFFECTOR_PROCESS	GO_REGULATION_OF_IMMUNE_EFFECTOR_PROCESS	Details ...	10	0.4439376	1.384561	0.13909775	0.40247992	1.0	88	tags=60%, list=18%, signal=71%
GO_CYTOKINE_RECEPTOR_BINDING	GO_CYTOKINE_RECEPTOR_BINDING	Details ...	10	0.42886052	1.3833879	0.09885932	0.40183583	1.0	119	tags=50%, list=24%, signal=64%
GO_POSITIVE_REGULATION_OF_CYTOSKELETON_ORGANIZATION	GO_POSITIVE_REGULATION_OF_CYTOSKELETON_ORGANIZATION	Details ...	8	0.47006622	1.3809469	0.11702128	0.40328518	1.0	14	tags=13%, list=3%, signal=13%
GO_TUBE_FORMATION	GO_TUBE_FORMATION	Details ...	5	0.5878788	1.3777459	0.13473053	0.40586692	1.0	208	tags=100%, list=42%, signal=170%
GO_CELLULAR_RESPONSE_TO_CYTOKINE_STIMULUS	GO_CELLULAR_RESPONSE_TO_CYTOKINE_STIMULUS	Details ...	28	0.30352846	1.3762863	0.042735044	0.40566063	1.0	155	tags=54%, list=31%, signal=73%
GO_REGULATION_OF_PROTEASOMAL_UBIQUITIN_DEPENDENT_PROTEIN_CATABOLIC_PROCESS	GO_REGULATION_OF_PROTEASOMAL_UBIQUITIN_DEPENDENT_PROTEIN_CATABOLIC_PROCESS	Details ...	6	0.5483809	1.3757082	0.1384083	0.4042925	1.0	207	tags=83%, list=41%, signal=141%
GO_AGING	GO_AGING	Details ...	12	0.4079139	1.3748403	0.11214953	0.40334433	1.0	133	tags=58%, list=27%, signal=78%
GO_POSITIVE_REGULATION_OF_CHEMOTAXIS	GO_POSITIVE_REGULATION_OF_CHEMOTAXIS	Details ...	8	0.4570269	1.3746186	0.08846154	0.40142503	1.0	40	tags=38%, list=8%, signal=40%
GO_ER_TO_GOLGI_TRANSPORT_VESICLE	GO_ER_TO_GOLGI_TRANSPORT_VESICLE	Details ...	5	0.58599406	1.3734701	0.16346154	0.40087804	1.0	67	tags=40%, list=13%, signal=46%
GO_REGULATION_OF_PEPTIDYL_TYROSINE_PHOSPHORYLATION	GO_REGULATION_OF_PEPTIDYL_TYROSINE_PHOSPHORYLATION	Details ...	10	0.4365681	1.3729378	0.125	0.39938623	1.0	35	tags=40%, list=7%, signal=42%
GO_DEVELOPMENTAL_CELL_GROWTH	GO_DEVELOPMENTAL_CELL_GROWTH	Details ...	5	0.5939393	1.3726273	0.14864865	0.3977082	1.0	205	tags=100%, list=41%, signal=168%
GO_SMAD_BINDING	GO_SMAD_BINDING	Details ...	6	0.5448557	1.3721305	0.1495327	0.39638972	1.0	205	tags=83%, list=41%, signal=140%
GO_REGULATION_OF_EPITHELIAL_CELL_PROLIFERATION	GO_REGULATION_OF_EPITHELIAL_CELL_PROLIFERATION	Details ...	16	0.3583367	1.371255	0.09883721	0.39550078	1.0	77	tags=38%, list=15%, signal=43%
GO_LEUKOCYTE_CELL_CELL_ADHESION	GO_LEUKOCYTE_CELL_CELL_ADHESION	Details ...	9	0.4557794	1.3692256	0.12601626	0.39616635	1.0	97	tags=56%, list=19%, signal=68%
GO_ACTIVATION_OF_PROTEIN_KINASE_ACTIVITY	GO_ACTIVATION_OF_PROTEIN_KINASE_ACTIVITY	Details ...	14	0.37044987	1.3685563	0.10045662	0.39507654	1.0	93	tags=43%, list=19%, signal=51%
GO_STEROID_METABOLIC_PROCESS	GO_STEROID_METABOLIC_PROCESS	Details ...	6	0.54492414	1.3630418	0.14900662	0.40074804	1.0	69	tags=67%, list=14%, signal=76%
GO_POSITIVE_REGULATION_OF_GROWTH	GO_POSITIVE_REGULATION_OF_GROWTH	Details ...	11	0.405659	1.359668	0.12288135	0.40366206	1.0	54	tags=45%, list=11%, signal=50%
GO_POSITIVE_REGULATION_OF_INTRACELLULAR_SIGNAL_TRANSDUCTION	GO_POSITIVE_REGULATION_OF_INTRACELLULAR_SIGNAL_TRANSDUCTION	Details ...	37	0.25929242	1.3591695	0.054054055	0.40223205	1.0	136	tags=43%, list=27%, signal=55%
GO_INNATE_IMMUNE_RESPONSE	GO_INNATE_IMMUNE_RESPONSE	Details ...	17	0.341615	1.3550957	0.084337346	0.40586454	1.0	334	tags=100%, list=67%, signal=291%
GO_NEGATIVE_REGULATION_OF_HEMOPOIESIS	GO_NEGATIVE_REGULATION_OF_HEMOPOIESIS	Details ...	6	0.524054	1.3532733	0.14802632	0.40627724	1.0	113	tags=83%, list=23%, signal=106%
GO_NEPHRON_DEVELOPMENT	GO_NEPHRON_DEVELOPMENT	Details ...	6	0.5303492	1.3492173	0.13504823	0.40997887	1.0	78	tags=50%, list=16%, signal=59%
GO_EPIDERMIS_DEVELOPMENT	GO_EPIDERMIS_DEVELOPMENT	Details ...	12	0.38648728	1.343919	0.11872146	0.41574222	1.0	155	tags=83%, list=31%, signal=118%
GO_POSITIVE_REGULATION_OF_RESPONSE_TO_STIMULUS	GO_POSITIVE_REGULATION_OF_RESPONSE_TO_STIMULUS	Details ...	80	0.21860482	1.3418719	0.05	0.41667175	1.0	209	tags=64%, list=42%, signal=92%
GO_POSITIVE_REGULATION_OF_BINDING	GO_POSITIVE_REGULATION_OF_BINDING	Details ...	7	0.48884386	1.3408654	0.15116279	0.41587472	1.0	258	tags=100%, list=52%, signal=204%
GO_CYTOKINE_BINDING	GO_CYTOKINE_BINDING	Details ...	5	0.56124675	1.337033	0.19266056	0.41956526	1.0	176	tags=80%, list=35%, signal=122%
GO_REGULATION_OF_DEFENSE_RESPONSE_TO_VIRUS	GO_REGULATION_OF_DEFENSE_RESPONSE_TO_VIRUS	Details ...	5	0.5504092	1.3363527	0.17791411	0.41833982	1.0	88	tags=80%, list=18%, signal=96%
GO_REGULATION_OF_PROTEIN_IMPORT	GO_REGULATION_OF_PROTEIN_IMPORT		5	0.54733074	1.3350005	0.1682243	0.41818082	1.0	143	tags=60%, list=29%, signal=83%
GO_TRANSCRIPTION_FACTOR_COMPLEX	GO_TRANSCRIPTION_FACTOR_COMPLEX		6	0.5142711	1.3254553	0.14855072	0.43152198	1.0	204	tags=67%, list=41%, signal=111%
GO_LEUKOCYTE_DIFFERENTIATION	GO_LEUKOCYTE_DIFFERENTIATION		8	0.47101623	1.3244901	0.14583333	0.430714	1.0	59	tags=50%, list=12%, signal=56%
GO_POSITIVE_REGULATION_OF_MUSCLE_CELL_DIFFERENTIATION	GO_POSITIVE_REGULATION_OF_MUSCLE_CELL_DIFFERENTIATION		5	0.55905545	1.3192269	0.175	0.4369438	1.0	59	tags=40%, list=12%, signal=45%
GO_POSITIVE_REGULATION_OF_CYTOPLASMIC_TRANSPORT	GO_POSITIVE_REGULATION_OF_CYTOPLASMIC_TRANSPORT		9	0.42578787	1.3176013	0.14224137	0.43678468	1.0	87	tags=44%, list=17%, signal=53%
GO_REGULATION_OF_NUCLEOCYTOPLASMIC_TRANSPORT	GO_REGULATION_OF_NUCLEOCYTOPLASMIC_TRANSPORT		5	0.54733074	1.3159108	0.1454006	0.43736592	1.0	143	tags=60%, list=29%, signal=83%
GO_REGULATION_OF_RECEPTOR_ACTIVITY	GO_REGULATION_OF_RECEPTOR_ACTIVITY		8	0.4578748	1.3113035	0.17670682	0.44233617	1.0	35	tags=38%, list=7%, signal=40%
GO_REGULATED_EXOCYTOSIS	GO_REGULATED_EXOCYTOSIS		14	0.35105485	1.307529	0.15270936	0.44595006	1.0	133	tags=57%, list=27%, signal=76%
GO_MYOSIN_COMPLEX	GO_MYOSIN_COMPLEX		5	0.54819703	1.306199	0.19254659	0.44592434	1.0	73	tags=80%, list=15%, signal=93%
GO_RNA_BINDING	GO_RNA_BINDING		23	0.29769403	1.3058673	0.104575165	0.44423452	1.0	357	tags=100%, list=71%, signal=334%
GO_REGULATION_OF_PROTEIN_CATABOLIC_PROCESS	GO_REGULATION_OF_PROTEIN_CATABOLIC_PROCESS		16	0.3368588	1.3029733	0.14438502	0.44632655	1.0	133	tags=44%, list=27%, signal=58%
GO_NEGATIVE_REGULATION_OF_MULTICELLULAR_ORGANISMAL_PROCESS	GO_NEGATIVE_REGULATION_OF_MULTICELLULAR_ORGANISMAL_PROCESS		42	0.25235316	1.2981446	0.08219178	0.4518983	1.0	116	tags=40%, list=23%, signal=48%
GO_NEGATIVE_REGULATION_OF_NERVOUS_SYSTEM_DEVELOPMENT	GO_NEGATIVE_REGULATION_OF_NERVOUS_SYSTEM_DEVELOPMENT		13	0.3741838	1.2975652	0.12037037	0.45076883	1.0	61	tags=38%, list=12%, signal=43%
GO_ANTIGEN_RECEPTOR_MEDIATED_SIGNALING_PATHWAY	GO_ANTIGEN_RECEPTOR_MEDIATED_SIGNALING_PATHWAY		6	0.5040485	1.2948277	0.18241042	0.45263544	1.0	250	tags=100%, list=50%, signal=198%
GO_LIPID_BINDING	GO_LIPID_BINDING		15	0.35140097	1.2937934	0.11557789	0.45213413	1.0	54	tags=33%, list=11%, signal=36%
GO_RUFFLE	GO_RUFFLE		6	0.5323886	1.2932711	0.204947	0.45082557	1.0	236	tags=100%, list=47%, signal=187%
GO_POSITIVE_REGULATION_OF_PROTEIN_BINDING	GO_POSITIVE_REGULATION_OF_PROTEIN_BINDING		6	0.48785424	1.2901862	0.1793313	0.45338514	1.0	258	tags=100%, list=52%, signal=204%
GO_ACTIVATION_OF_INNATE_IMMUNE_RESPONSE	GO_ACTIVATION_OF_INNATE_IMMUNE_RESPONSE		9	0.41140527	1.2893946	0.15355805	0.45258757	1.0	297	tags=100%, list=59%, signal=242%
GO_G_PROTEIN_COUPLED_RECEPTOR_SIGNALING_PATHWAY	GO_G_PROTEIN_COUPLED_RECEPTOR_SIGNALING_PATHWAY		24	0.28271094	1.287989	0.11564626	0.4523679	1.0	113	tags=46%, list=23%, signal=56%
GO_REGULATION_OF_PROTEIN_LOCALIZATION_TO_NUCLEUS	GO_REGULATION_OF_PROTEIN_LOCALIZATION_TO_NUCLEUS		5	0.54733074	1.2822651	0.21472393	0.4596012	1.0	143	tags=60%, list=29%, signal=83%
GO_ENDOTHELIUM_DEVELOPMENT	GO_ENDOTHELIUM_DEVELOPMENT		6	0.49937522	1.2778722	0.18060201	0.4641066	1.0	78	tags=50%, list=16%, signal=59%
GO_CELLULAR_RESPONSE_TO_OXIDATIVE_STRESS	GO_CELLULAR_RESPONSE_TO_OXIDATIVE_STRESS		9	0.41871098	1.2773446	0.16974169	0.46284726	1.0	126	tags=56%, list=25%, signal=73%
GO_REGULATION_OF_APOPTOTIC_SIGNALING_PATHWAY	GO_REGULATION_OF_APOPTOTIC_SIGNALING_PATHWAY		14	0.34350562	1.2753559	0.14438502	0.46382338	1.0	150	tags=57%, list=30%, signal=79%
GO_TRANSCRIPTION_FROM_RNA_POLYMERASE_II_PROMOTER	GO_TRANSCRIPTION_FROM_RNA_POLYMERASE_II_PROMOTER		14	0.34517252	1.2752528	0.14285715	0.4618969	1.0	205	tags=71%, list=41%, signal=118%
GO_NEGATIVE_REGULATION_OF_LOCOMOTION	GO_NEGATIVE_REGULATION_OF_LOCOMOTION		12	0.36885247	1.2737291	0.16894977	0.4624874	1.0	319	tags=100%, list=64%, signal=270%
GO_MULTICELLULAR_ORGANISMAL_HOMEOSTASIS	GO_MULTICELLULAR_ORGANISMAL_HOMEOSTASIS		14	0.3577395	1.2737004	0.16923077	0.46047083	1.0	124	tags=57%, list=25%, signal=74%
GO_NEGATIVE_REGULATION_OF_IMMUNE_SYSTEM_PROCESS	GO_NEGATIVE_REGULATION_OF_IMMUNE_SYSTEM_PROCESS		18	0.30469552	1.2722389	0.13450292	0.46066916	1.0	116	tags=50%, list=23%, signal=63%
GO_RESPONSE_TO_CYTOKINE	GO_RESPONSE_TO_CYTOKINE		31	0.2593189	1.2647142	0.09565217	0.470157	1.0	155	tags=52%, list=31%, signal=70%
GO_REGULATION_OF_RESPONSE_TO_WOUNDING	GO_REGULATION_OF_RESPONSE_TO_WOUNDING		14	0.33950615	1.2576517	0.16504854	0.47939333	1.0	334	tags=100%, list=67%, signal=293%
GO_PATTERN_SPECIFICATION_PROCESS	GO_PATTERN_SPECIFICATION_PROCESS		9	0.41753608	1.2574446	0.18113208	0.4776139	1.0	77	tags=44%, list=15%, signal=52%
GO_REGULATION_OF_DEPHOSPHORYLATION	GO_REGULATION_OF_DEPHOSPHORYLATION		6	0.4832249	1.2567078	0.18531469	0.47676975	1.0	174	tags=50%, list=35%, signal=76%
GO_SKIN_DEVELOPMENT	GO_SKIN_DEVELOPMENT		12	0.36426383	1.2547623	0.16862746	0.47791147	1.0	160	tags=83%, list=32%, signal=120%
GO_EPITHELIAL_CELL_PROLIFERATION	GO_EPITHELIAL_CELL_PROLIFERATION		9	0.4016075	1.2521594	0.17460318	0.48016205	1.0	96	tags=44%, list=19%, signal=54%
GO_PLATELET_DEGRANULATION	GO_PLATELET_DEGRANULATION		10	0.38087407	1.2507434	0.204	0.48021922	1.0	133	tags=70%, list=27%, signal=93%
GO_NUCLEAR_CHROMOSOME	GO_NUCLEAR_CHROMOSOME		9	0.41087395	1.2501138	0.17427386	0.4791413	1.0	186	tags=78%, list=37%, signal=122%
GO_GROWTH_FACTOR_ACTIVITY	GO_GROWTH_FACTOR_ACTIVITY		8	0.43936372	1.2489961	0.18050541	0.47910905	1.0	45	tags=50%, list=9%, signal=54%
GO_SEX_DIFFERENTIATION	GO_SEX_DIFFERENTIATION		13	0.35912946	1.2488594	0.17117117	0.47733188	1.0	87	tags=54%, list=17%, signal=63%
GO_TRANSFORMING_GROWTH_FACTOR_BETA_RECEPTOR_SIGNALING_PATHWAY	GO_TRANSFORMING_GROWTH_FACTOR_BETA_RECEPTOR_SIGNALING_PATHWAY		5	0.5333315	1.2454084	0.21341464	0.48138207	1.0	174	tags=60%, list=35%, signal=91%
GO_SIGNALING_RECEPTOR_ACTIVITY	GO_SIGNALING_RECEPTOR_ACTIVITY		38	0.24196698	1.2446009	0.13483146	0.48046732	1.0	125	tags=45%, list=25%, signal=55%
GO_REGULATION_OF_SEQUENCE_SPECIFIC_DNA_BINDING_TRANSCRIPTION_FACTOR_ACTIVITY	GO_REGULATION_OF_SEQUENCE_SPECIFIC_DNA_BINDING_TRANSCRIPTION_FACTOR_ACTIVITY		16	0.3165289	1.2433822	0.1741573	0.48056847	1.0	133	tags=56%, list=27%, signal=74%
GO_POSITIVE_REGULATION_OF_CELL_ADHESION	GO_POSITIVE_REGULATION_OF_CELL_ADHESION		15	0.32080522	1.243065	0.17307693	0.4791081	1.0	59	tags=40%, list=12%, signal=44%
GO_MYELOID_CELL_DIFFERENTIATION	GO_MYELOID_CELL_DIFFERENTIATION		5	0.5222455	1.2404615	0.2293578	0.48138922	1.0	119	tags=40%, list=24%, signal=52%
GO_REGULATION_OF_STEM_CELL_DIFFERENTIATION	GO_REGULATION_OF_STEM_CELL_DIFFERENTIATION		6	0.49190277	1.2390715	0.21316615	0.48138595	1.0	256	tags=100%, list=51%, signal=202%
GO_FC_RECEPTOR_SIGNALING_PATHWAY	GO_FC_RECEPTOR_SIGNALING_PATHWAY		10	0.38571432	1.2389597	0.18951613	0.4795638	1.0	310	tags=100%, list=62%, signal=258%
GO_REGULATION_OF_PHOSPHATASE_ACTIVITY	GO_REGULATION_OF_PHOSPHATASE_ACTIVITY		6	0.4832249	1.2349484	0.1981132	0.48353985	1.0	174	tags=50%, list=35%, signal=76%
GO_REGULATION_OF_ORGAN_MORPHOGENESIS	GO_REGULATION_OF_ORGAN_MORPHOGENESIS		7	0.4570626	1.2344232	0.21160409	0.48238584	1.0	135	tags=71%, list=27%, signal=96%
GO_MEMBRANE_ORGANIZATION	GO_MEMBRANE_ORGANIZATION		28	0.2709005	1.2223138	0.13513513	0.4991757	1.0	173	tags=61%, list=35%, signal=88%
GO_DEVELOPMENTAL_MATURATION	GO_DEVELOPMENTAL_MATURATION		5	0.52525055	1.2183073	0.24260356	0.5042516	1.0	83	tags=80%, list=17%, signal=95%
GO_CALMODULIN_BINDING	GO_CALMODULIN_BINDING		6	0.47960627	1.2165244	0.22356495	0.5052821	1.0	73	tags=50%, list=15%, signal=58%
GO_DEVELOPMENT_OF_PRIMARY_SEXUAL_CHARACTERISTICS	GO_DEVELOPMENT_OF_PRIMARY_SEXUAL_CHARACTERISTICS		9	0.39459136	1.2135394	0.19246861	0.5084411	1.0	87	tags=44%, list=17%, signal=53%
GO_POSITIVE_REGULATION_OF_CELL_CYCLE_PROCESS	GO_POSITIVE_REGULATION_OF_CELL_CYCLE_PROCESS		8	0.41785595	1.2065876	0.20238096	0.5184313	1.0	77	tags=38%, list=15%, signal=44%
GO_SIGNAL_TRANSDUCTION_BY_PROTEIN_PHOSPHORYLATION	GO_SIGNAL_TRANSDUCTION_BY_PROTEIN_PHOSPHORYLATION		16	0.30644915	1.2044828	0.2	0.51950455	1.0	85	tags=38%, list=17%, signal=44%
GO_REGULATION_OF_DEFENSE_RESPONSE	GO_REGULATION_OF_DEFENSE_RESPONSE		27	0.2573059	1.1995531	0.2	0.5262028	1.0	88	tags=30%, list=18%, signal=34%
GO_RESPONSE_TO_BACTERIUM	GO_RESPONSE_TO_BACTERIUM		18	0.30898812	1.1948158	0.20779221	0.5322919	1.0	136	tags=50%, list=27%, signal=66%
GO_REGULATION_OF_MYELOID_CELL_DIFFERENTIATION	GO_REGULATION_OF_MYELOID_CELL_DIFFERENTIATION		9	0.39518416	1.1843835	0.23170732	0.54829735	1.0	123	tags=67%, list=25%, signal=87%
GO_NEURON_PROJECTION_GUIDANCE	GO_NEURON_PROJECTION_GUIDANCE		11	0.34515995	1.183974	0.24663678	0.5469614	1.0	61	tags=36%, list=12%, signal=41%
GO_ERBB_SIGNALING_PATHWAY	GO_ERBB_SIGNALING_PATHWAY		9	0.38589603	1.1795644	0.25170067	0.55241734	1.0	45	tags=33%, list=9%, signal=36%
GO_POSITIVE_REGULATION_OF_CELL_GROWTH	GO_POSITIVE_REGULATION_OF_CELL_GROWTH		8	0.395074	1.1794618	0.23776224	0.55045706	1.0	54	tags=50%, list=11%, signal=55%
GO_CYTOPLASMIC_VESICLE_PART	GO_CYTOPLASMIC_VESICLE_PART		30	0.24818559	1.175729	0.16101696	0.55484325	1.0	9	tags=13%, list=2%, signal=13%
GO_SECRETORY_GRANULE	GO_SECRETORY_GRANULE		18	0.2992195	1.1721303	0.21818182	0.5591012	1.0	133	tags=56%, list=27%, signal=73%
GO_EMBRYONIC_ORGAN_MORPHOGENESIS	GO_EMBRYONIC_ORGAN_MORPHOGENESIS		8	0.40081024	1.1716756	0.236	0.5577545	1.0	84	tags=50%, list=17%, signal=59%
GO_VESICLE_ORGANIZATION	GO_VESICLE_ORGANIZATION		13	0.33098212	1.1707824	0.24875621	0.55707705	1.0	67	tags=31%, list=13%, signal=35%
GO_NEGATIVE_REGULATION_OF_CATABOLIC_PROCESS	GO_NEGATIVE_REGULATION_OF_CATABOLIC_PROCESS		5	0.49090907	1.1695223	0.27469134	0.5570987	1.0	256	tags=100%, list=51%, signal=203%
GO_CELL_CYCLE_ARREST	GO_CELL_CYCLE_ARREST		6	0.4602182	1.1674414	0.25274727	0.5586912	1.0	116	tags=50%, list=23%, signal=64%
GO_REGULATION_OF_CELL_SUBSTRATE_ADHESION	GO_REGULATION_OF_CELL_SUBSTRATE_ADHESION		12	0.34147358	1.1639981	0.2735426	0.56291753	1.0	131	tags=42%, list=26%, signal=55%
GO_NEGATIVE_REGULATION_OF_RESPONSE_TO_EXTERNAL_STIMULUS	GO_NEGATIVE_REGULATION_OF_RESPONSE_TO_EXTERNAL_STIMULUS		10	0.36734703	1.1621794	0.243346	0.5640509	1.0	319	tags=100%, list=64%, signal=271%
GO_ERBB2_SIGNALING_PATHWAY	GO_ERBB2_SIGNALING_PATHWAY		5	0.49719346	1.1616892	0.29113925	0.562813	1.0	45	tags=40%, list=9%, signal=44%
GO_ADAPTIVE_IMMUNE_RESPONSE	GO_ADAPTIVE_IMMUNE_RESPONSE		8	0.39132026	1.1584433	0.21509434	0.5663909	1.0	133	tags=50%, list=27%, signal=67%
GO_REGULATION_OF_I_KAPPAB_KINASE_NF_KAPPAB_SIGNALING	GO_REGULATION_OF_I_KAPPAB_KINASE_NF_KAPPAB_SIGNALING		9	0.38696536	1.1582549	0.23461539	0.5646203	1.0	309	tags=100%, list=62%, signal=257%
GO_TRANSCRIPTION_COACTIVATOR_ACTIVITY	GO_TRANSCRIPTION_COACTIVATOR_ACTIVITY		5	0.4816447	1.1574576	0.3130699	0.5639392	1.0	235	tags=80%, list=47%, signal=149%
GO_POSITIVE_REGULATION_OF_CELL_COMMUNICATION	GO_POSITIVE_REGULATION_OF_CELL_COMMUNICATION		64	0.20004381	1.1556388	0.22222222	0.56539077	1.0	160	tags=50%, list=32%, signal=64%
GO_REGULATION_OF_CYTOKINE_PRODUCTION	GO_REGULATION_OF_CYTOKINE_PRODUCTION		19	0.28024304	1.1543375	0.25641027	0.5657681	1.0	133	tags=58%, list=27%, signal=76%
GO_MITOCHONDRION_ORGANIZATION	GO_MITOCHONDRION_ORGANIZATION		11	0.34084105	1.154294	0.23214285	0.5637643	1.0	143	tags=64%, list=29%, signal=87%
GO_REGULATION_OF_CYTOPLASMIC_TRANSPORT	GO_REGULATION_OF_CYTOPLASMIC_TRANSPORT		15	0.31206748	1.1501535	0.275	0.56946313	1.0	87	tags=33%, list=17%, signal=39%
GO_NEGATIVE_REGULATION_OF_CELL_MORPHOGENESIS_INVOLVED_IN_DIFFERENTIATION	GO_NEGATIVE_REGULATION_OF_CELL_MORPHOGENESIS_INVOLVED_IN_DIFFERENTIATION		6	0.44167688	1.1469015	0.25333333	0.57354826	1.0	167	tags=83%, list=33%, signal=124%
GO_NEGATIVE_REGULATION_OF_NEURON_APOPTOTIC_PROCESS	GO_NEGATIVE_REGULATION_OF_NEURON_APOPTOTIC_PROCESS		8	0.39133695	1.1428791	0.26712328	0.57838005	1.0	83	tags=38%, list=17%, signal=44%
GO_EPIDERMAL_GROWTH_FACTOR_RECEPTOR_SIGNALING_PATHWAY	GO_EPIDERMAL_GROWTH_FACTOR_RECEPTOR_SIGNALING_PATHWAY		7	0.4106112	1.1387229	0.27303755	0.58445	1.0	103	tags=43%, list=21%, signal=53%
GO_POLY_A_RNA_BINDING	GO_POLY_A_RNA_BINDING		15	0.29278344	1.1288005	0.2606383	0.60124266	1.0	357	tags=100%, list=71%, signal=339%
GO_RECEPTOR_COMPLEX	GO_RECEPTOR_COMPLEX		13	0.31196842	1.1262069	0.25268817	0.60416406	1.0	71	tags=38%, list=14%, signal=44%
GO_POSITIVE_REGULATION_OF_REACTIVE_OXYGEN_SPECIES_METABOLIC_PROCESS	GO_POSITIVE_REGULATION_OF_REACTIVE_OXYGEN_SPECIES_METABOLIC_PROCESS		7	0.40201718	1.1255356	0.27112675	0.6031743	1.0	133	tags=71%, list=27%, signal=96%
GO_POSITIVE_REGULATION_OF_ESTABLISHMENT_OF_PROTEIN_LOCALIZATION	GO_POSITIVE_REGULATION_OF_ESTABLISHMENT_OF_PROTEIN_LOCALIZATION		15	0.3007289	1.1244425	0.285	0.6032016	1.0	113	tags=40%, list=23%, signal=50%
GO_SKELETAL_SYSTEM_DEVELOPMENT	GO_SKELETAL_SYSTEM_DEVELOPMENT		21	0.26500866	1.1234814	0.27083334	0.6029879	1.0	96	tags=48%, list=19%, signal=56%
GO_REGULATION_OF_CELL_DIFFERENTIATION	GO_REGULATION_OF_CELL_DIFFERENTIATION		59	0.1930035	1.1220905	0.19565217	0.60368985	1.0	68	tags=25%, list=14%, signal=26%
GO_POSITIVE_REGULATION_OF_CELL_DIFFERENTIATION	GO_POSITIVE_REGULATION_OF_CELL_DIFFERENTIATION		37	0.21686508	1.119813	0.28723404	0.60574913	1.0	135	tags=43%, list=27%, signal=55%
GO_NEGATIVE_REGULATION_OF_MYELOID_CELL_DIFFERENTIATION	GO_NEGATIVE_REGULATION_OF_MYELOID_CELL_DIFFERENTIATION		5	0.47859076	1.1178262	0.32051283	0.60722756	1.0	113	tags=80%, list=23%, signal=102%
GO_ACTIN_CYTOSKELETON	GO_ACTIN_CYTOSKELETON		15	0.29318473	1.1173798	0.3043478	0.6060793	1.0	73	tags=33%, list=15%, signal=38%
GO_REGULATION_OF_RESPONSE_TO_BIOTIC_STIMULUS	GO_REGULATION_OF_RESPONSE_TO_BIOTIC_STIMULUS		6	0.4376329	1.1152071	0.29431438	0.60805	1.0	88	tags=67%, list=18%, signal=80%
GO_TRANSCRIPTION_FACTOR_BINDING	GO_TRANSCRIPTION_FACTOR_BINDING		17	0.28198233	1.1151606	0.32124352	0.6060128	1.0	291	tags=94%, list=58%, signal=218%
GO_CELLULAR_RESPONSE_TO_STEROID_HORMONE_STIMULUS	GO_CELLULAR_RESPONSE_TO_STEROID_HORMONE_STIMULUS		8	0.3861789	1.1125504	0.3188406	0.6087513	1.0	309	tags=100%, list=62%, signal=258%
GO_DNA_MODIFICATION	GO_DNA_MODIFICATION		6	0.42723185	1.111402	0.28719723	0.60889894	1.0	123	tags=50%, list=25%, signal=66%
GO_EMBRYONIC_ORGAN_DEVELOPMENT	GO_EMBRYONIC_ORGAN_DEVELOPMENT		9	0.3592674	1.109592	0.30555555	0.6101613	1.0	84	tags=44%, list=17%, signal=52%
GO_PROTEIN_TYROSINE_KINASE_ACTIVITY	GO_PROTEIN_TYROSINE_KINASE_ACTIVITY		8	0.38526678	1.107185	0.30103806	0.61308455	1.0	73	tags=50%, list=15%, signal=58%
GO_POSITIVE_REGULATION_OF_CATABOLIC_PROCESS	GO_POSITIVE_REGULATION_OF_CATABOLIC_PROCESS		14	0.30693927	1.1051857	0.30054644	0.6147297	1.0	90	tags=36%, list=18%, signal=42%
GO_EMBRYONIC_MORPHOGENESIS	GO_EMBRYONIC_MORPHOGENESIS		19	0.256676	1.1051626	0.29452056	0.6127126	1.0	84	tags=37%, list=17%, signal=43%
GO_TRANSCRIPTIONAL_ACTIVATOR_ACTIVITY_RNA_POLYMERASE_II_CORE_PROMOTER_PROXIMAL_REGION_SEQUENCE_SPECIFIC_BINDING	GO_TRANSCRIPTIONAL_ACTIVATOR_ACTIVITY_RNA_POLYMERASE_II_CORE_PROMOTER_PROXIMAL_REGION_SEQUENCE_SPECIFIC_BINDING		10	0.36080065	1.1046877	0.288	0.6115132	1.0	123	tags=50%, list=25%, signal=65%
GO_REGULATION_OF_LEUKOCYTE_DIFFERENTIATION	GO_REGULATION_OF_LEUKOCYTE_DIFFERENTIATION		8	0.3926771	1.1005354	0.28268552	0.61782545	1.0	123	tags=75%, list=25%, signal=98%
GO_INTRINSIC_COMPONENT_OF_ORGANELLE_MEMBRANE	GO_INTRINSIC_COMPONENT_OF_ORGANELLE_MEMBRANE		5	0.47475514	1.1000829	0.33015874	0.6164493	1.0	1	tags=20%, list=0%, signal=20%
GO_REGULATION_OF_RESPONSE_TO_STRESS	GO_REGULATION_OF_RESPONSE_TO_STRESS		44	0.20743291	1.0985215	0.27659574	0.6173985	1.0	88	tags=27%, list=18%, signal=30%
GO_GUANYL_NUCLEOTIDE_EXCHANGE_FACTOR_ACTIVITY	GO_GUANYL_NUCLEOTIDE_EXCHANGE_FACTOR_ACTIVITY		8	0.38295424	1.0979209	0.26666668	0.61651653	1.0	45	tags=38%, list=9%, signal=41%
GO_NEGATIVE_REGULATION_OF_SEQUENCE_SPECIFIC_DNA_BINDING_TRANSCRIPTION_FACTOR_ACTIVITY	GO_NEGATIVE_REGULATION_OF_SEQUENCE_SPECIFIC_DNA_BINDING_TRANSCRIPTION_FACTOR_ACTIVITY		7	0.3904589	1.0950689	0.31164384	0.62039673	1.0	126	tags=57%, list=25%, signal=75%
GO_PROTEIN_LOCALIZATION_TO_MEMBRANE	GO_PROTEIN_LOCALIZATION_TO_MEMBRANE		8	0.36874962	1.0933666	0.30075186	0.62162465	1.0	88	tags=50%, list=18%, signal=60%
GO_INFLAMMATORY_RESPONSE	GO_INFLAMMATORY_RESPONSE		20	0.2610669	1.0907724	0.34375	0.62470144	1.0	136	tags=55%, list=27%, signal=73%
GO_REGULATION_OF_EPITHELIAL_CELL_MIGRATION	GO_REGULATION_OF_EPITHELIAL_CELL_MIGRATION		9	0.35464478	1.08926	0.29803923	0.6259328	1.0	192	tags=67%, list=38%, signal=106%
GO_CELL_SUBSTRATE_JUNCTION_ASSEMBLY	GO_CELL_SUBSTRATE_JUNCTION_ASSEMBLY		6	0.4281771	1.0860505	0.33222592	0.6304504	1.0	160	tags=83%, list=32%, signal=121%
GO_CELLULAR_RESPONSE_TO_LIPID	GO_CELLULAR_RESPONSE_TO_LIPID		19	0.25774205	1.0847437	0.34567901	0.63101995	1.0	321	tags=95%, list=64%, signal=255%
GO_REGULATION_OF_INFLAMMATORY_RESPONSE	GO_REGULATION_OF_INFLAMMATORY_RESPONSE		11	0.33742335	1.0830746	0.31578946	0.6321332	1.0	334	tags=100%, list=67%, signal=295%
GO_TUBE_DEVELOPMENT	GO_TUBE_DEVELOPMENT		23	0.24724291	1.08246	0.3006536	0.63122636	1.0	78	tags=30%, list=16%, signal=34%
GO_POSITIVE_REGULATION_OF_ORGANELLE_ORGANIZATION	GO_POSITIVE_REGULATION_OF_ORGANELLE_ORGANIZATION		18	0.27154487	1.0819335	0.34756097	0.6301956	1.0	77	tags=28%, list=15%, signal=32%
GO_REGULATION_OF_CELLULAR_PROTEIN_LOCALIZATION	GO_REGULATION_OF_CELLULAR_PROTEIN_LOCALIZATION		16	0.2788659	1.0799326	0.31413612	0.6323561	1.0	106	tags=44%, list=21%, signal=54%
GO_TRANSCRIPTIONAL_ACTIVATOR_ACTIVITY_RNA_POLYMERASE_II_TRANSCRIPTION_REGULATORY_REGION_SEQUENCE_SPECIFIC_BINDING	GO_TRANSCRIPTIONAL_ACTIVATOR_ACTIVITY_RNA_POLYMERASE_II_TRANSCRIPTION_REGULATORY_REGION_SEQUENCE_SPECIFIC_BINDING		11	0.33462307	1.0796041	0.3529412	0.63090557	1.0	123	tags=45%, list=25%, signal=59%
GO_NEGATIVE_REGULATION_OF_PHOSPHORYLATION	GO_NEGATIVE_REGULATION_OF_PHOSPHORYLATION		21	0.25012416	1.0755205	0.30246913	0.6373683	1.0	138	tags=43%, list=28%, signal=57%
GO_REGULATION_OF_INTRACELLULAR_SIGNAL_TRANSDUCTION	GO_REGULATION_OF_INTRACELLULAR_SIGNAL_TRANSDUCTION		69	0.18489215	1.0731329	0.32352942	0.6403731	1.0	138	tags=39%, list=28%, signal=47%
GO_INTEGRIN_MEDIATED_SIGNALING_PATHWAY	GO_INTEGRIN_MEDIATED_SIGNALING_PATHWAY		5	0.45609787	1.0719688	0.34234235	0.6406049	1.0	78	tags=60%, list=16%, signal=70%
GO_CHROMOSOME_ORGANIZATION	GO_CHROMOSOME_ORGANIZATION		13	0.30595478	1.0719012	0.3478261	0.6386677	1.0	350	tags=100%, list=70%, signal=325%
GO_TRANSCRIPTION_FACTOR_ACTIVITY_PROTEIN_BINDING	GO_TRANSCRIPTION_FACTOR_ACTIVITY_PROTEIN_BINDING		15	0.29573148	1.0658796	0.3539326	0.6492098	1.0	204	tags=60%, list=41%, signal=98%
GO_MULTICELLULAR_ORGANISM_METABOLIC_PROCESS	GO_MULTICELLULAR_ORGANISM_METABOLIC_PROCESS		6	0.41440362	1.0615466	0.33333334	0.65585905	1.0	84	tags=67%, list=17%, signal=79%
GO_RESPONSE_TO_ORGANIC_CYCLIC_COMPOUND	GO_RESPONSE_TO_ORGANIC_CYCLIC_COMPOUND		38	0.20694809	1.0600348	0.32941177	0.65696305	1.0	167	tags=47%, list=33%, signal=66%
GO_RESPONSE_TO_NUTRIENT	GO_RESPONSE_TO_NUTRIENT		7	0.38539547	1.0587124	0.33212996	0.657729	1.0	309	tags=100%, list=62%, signal=258%
GO_REGULATION_OF_GTPASE_ACTIVITY	GO_REGULATION_OF_GTPASE_ACTIVITY		23	0.24630591	1.0580266	0.32	0.6570992	1.0	45	tags=22%, list=9%, signal=23%
GO_NITROGEN_COMPOUND_TRANSPORT	GO_NITROGEN_COMPOUND_TRANSPORT		8	0.35903233	1.0576634	0.3526971	0.65576416	1.0	55	tags=38%, list=11%, signal=41%
GO_MEMBRANE_BUDDING	GO_MEMBRANE_BUDDING		8	0.36074993	1.0567966	0.35438597	0.65547746	1.0	173	tags=63%, list=35%, signal=94%
GO_REGULATION_OF_RESPONSE_TO_CYTOKINE_STIMULUS	GO_REGULATION_OF_RESPONSE_TO_CYTOKINE_STIMULUS		7	0.38539562	1.0551397	0.32713756	0.6570461	1.0	309	tags=100%, list=62%, signal=258%
GO_ORGANELLE_LOCALIZATION	GO_ORGANELLE_LOCALIZATION		12	0.31147552	1.055088	0.3443396	0.6551044	1.0	347	tags=100%, list=69%, signal=319%
GO_NEGATIVE_REGULATION_OF_PROTEIN_MODIFICATION_PROCESS	GO_NEGATIVE_REGULATION_OF_PROTEIN_MODIFICATION_PROCESS		26	0.23685992	1.0546278	0.3816794	0.6540368	1.0	138	tags=38%, list=28%, signal=50%
GO_MULTICELLULAR_ORGANISMAL_MACROMOLECULE_METABOLIC_PROCESS	GO_MULTICELLULAR_ORGANISMAL_MACROMOLECULE_METABOLIC_PROCESS		6	0.41440365	1.0531768	0.32089552	0.6547643	1.0	84	tags=67%, list=17%, signal=79%
GO_REGULATION_OF_CATION_TRANSMEMBRANE_TRANSPORT	GO_REGULATION_OF_CATION_TRANSMEMBRANE_TRANSPORT		6	0.41321468	1.052756	0.35714287	0.6536633	1.0	116	tags=67%, list=23%, signal=86%
GO_NEGATIVE_REGULATION_OF_CELL_DEVELOPMENT	GO_NEGATIVE_REGULATION_OF_CELL_DEVELOPMENT		12	0.29730043	1.0493063	0.37168142	0.6584796	1.0	61	tags=33%, list=12%, signal=37%
GO_MOLECULAR_FUNCTION_REGULATOR	GO_MOLECULAR_FUNCTION_REGULATOR		48	0.1900438	1.0487868	0.38235295	0.6574955	1.0	53	tags=21%, list=11%, signal=21%
GO_PLATELET_ALPHA_GRANULE	GO_PLATELET_ALPHA_GRANULE		7	0.3875128	1.047454	0.33333334	0.65841	1.0	6	tags=29%, list=1%, signal=29%
GO_MALE_SEX_DIFFERENTIATION	GO_MALE_SEX_DIFFERENTIATION		6	0.3980687	1.0434046	0.32781458	0.66505563	1.0	87	tags=50%, list=17%, signal=60%
GO_REGULATION_OF_PROTEIN_MATURATION	GO_REGULATION_OF_PROTEIN_MATURATION		5	0.4369001	1.0395797	0.3586626	0.67080265	1.0	43	tags=40%, list=9%, signal=43%
GO_NEGATIVE_REGULATION_OF_RESPONSE_TO_WOUNDING	GO_NEGATIVE_REGULATION_OF_RESPONSE_TO_WOUNDING		7	0.38539553	1.0374361	0.3516129	0.6734092	1.0	309	tags=100%, list=62%, signal=258%
GO_LEUKOCYTE_MIGRATION	GO_LEUKOCYTE_MIGRATION		11	0.30067086	1.0358528	0.38793105	0.67472756	1.0	97	tags=36%, list=19%, signal=44%
GO_POSITIVE_REGULATION_OF_INTRACELLULAR_PROTEIN_TRANSPORT	GO_POSITIVE_REGULATION_OF_INTRACELLULAR_PROTEIN_TRANSPORT		8	0.3518174	1.0351886	0.38245615	0.6740438	1.0	87	tags=38%, list=17%, signal=45%
GO_GLAND_DEVELOPMENT	GO_GLAND_DEVELOPMENT		17	0.27727014	1.0325083	0.39772728	0.6776193	1.0	85	tags=41%, list=17%, signal=48%
GO_POSITIVE_REGULATION_OF_CATALYTIC_ACTIVITY	GO_POSITIVE_REGULATION_OF_CATALYTIC_ACTIVITY		59	0.17493106	1.0308605	0.37777779	0.67925453	1.0	93	tags=31%, list=19%, signal=33%
GO_RESPONSE_TO_OXIDATIVE_STRESS	GO_RESPONSE_TO_OXIDATIVE_STRESS		15	0.2757863	1.0305797	0.42777777	0.67782676	1.0	126	tags=47%, list=25%, signal=61%
GO_DIGESTIVE_SYSTEM_DEVELOPMENT	GO_DIGESTIVE_SYSTEM_DEVELOPMENT		5	0.44552606	1.0303577	0.36890244	0.67632246	1.0	77	tags=60%, list=15%, signal=70%
GO_REGULATION_OF_DEVELOPMENTAL_GROWTH	GO_REGULATION_OF_DEVELOPMENTAL_GROWTH		10	0.3174042	1.025799	0.42561984	0.6836983	1.0	60	tags=40%, list=12%, signal=45%
GO_PROTEIN_KINASE_ACTIVITY	GO_PROTEIN_KINASE_ACTIVITY		22	0.23888585	1.025014	0.42767295	0.68338233	1.0	51	tags=27%, list=10%, signal=29%
GO_NEGATIVE_REGULATION_OF_NITROGEN_COMPOUND_METABOLIC_PROCESS	GO_NEGATIVE_REGULATION_OF_NITROGEN_COMPOUND_METABOLIC_PROCESS		48	0.19208774	1.0237324	0.4	0.68407553	1.0	90	tags=27%, list=18%, signal=30%
GO_POSITIVE_REGULATION_OF_PROTEIN_COMPLEX_ASSEMBLY	GO_POSITIVE_REGULATION_OF_PROTEIN_COMPLEX_ASSEMBLY		8	0.3451559	1.0224884	0.37890625	0.6848347	1.0	125	tags=38%, list=25%, signal=49%
GO_CELLULAR_RESPONSE_TO_EXTRACELLULAR_STIMULUS	GO_CELLULAR_RESPONSE_TO_EXTRACELLULAR_STIMULUS		7	0.3711968	1.0165265	0.410596	0.6954691	1.0	316	tags=100%, list=63%, signal=268%
GO_PHOSPHOLIPID_BINDING	GO_PHOSPHOLIPID_BINDING		9	0.33638263	1.016334	0.42741936	0.6938126	1.0	54	tags=33%, list=11%, signal=37%
GO_RHYTHMIC_PROCESS	GO_RHYTHMIC_PROCESS		13	0.29365295	1.0133317	0.39545456	0.69815135	1.0	188	tags=69%, list=38%, signal=108%
GO_ORGANIC_CYCLIC_COMPOUND_CATABOLIC_PROCESS	GO_ORGANIC_CYCLIC_COMPOUND_CATABOLIC_PROCESS		7	0.3905951	1.0117643	0.4402985	0.6997337	1.0	66	tags=29%, list=13%, signal=32%
GO_REGULATION_OF_MAP_KINASE_ACTIVITY	GO_REGULATION_OF_MAP_KINASE_ACTIVITY		15	0.26714602	1.0105152	0.41573033	0.70030564	1.0	72	tags=33%, list=14%, signal=38%
GO_METHYLATION	GO_METHYLATION		7	0.37119672	1.0073019	0.37269372	0.7053296	1.0	316	tags=100%, list=63%, signal=268%
GO_DEVELOPMENTAL_PROCESS_INVOLVED_IN_REPRODUCTION	GO_DEVELOPMENTAL_PROCESS_INVOLVED_IN_REPRODUCTION		20	0.24085677	1.0061957	0.4632353	0.70536476	1.0	87	tags=40%, list=17%, signal=46%
GO_RESPONSE_TO_METAL_ION	GO_RESPONSE_TO_METAL_ION		16	0.26034775	1.0056274	0.44864866	0.70472026	1.0	133	tags=50%, list=27%, signal=66%
GO_HORMONE_RECEPTOR_BINDING	GO_HORMONE_RECEPTOR_BINDING		5	0.420202	1.0043787	0.37012988	0.70546705	1.0	291	tags=100%, list=58%, signal=237%
GO_CONNECTIVE_TISSUE_DEVELOPMENT	GO_CONNECTIVE_TISSUE_DEVELOPMENT		7	0.36105478	1.0031933	0.43010753	0.7060115	1.0	321	tags=100%, list=64%, signal=275%
GO_REGULATION_OF_CELL_CYCLE_ARREST	GO_REGULATION_OF_CELL_CYCLE_ARREST		5	0.41212127	1.0015095	0.37463978	0.7078734	1.0	295	tags=100%, list=59%, signal=241%
GO_INTRACELLULAR_VESICLE	GO_INTRACELLULAR_VESICLE		45	0.18774594	0.9998593	0.44285715	0.7096665	1.0	67	tags=22%, list=13%, signal=23%
GO_POSITIVE_REGULATION_OF_MOLECULAR_FUNCTION	GO_POSITIVE_REGULATION_OF_MOLECULAR_FUNCTION		69	0.16853778	0.99925625	0.45238096	0.709077	1.0	93	tags=29%, list=19%, signal=31%
GO_TRANSCRIPTION_FACTOR_ACTIVITY_RNA_POLYMERASE_II_CORE_PROMOTER_PROXIMAL_REGION_SEQUENCE_SPECIFIC_BINDING	GO_TRANSCRIPTION_FACTOR_ACTIVITY_RNA_POLYMERASE_II_CORE_PROMOTER_PROXIMAL_REGION_SEQUENCE_SPECIFIC_BINDING		14	0.26586685	0.9981029	0.42857143	0.70984346	1.0	185	tags=64%, list=37%, signal=99%
GO_CHROMATIN_ORGANIZATION	GO_CHROMATIN_ORGANIZATION		11	0.30470338	0.997949	0.41201717	0.7082479	1.0	350	tags=100%, list=70%, signal=326%
GO_CELL_DEATH	GO_CELL_DEATH		41	0.19462194	0.9960536	0.4	0.7100988	1.0	136	tags=37%, list=27%, signal=46%
GO_CELLULAR_RESPONSE_TO_INTERFERON_GAMMA	GO_CELLULAR_RESPONSE_TO_INTERFERON_GAMMA		5	0.42020205	0.9956853	0.4006024	0.7089894	1.0	291	tags=100%, list=58%, signal=237%
GO_LEARNING	GO_LEARNING		6	0.39676115	0.994246	0.42156863	0.7103523	1.0	303	tags=100%, list=61%, signal=251%
GO_POSITIVE_REGULATION_OF_CELL_SUBSTRATE_ADHESION	GO_POSITIVE_REGULATION_OF_CELL_SUBSTRATE_ADHESION		6	0.37782246	0.9931932	0.41549295	0.7106982	1.0	46	tags=33%, list=9%, signal=36%
GO_RIBONUCLEOPROTEIN_GRANULE	GO_RIBONUCLEOPROTEIN_GRANULE		5	0.4160864	0.9912083	0.42088607	0.7132498	1.0	66	tags=40%, list=13%, signal=46%
GO_REGULATION_OF_CALCIUM_ION_TRANSPORT	GO_REGULATION_OF_CALCIUM_ION_TRANSPORT		5	0.4165366	0.98553604	0.41100323	0.724723	1.0	88	tags=60%, list=18%, signal=72%
GO_CARBOHYDRATE_DERIVATIVE_METABOLIC_PROCESS	GO_CARBOHYDRATE_DERIVATIVE_METABOLIC_PROCESS		28	0.2065574	0.98502797	0.509434	0.7238786	1.0	100	tags=32%, list=20%, signal=38%
GO_TOLL_LIKE_RECEPTOR_SIGNALING_PATHWAY	GO_TOLL_LIKE_RECEPTOR_SIGNALING_PATHWAY		5	0.40808082	0.9839337	0.39597315	0.72453696	1.0	297	tags=100%, list=59%, signal=244%
GO_CHROMATIN_MODIFICATION	GO_CHROMATIN_MODIFICATION		11	0.30470344	0.98329526	0.4292453	0.7239316	1.0	350	tags=100%, list=70%, signal=326%
GO_EXOCYTOSIS	GO_EXOCYTOSIS		17	0.23915409	0.98048484	0.4528302	0.72833395	1.0	73	tags=29%, list=15%, signal=33%
GO_NEGATIVE_REGULATION_OF_ERK1_AND_ERK2_CASCADE	GO_NEGATIVE_REGULATION_OF_ERK1_AND_ERK2_CASCADE		6	0.3846154	0.978023	0.4161074	0.73159486	1.0	309	tags=100%, list=62%, signal=259%
GO_POSITIVE_REGULATION_OF_HYDROLASE_ACTIVITY	GO_POSITIVE_REGULATION_OF_HYDROLASE_ACTIVITY		29	0.19905859	0.9772892	0.4952381	0.73108244	1.0	93	tags=28%, list=19%, signal=32%
GO_GLYCOSYL_COMPOUND_METABOLIC_PROCESS	GO_GLYCOSYL_COMPOUND_METABOLIC_PROCESS		10	0.31072792	0.97533035	0.44444445	0.7335843	1.0	100	tags=60%, list=20%, signal=74%
GO_REGULATION_OF_INNATE_IMMUNE_RESPONSE	GO_REGULATION_OF_INNATE_IMMUNE_RESPONSE		13	0.27709648	0.97505957	0.44339624	0.7322075	1.0	212	tags=77%, list=42%, signal=130%
GO_REGULATION_OF_WNT_SIGNALING_PATHWAY	GO_REGULATION_OF_WNT_SIGNALING_PATHWAY		9	0.3177189	0.9743281	0.47191012	0.73188317	1.0	343	tags=100%, list=69%, signal=313%
GO_ADAPTIVE_IMMUNE_RESPONSE_BASED_ON_SOMATIC_RECOMBINATION_OF_IMMUNE_RECEPTORS_BUILT_FROM_IMMUNOGLOBULIN_SUPERFAMILY_DOMAINS	GO_ADAPTIVE_IMMUNE_RESPONSE_BASED_ON_SOMATIC_RECOMBINATION_OF_IMMUNE_RECEPTORS_BUILT_FROM_IMMUNOGLOBULIN_SUPERFAMILY_DOMAINS		6	0.37854248	0.97103703	0.44557822	0.73762155	1.0	312	tags=100%, list=62%, signal=263%
GO_BASOLATERAL_PLASMA_MEMBRANE	GO_BASOLATERAL_PLASMA_MEMBRANE		11	0.29299495	0.970615	0.46296296	0.73672146	1.0	135	tags=64%, list=27%, signal=85%
GO_MITOCHONDRION	GO_MITOCHONDRION		26	0.20675105	0.969786	0.5086207	0.7365072	1.0	401	tags=100%, list=80%, signal=479%
GO_REGULATION_OF_PROTEIN_STABILITY	GO_REGULATION_OF_PROTEIN_STABILITY		5	0.41212118	0.9668327	0.41590214	0.7419248	1.0	295	tags=100%, list=59%, signal=241%
GO_RESPONSE_TO_ABIOTIC_STIMULUS	GO_RESPONSE_TO_ABIOTIC_STIMULUS		35	0.19574545	0.96661645	0.5	0.74041206	1.0	133	tags=43%, list=27%, signal=54%
GO_RESPONSE_TO_INTERFERON_GAMMA	GO_RESPONSE_TO_INTERFERON_GAMMA		5	0.420202	0.96112543	0.45659164	0.7515772	1.0	291	tags=100%, list=58%, signal=237%
GO_EXTRACELLULAR_MATRIX	GO_EXTRACELLULAR_MATRIX		27	0.1971697	0.9598181	0.5405405	0.7525417	1.0	84	tags=33%, list=17%, signal=38%
GO_EXTRACELLULAR_MATRIX_DISASSEMBLY	GO_EXTRACELLULAR_MATRIX_DISASSEMBLY		5	0.39341375	0.9589454	0.42765275	0.75267184	1.0	84	tags=60%, list=17%, signal=71%
GO_REGIONALIZATION	GO_REGIONALIZATION		8	0.33979893	0.95885676	0.45864663	0.75084615	1.0	77	tags=38%, list=15%, signal=44%
GO_NEGATIVE_REGULATION_OF_INTRACELLULAR_SIGNAL_TRANSDUCTION	GO_NEGATIVE_REGULATION_OF_INTRACELLULAR_SIGNAL_TRANSDUCTION		18	0.22199158	0.9572587	0.5329341	0.7524119	1.0	392	tags=100%, list=78%, signal=446%
GO_VASCULAR_ENDOTHELIAL_GROWTH_FACTOR_RECEPTOR_SIGNALING_PATHWAY	GO_VASCULAR_ENDOTHELIAL_GROWTH_FACTOR_RECEPTOR_SIGNALING_PATHWAY		5	0.3979797	0.9571412	0.43092105	0.75070417	1.0	302	tags=100%, list=60%, signal=250%
GO_MESODERM_DEVELOPMENT	GO_MESODERM_DEVELOPMENT		6	0.36437252	0.9550881	0.46232876	0.7534768	1.0	319	tags=100%, list=64%, signal=273%
GO_NEGATIVE_REGULATION_OF_AXONOGENESIS	GO_NEGATIVE_REGULATION_OF_AXONOGENESIS		5	0.4027182	0.9521518	0.45799458	0.7584801	1.0	167	tags=80%, list=33%, signal=119%
GO_PATTERN_RECOGNITION_RECEPTOR_SIGNALING_PATHWAY	GO_PATTERN_RECOGNITION_RECEPTOR_SIGNALING_PATHWAY		5	0.40808082	0.95163155	0.44743934	0.7577686	1.0	297	tags=100%, list=59%, signal=244%
GO_POSITIVE_REGULATION_OF_RESPONSE_TO_EXTERNAL_STIMULUS	GO_POSITIVE_REGULATION_OF_RESPONSE_TO_EXTERNAL_STIMULUS		12	0.27778673	0.94453925	0.5330189	0.7726244	1.0	40	tags=25%, list=8%, signal=27%
GO_ZINC_ION_BINDING	GO_ZINC_ION_BINDING		37	0.19015379	0.9430702	0.5625	0.7741871	1.0	90	tags=30%, list=18%, signal=34%
GO_SPERM_PART	GO_SPERM_PART		5	0.3979797	0.9416509	0.46349207	0.77544576	1.0	302	tags=100%, list=60%, signal=250%
GO_ENDOPLASMIC_RETICULUM_LUMEN	GO_ENDOPLASMIC_RETICULUM_LUMEN		11	0.2812094	0.9371417	0.5222672	0.78362596	1.0	67	tags=36%, list=13%, signal=41%
GO_COATED_VESICLE	GO_COATED_VESICLE		11	0.28425366	0.9360133	0.51131225	0.78446877	1.0	360	tags=100%, list=72%, signal=349%
GO_PEPTIDYL_LYSINE_MODIFICATION	GO_PEPTIDYL_LYSINE_MODIFICATION		6	0.37044534	0.9356815	0.49819493	0.78328866	1.0	316	tags=100%, list=63%, signal=268%
GO_REGULATION_OF_CELL_DIVISION	GO_REGULATION_OF_CELL_DIVISION		8	0.32515004	0.9350471	0.52272725	0.7829122	1.0	77	tags=50%, list=15%, signal=58%
GO_POSITIVE_REGULATION_OF_TRANSFERASE_ACTIVITY	GO_POSITIVE_REGULATION_OF_TRANSFERASE_ACTIVITY		29	0.20695816	0.9332484	0.57272726	0.7846739	1.0	93	tags=34%, list=19%, signal=40%
GO_CARBOHYDRATE_DERIVATIVE_CATABOLIC_PROCESS	GO_CARBOHYDRATE_DERIVATIVE_CATABOLIC_PROCESS		8	0.33444673	0.9282478	0.5204461	0.79415	1.0	66	tags=38%, list=13%, signal=43%
GO_REGULATION_OF_OSTEOCLAST_DIFFERENTIATION	GO_REGULATION_OF_OSTEOCLAST_DIFFERENTIATION		5	0.38839054	0.9274015	0.50151056	0.79430866	1.0	123	tags=80%, list=25%, signal=105%
GO_I_KAPPAB_KINASE_NF_KAPPAB_SIGNALING	GO_I_KAPPAB_KINASE_NF_KAPPAB_SIGNALING		5	0.4080808	0.9254681	0.46827793	0.7967035	1.0	297	tags=100%, list=59%, signal=244%
GO_REGULATION_OF_TRANSFERASE_ACTIVITY	GO_REGULATION_OF_TRANSFERASE_ACTIVITY		38	0.18024719	0.9244042	0.6	0.7972701	1.0	93	tags=32%, list=19%, signal=36%
GO_FOREBRAIN_DEVELOPMENT	GO_FOREBRAIN_DEVELOPMENT		9	0.29302627	0.9229635	0.55893534	0.79875207	1.0	91	tags=44%, list=18%, signal=53%
GO_HEAD_DEVELOPMENT	GO_HEAD_DEVELOPMENT		17	0.23719466	0.92075866	0.5260116	0.8018897	1.0	99	tags=41%, list=20%, signal=50%
GO_REGULATION_OF_CELL_PROLIFERATION	GO_REGULATION_OF_CELL_PROLIFERATION		53	0.15896377	0.9167556	0.6507937	0.80970895	1.0	78	tags=25%, list=16%, signal=26%
GO_VASCULATURE_DEVELOPMENT	GO_VASCULATURE_DEVELOPMENT		26	0.19737226	0.91634375	0.64705884	0.80868995	1.0	59	tags=23%, list=12%, signal=25%
GO_OSTEOBLAST_DIFFERENTIATION	GO_OSTEOBLAST_DIFFERENTIATION		6	0.36437246	0.91548675	0.47868854	0.8089359	1.0	319	tags=100%, list=64%, signal=273%
GO_NEGATIVE_REGULATION_OF_PHOSPHORUS_METABOLIC_PROCESS	GO_NEGATIVE_REGULATION_OF_PHOSPHORUS_METABOLIC_PROCESS		25	0.19641103	0.91509783	0.6134454	0.8078361	1.0	138	tags=40%, list=28%, signal=52%
GO_NUCLEAR_CHROMATIN	GO_NUCLEAR_CHROMATIN		6	0.3704453	0.9146184	0.5273973	0.80698866	1.0	316	tags=100%, list=63%, signal=268%
GO_REGULATION_OF_PROTEIN_MODIFICATION_PROCESS	GO_REGULATION_OF_PROTEIN_MODIFICATION_PROCESS		72	0.15367098	0.9138309	0.6451613	0.80682224	1.0	138	tags=36%, list=28%, signal=43%
GO_PROTEIN_N_TERMINUS_BINDING	GO_PROTEIN_N_TERMINUS_BINDING		6	0.35829958	0.9132683	0.5087108	0.806215	1.0	322	tags=100%, list=64%, signal=278%
GO_CELLULAR_RESPONSE_TO_INORGANIC_SUBSTANCE	GO_CELLULAR_RESPONSE_TO_INORGANIC_SUBSTANCE		9	0.29698348	0.91094846	0.53846157	0.80954784	1.0	123	tags=56%, list=25%, signal=72%
GO_PROTEIN_TARGETING	GO_PROTEIN_TARGETING		7	0.33180588	0.90777314	0.5511551	0.81501836	1.0	69	tags=43%, list=14%, signal=49%
GO_NEGATIVE_REGULATION_OF_CELLULAR_AMIDE_METABOLIC_PROCESS	GO_NEGATIVE_REGULATION_OF_CELLULAR_AMIDE_METABOLIC_PROCESS		10	0.28801718	0.90741074	0.5608696	0.8137897	1.0	213	tags=70%, list=43%, signal=120%
GO_CELL_CELL_CONTACT_ZONE	GO_CELL_CELL_CONTACT_ZONE		7	0.33445084	0.9068559	0.53061223	0.8131508	1.0	97	tags=43%, list=19%, signal=52%
GO_REGULATION_OF_ENDOTHELIAL_CELL_MIGRATION	GO_REGULATION_OF_ENDOTHELIAL_CELL_MIGRATION		7	0.32657206	0.9067856	0.53505534	0.8112739	1.0	338	tags=100%, list=68%, signal=304%
GO_PROTEIN_PHOSPHORYLATION	GO_PROTEIN_PHOSPHORYLATION		35	0.18046007	0.9061867	0.65957445	0.81070954	1.0	87	tags=29%, list=17%, signal=32%
GO_RESPONSE_TO_MOLECULE_OF_BACTERIAL_ORIGIN	GO_RESPONSE_TO_MOLECULE_OF_BACTERIAL_ORIGIN		15	0.24697597	0.90548724	0.5948718	0.81040007	1.0	309	tags=93%, list=62%, signal=237%
GO_REGULATION_OF_MYELOID_LEUKOCYTE_DIFFERENTIATION	GO_REGULATION_OF_MYELOID_LEUKOCYTE_DIFFERENTIATION		5	0.38839054	0.90494716	0.5295858	0.8097295	1.0	123	tags=80%, list=25%, signal=105%
GO_GROWTH_FACTOR_RECEPTOR_BINDING	GO_GROWTH_FACTOR_RECEPTOR_BINDING		5	0.3717232	0.9045511	0.5508982	0.8086858	1.0	35	tags=40%, list=7%, signal=43%
GO_RESPONSE_TO_EXTRACELLULAR_STIMULUS	GO_RESPONSE_TO_EXTRACELLULAR_STIMULUS		17	0.23104373	0.90390456	0.64117646	0.80825776	1.0	330	tags=94%, list=66%, signal=267%
GO_REGULATION_OF_EXTRINSIC_APOPTOTIC_SIGNALING_PATHWAY	GO_REGULATION_OF_EXTRINSIC_APOPTOTIC_SIGNALING_PATHWAY		5	0.3838384	0.9032356	0.54489166	0.8078729	1.0	309	tags=100%, list=62%, signal=259%
GO_NEGATIVE_REGULATION_OF_MAPK_CASCADE	GO_NEGATIVE_REGULATION_OF_MAPK_CASCADE		9	0.29425713	0.90282255	0.5827338	0.80655307	1.0	138	tags=56%, list=28%, signal=75%
GO_REGULATION_OF_STAT_CASCADE	GO_REGULATION_OF_STAT_CASCADE		5	0.38254532	0.90168	0.51785713	0.80719656	1.0	136	tags=60%, list=27%, signal=82%
GO_CELL_JUNCTION_ASSEMBLY	GO_CELL_JUNCTION_ASSEMBLY		7	0.32979494	0.9011504	0.53985506	0.8065064	1.0	16	tags=29%, list=3%, signal=29%
GO_REGULATION_OF_PHOSPHORUS_METABOLIC_PROCESS	GO_REGULATION_OF_PHOSPHORUS_METABOLIC_PROCESS		67	0.157221	0.8999081	0.7037037	0.8073062	1.0	138	tags=37%, list=28%, signal=45%
GO_HEPARIN_BINDING	GO_HEPARIN_BINDING		5	0.37768877	0.89451706	0.55108356	0.8176274	1.0	56	tags=40%, list=11%, signal=45%
GO_REGULATION_OF_JAK_STAT_CASCADE	GO_REGULATION_OF_JAK_STAT_CASCADE		5	0.38254532	0.89343876	0.5372671	0.81842065	1.0	136	tags=60%, list=27%, signal=82%
GO_NEGATIVE_REGULATION_OF_CELLULAR_COMPONENT_ORGANIZATION	GO_NEGATIVE_REGULATION_OF_CELLULAR_COMPONENT_ORGANIZATION		19	0.21795858	0.8925827	0.625	0.8184378	1.0	61	tags=26%, list=12%, signal=29%
GO_CELLULAR_RESPONSE_TO_REACTIVE_OXYGEN_SPECIES	GO_CELLULAR_RESPONSE_TO_REACTIVE_OXYGEN_SPECIES		6	0.3481781	0.8925362	0.5457876	0.8165863	1.0	327	tags=100%, list=65%, signal=286%
GO_RESPONSE_TO_INORGANIC_SUBSTANCE	GO_RESPONSE_TO_INORGANIC_SUBSTANCE		21	0.20963661	0.8920621	0.6589595	0.81572545	1.0	133	tags=43%, list=27%, signal=56%
GO_REGULATION_OF_IMMUNE_RESPONSE	GO_REGULATION_OF_IMMUNE_RESPONSE		41	0.17443566	0.89090806	0.6440678	0.81640935	1.0	149	tags=41%, list=30%, signal=54%
GO_REGULATION_OF_SYMBIOSIS_ENCOMPASSING_MUTUALISM_THROUGH_PARASITISM	GO_REGULATION_OF_SYMBIOSIS_ENCOMPASSING_MUTUALISM_THROUGH_PARASITISM		7	0.32048684	0.88846004	0.60915494	0.82020634	1.0	341	tags=100%, list=68%, signal=310%
GO_REGULATION_OF_HOMOTYPIC_CELL_CELL_ADHESION	GO_REGULATION_OF_HOMOTYPIC_CELL_CELL_ADHESION		7	0.3295489	0.8848582	0.56537104	0.8261648	1.0	116	tags=71%, list=23%, signal=92%
GO_DNA_METHYLATION_OR_DEMETHYLATION	GO_DNA_METHYLATION_OR_DEMETHYLATION		5	0.36969692	0.8831275	0.57186544	0.8281768	1.0	316	tags=100%, list=63%, signal=269%
GO_LEUKOCYTE_MEDIATED_IMMUNITY	GO_LEUKOCYTE_MEDIATED_IMMUNITY		5	0.37777773	0.8826673	0.5387097	0.82718945	1.0	312	tags=100%, list=62%, signal=263%
GO_NOTCH_SIGNALING_PATHWAY	GO_NOTCH_SIGNALING_PATHWAY		6	0.3386461	0.88226455	0.58032787	0.8261945	1.0	77	tags=50%, list=15%, signal=58%
GO_REGULATION_OF_HORMONE_LEVELS	GO_REGULATION_OF_HORMONE_LEVELS		10	0.2734568	0.88137877	0.5873016	0.82602245	1.0	126	tags=50%, list=25%, signal=66%
GO_NEGATIVE_REGULATION_OF_INFLAMMATORY_RESPONSE	GO_NEGATIVE_REGULATION_OF_INFLAMMATORY_RESPONSE		5	0.38383836	0.8797815	0.56508875	0.8277479	1.0	309	tags=100%, list=62%, signal=259%
GO_NEGATIVE_REGULATION_OF_PHOSPHATE_METABOLIC_PROCESS	GO_NEGATIVE_REGULATION_OF_PHOSPHATE_METABOLIC_PROCESS		25	0.19641098	0.8782173	0.62676054	0.82968724	1.0	138	tags=40%, list=28%, signal=52%
GO_REGENERATION	GO_REGENERATION		5	0.37575752	0.87429494	0.552381	0.8365983	1.0	313	tags=100%, list=63%, signal=265%
GO_CALCIUM_ION_BINDING	GO_CALCIUM_ION_BINDING		23	0.19977394	0.8738019	0.6689655	0.8358431	1.0	91	tags=35%, list=18%, signal=41%
GO_RIBONUCLEOPROTEIN_COMPLEX	GO_RIBONUCLEOPROTEIN_COMPLEX		11	0.2576687	0.8689167	0.6171171	0.84507775	1.0	373	tags=100%, list=75%, signal=385%
GO_REGULATION_OF_RECEPTOR_MEDIATED_ENDOCYTOSIS	GO_REGULATION_OF_RECEPTOR_MEDIATED_ENDOCYTOSIS		6	0.3421053	0.8664803	0.58513933	0.84870064	1.0	330	tags=100%, list=66%, signal=291%
GO_CELLULAR_RESPONSE_TO_OXYGEN_CONTAINING_COMPOUND	GO_CELLULAR_RESPONSE_TO_OXYGEN_CONTAINING_COMPOUND		35	0.17419353	0.8663829	0.6862745	0.8470006	1.0	418	tags=100%, list=84%, signal=567%
GO_POSITIVE_REGULATION_OF_WNT_SIGNALING_PATHWAY	GO_POSITIVE_REGULATION_OF_WNT_SIGNALING_PATHWAY		5	0.36363629	0.86568797	0.6123778	0.84670436	1.0	319	tags=100%, list=64%, signal=273%
GO_POSTTRANSCRIPTIONAL_REGULATION_OF_GENE_EXPRESSION	GO_POSTTRANSCRIPTIONAL_REGULATION_OF_GENE_EXPRESSION		16	0.22314048	0.86528444	0.65868264	0.8456276	1.0	391	tags=100%, list=78%, signal=444%
GO_ENDOPLASMIC_RETICULUM_GOLGI_INTERMEDIATE_COMPARTMENT	GO_ENDOPLASMIC_RETICULUM_GOLGI_INTERMEDIATE_COMPARTMENT		6	0.33639908	0.8651452	0.62091506	0.84395474	1.0	67	tags=33%, list=13%, signal=38%
GO_POSITIVE_REGULATION_OF_CELL_PROLIFERATION	GO_POSITIVE_REGULATION_OF_CELL_PROLIFERATION		36	0.17063664	0.86189026	0.686747	0.84907395	1.0	77	tags=25%, list=15%, signal=27%
GO_CELLULAR_MACROMOLECULE_LOCALIZATION	GO_CELLULAR_MACROMOLECULE_LOCALIZATION		29	0.18685234	0.8601419	0.69298244	0.8509588	1.0	88	tags=31%, list=18%, signal=35%
GO_CELL_CORTEX	GO_CELL_CORTEX		5	0.35995242	0.858894	0.5744048	0.8518323	1.0	16	tags=40%, list=3%, signal=41%
GO_ACTIVATION_OF_MAPK_ACTIVITY	GO_ACTIVATION_OF_MAPK_ACTIVITY		6	0.32995957	0.85822207	0.60215056	0.851369	1.0	336	tags=100%, list=67%, signal=301%
GO_MESONEPHROS_DEVELOPMENT	GO_MESONEPHROS_DEVELOPMENT		6	0.32591093	0.85589814	0.6097561	0.8541186	1.0	338	tags=100%, list=68%, signal=305%
GO_EARLY_ENDOSOME	GO_EARLY_ENDOSOME		12	0.2520253	0.8542205	0.6886792	0.85606855	1.0	49	tags=25%, list=10%, signal=27%
GO_REGULATION_OF_KINASE_ACTIVITY	GO_REGULATION_OF_KINASE_ACTIVITY		34	0.16959159	0.853843	0.7906977	0.855002	1.0	133	tags=41%, list=27%, signal=52%
GO_MUSCLE_CELL_DIFFERENTIATION	GO_MUSCLE_CELL_DIFFERENTIATION		10	0.26530617	0.8524733	0.61702126	0.85599494	1.0	369	tags=100%, list=74%, signal=374%
GO_PROTEIN_LOCALIZATION_TO_CELL_PERIPHERY	GO_PROTEIN_LOCALIZATION_TO_CELL_PERIPHERY		6	0.34065124	0.85070956	0.6621622	0.8578759	1.0	88	tags=50%, list=18%, signal=60%
GO_OUTER_MEMBRANE	GO_OUTER_MEMBRANE		5	0.35353535	0.8486102	0.6006192	0.86042255	1.0	324	tags=100%, list=65%, signal=281%
GO_REGULATION_OF_CANONICAL_WNT_SIGNALING_PATHWAY	GO_REGULATION_OF_CANONICAL_WNT_SIGNALING_PATHWAY		7	0.31643006	0.84780544	0.5986394	0.8600765	1.0	343	tags=100%, list=69%, signal=314%
GO_POSITIVE_REGULATION_OF_PROTEIN_MODIFICATION_PROCESS	GO_POSITIVE_REGULATION_OF_PROTEIN_MODIFICATION_PROCESS		52	0.14828412	0.8457107	0.8125	0.8627049	1.0	96	tags=25%, list=19%, signal=28%
GO_CELLULAR_COMPONENT_DISASSEMBLY	GO_CELLULAR_COMPONENT_DISASSEMBLY		11	0.25118306	0.84550357	0.6386555	0.86123127	1.0	88	tags=45%, list=18%, signal=54%
GO_ESTABLISHMENT_OF_LOCALIZATION_IN_CELL	GO_ESTABLISHMENT_OF_LOCALIZATION_IN_CELL		36	0.16555506	0.84464484	0.74725276	0.8611035	1.0	88	tags=28%, list=18%, signal=31%
GO_REGULATION_OF_CATABOLIC_PROCESS	GO_REGULATION_OF_CATABOLIC_PROCESS		22	0.1923795	0.84289616	0.7191781	0.8628947	1.0	90	tags=27%, list=18%, signal=32%
GO_PROTEIN_FOLDING	GO_PROTEIN_FOLDING		5	0.3494949	0.8426571	0.6474164	0.86157537	1.0	326	tags=100%, list=65%, signal=284%
GO_REGULATION_OF_PROTEIN_POLYMERIZATION	GO_REGULATION_OF_PROTEIN_POLYMERIZATION		7	0.30547878	0.842524	0.6448276	0.8600032	1.0	14	tags=14%, list=3%, signal=14%
GO_MACROMOLECULE_METHYLATION	GO_MACROMOLECULE_METHYLATION		5	0.3696969	0.8422275	0.61094224	0.8587811	1.0	316	tags=100%, list=63%, signal=269%
GO_EXTRACELLULAR_STRUCTURE_ORGANIZATION	GO_EXTRACELLULAR_STRUCTURE_ORGANIZATION		20	0.19839767	0.84194773	0.6967742	0.85750395	1.0	84	tags=35%, list=17%, signal=40%
GO_RECEPTOR_MEDIATED_ENDOCYTOSIS	GO_RECEPTOR_MEDIATED_ENDOCYTOSIS		9	0.27842617	0.84152985	0.6269841	0.85647076	1.0	54	tags=33%, list=11%, signal=37%
GO_REGULATION_OF_CELL_DEVELOPMENT	GO_REGULATION_OF_CELL_DEVELOPMENT		37	0.1701489	0.8415083	0.7816092	0.85468006	1.0	61	tags=22%, list=12%, signal=23%
GO_REGULATION_OF_CELLULAR_AMIDE_METABOLIC_PROCESS	GO_REGULATION_OF_CELLULAR_AMIDE_METABOLIC_PROCESS		15	0.22268033	0.8406896	0.7379679	0.85437065	1.0	391	tags=100%, list=78%, signal=445%
GO_REGULATION_OF_REPRODUCTIVE_PROCESS	GO_REGULATION_OF_REPRODUCTIVE_PROCESS		7	0.2991827	0.84039974	0.62413794	0.85317755	1.0	135	tags=57%, list=27%, signal=77%
GO_NEGATIVE_REGULATION_OF_CANONICAL_WNT_SIGNALING_PATHWAY	GO_NEGATIVE_REGULATION_OF_CANONICAL_WNT_SIGNALING_PATHWAY		6	0.31578943	0.83710974	0.6710963	0.85814565	1.0	343	tags=100%, list=69%, signal=315%
GO_CYTOPLASMIC_REGION	GO_CYTOPLASMIC_REGION		5	0.35995245	0.83701855	0.5967213	0.85649467	1.0	16	tags=40%, list=3%, signal=41%
GO_SMOOTHENED_SIGNALING_PATHWAY	GO_SMOOTHENED_SIGNALING_PATHWAY		5	0.35998392	0.8364807	0.63022506	0.8556893	1.0	59	tags=60%, list=12%, signal=67%
GO_EYE_DEVELOPMENT	GO_EYE_DEVELOPMENT		11	0.2471216	0.8349336	0.66976744	0.85699224	1.0	59	tags=36%, list=12%, signal=40%
GO_CORE_PROMOTER_BINDING	GO_CORE_PROMOTER_BINDING		7	0.3062881	0.8338513	0.6594203	0.8574719	1.0	348	tags=100%, list=70%, signal=324%
GO_COFACTOR_METABOLIC_PROCESS	GO_COFACTOR_METABOLIC_PROCESS		5	0.3454545	0.8321984	0.65325075	0.8589304	1.0	328	tags=100%, list=66%, signal=288%
GO_GOLGI_LUMEN	GO_GOLGI_LUMEN		6	0.32995945	0.8261387	0.6583072	0.8700233	1.0	336	tags=100%, list=67%, signal=301%
GO_POSITIVE_REGULATION_OF_PROTEIN_METABOLIC_PROCESS	GO_POSITIVE_REGULATION_OF_PROTEIN_METABOLIC_PROCESS		60	0.1384399	0.82540905	0.9	0.8696323	1.0	96	tags=25%, list=19%, signal=27%
GO_REGULATION_OF_RAS_PROTEIN_SIGNAL_TRANSDUCTION	GO_REGULATION_OF_RAS_PROTEIN_SIGNAL_TRANSDUCTION		9	0.27279824	0.8237735	0.71653545	0.87119097	1.0	119	tags=33%, list=24%, signal=43%
GO_G_PROTEIN_COUPLED_RECEPTOR_ACTIVITY	GO_G_PROTEIN_COUPLED_RECEPTOR_ACTIVITY		12	0.23753315	0.82273823	0.7380952	0.8715122	1.0	113	tags=50%, list=23%, signal=63%
GO_POSITIVE_REGULATION_OF_RECEPTOR_MEDIATED_ENDOCYTOSIS	GO_POSITIVE_REGULATION_OF_RECEPTOR_MEDIATED_ENDOCYTOSIS		5	0.34141415	0.8217655	0.6465257	0.8714785	1.0	330	tags=100%, list=66%, signal=291%
GO_STRIATED_MUSCLE_CELL_DIFFERENTIATION	GO_STRIATED_MUSCLE_CELL_DIFFERENTIATION		9	0.26476577	0.821398	0.7203065	0.8703207	1.0	369	tags=100%, list=74%, signal=375%
GO_SIGNAL_TRANSDUCER_ACTIVITY	GO_SIGNAL_TRANSDUCER_ACTIVITY		51	0.15029547	0.82050586	0.8113208	0.8704056	1.0	125	tags=35%, list=25%, signal=42%
GO_REACTIVE_OXYGEN_SPECIES_METABOLIC_PROCESS	GO_REACTIVE_OXYGEN_SPECIES_METABOLIC_PROCESS		5	0.34747475	0.8204714	0.62341774	0.86864907	1.0	327	tags=100%, list=65%, signal=286%
GO_CELL_ACTIVATION	GO_CELL_ACTIVATION		24	0.19227839	0.8183044	0.7887324	0.87133557	1.0	59	tags=25%, list=12%, signal=27%
GO_POSITIVE_REGULATION_OF_DEVELOPMENTAL_GROWTH	GO_POSITIVE_REGULATION_OF_DEVELOPMENTAL_GROWTH		9	0.2684312	0.8075189	0.7362205	0.8911966	1.0	54	tags=33%, list=11%, signal=37%
GO_REGULATION_OF_CELL_ACTIVATION	GO_REGULATION_OF_CELL_ACTIVATION		14	0.22250961	0.8070526	0.74885845	0.89031535	1.0	116	tags=43%, list=23%, signal=54%
GO_NEGATIVE_REGULATION_OF_WNT_SIGNALING_PATHWAY	GO_NEGATIVE_REGULATION_OF_WNT_SIGNALING_PATHWAY		6	0.31578952	0.80657434	0.7	0.8894937	1.0	343	tags=100%, list=69%, signal=315%
GO_MUSCLE_STRUCTURE_DEVELOPMENT	GO_MUSCLE_STRUCTURE_DEVELOPMENT		20	0.19473448	0.80411184	0.73125	0.89268047	1.0	97	tags=35%, list=19%, signal=42%
GO_SECRETION_BY_CELL	GO_SECRETION_BY_CELL		20	0.19090335	0.7979693	0.7083333	0.9028445	1.0	157	tags=55%, list=31%, signal=77%
GO_ACTIN_FILAMENT_BINDING	GO_ACTIN_FILAMENT_BINDING		5	0.3296532	0.7975585	0.7198795	0.9017811	1.0	73	tags=40%, list=15%, signal=46%
GO_ORGANONITROGEN_COMPOUND_CATABOLIC_PROCESS	GO_ORGANONITROGEN_COMPOUND_CATABOLIC_PROCESS		12	0.23226236	0.7965573	0.75	0.90190744	1.0	66	tags=25%, list=13%, signal=28%
GO_TRANSITION_METAL_ION_BINDING	GO_TRANSITION_METAL_ION_BINDING		43	0.15164359	0.7963865	0.8194444	0.90041834	1.0	126	tags=35%, list=25%, signal=43%
GO_CELLULAR_RESPONSE_TO_ABIOTIC_STIMULUS	GO_CELLULAR_RESPONSE_TO_ABIOTIC_STIMULUS		9	0.2609073	0.7941002	0.75	0.9030197	1.0	113	tags=56%, list=23%, signal=70%
GO_ANTERIOR_POSTERIOR_PATTERN_SPECIFICATION	GO_ANTERIOR_POSTERIOR_PATTERN_SPECIFICATION		6	0.30971655	0.7938426	0.7009646	0.90164727	1.0	346	tags=100%, list=69%, signal=321%
GO_MICROTUBULE_BASED_PROCESS	GO_MICROTUBULE_BASED_PROCESS		7	0.28397566	0.79293954	0.76981133	0.9016468	1.0	359	tags=100%, list=72%, signal=350%
GO_REGULATION_OF_ACTIN_FILAMENT_LENGTH	GO_REGULATION_OF_ACTIN_FILAMENT_LENGTH		6	0.31223696	0.7897093	0.7354839	0.9061541	1.0	14	tags=17%, list=3%, signal=17%
GO_POSITIVE_REGULATION_OF_MAP_KINASE_ACTIVITY	GO_POSITIVE_REGULATION_OF_MAP_KINASE_ACTIVITY		11	0.23382662	0.7891319	0.7835498	0.90553015	1.0	72	tags=27%, list=14%, signal=31%
GO_UBIQUITIN_LIKE_PROTEIN_LIGASE_BINDING	GO_UBIQUITIN_LIKE_PROTEIN_LIGASE_BINDING		14	0.22189955	0.7878254	0.75	0.90608585	1.0	211	tags=64%, list=42%, signal=108%
GO_CELL_SURFACE	GO_CELL_SURFACE		31	0.16698825	0.7869153	0.8679245	0.90602386	1.0	135	tags=39%, list=27%, signal=50%
GO_ENDOCRINE_SYSTEM_DEVELOPMENT	GO_ENDOCRINE_SYSTEM_DEVELOPMENT		5	0.3368692	0.78583634	0.7	0.9061456	1.0	59	tags=40%, list=12%, signal=45%
GO_CELLULAR_RESPONSE_TO_ORGANIC_SUBSTANCE	GO_CELLULAR_RESPONSE_TO_ORGANIC_SUBSTANCE		67	0.1324177	0.7825392	0.94871795	0.9105192	1.0	176	tags=45%, list=35%, signal=60%
GO_NEGATIVE_REGULATION_OF_GROWTH	GO_NEGATIVE_REGULATION_OF_GROWTH		9	0.263393	0.7819043	0.7510548	0.90992165	1.0	39	tags=22%, list=8%, signal=24%
GO_GERM_CELL_DEVELOPMENT	GO_GERM_CELL_DEVELOPMENT		6	0.30005923	0.78171515	0.7352941	0.90845567	1.0	35	tags=33%, list=7%, signal=35%
GO_HEART_MORPHOGENESIS	GO_HEART_MORPHOGENESIS		6	0.29335642	0.78156954	0.7303754	0.90696347	1.0	73	tags=33%, list=15%, signal=39%
GO_PEPTIDYL_AMINO_ACID_MODIFICATION	GO_PEPTIDYL_AMINO_ACID_MODIFICATION		21	0.17986922	0.7807173	0.79041916	0.9067288	1.0	45	tags=19%, list=9%, signal=20%
GO_POSITIVE_REGULATION_OF_PHOSPHATE_METABOLIC_PROCESS	GO_POSITIVE_REGULATION_OF_PHOSPHATE_METABOLIC_PROCESS		47	0.14526102	0.7805506	0.9	0.9052366	1.0	163	tags=40%, list=33%, signal=54%
GO_DNA_METABOLIC_PROCESS	GO_DNA_METABOLIC_PROCESS		13	0.21474843	0.780203	0.7816092	0.9040748	1.0	186	tags=54%, list=37%, signal=84%
GO_NEGATIVE_REGULATION_OF_NEURON_DIFFERENTIATION	GO_NEGATIVE_REGULATION_OF_NEURON_DIFFERENTIATION		9	0.25717473	0.7792433	0.73109245	0.90416145	1.0	61	tags=33%, list=12%, signal=37%
GO_RNA_POLYMERASE_II_TRANSCRIPTION_FACTOR_ACTIVITY_SEQUENCE_SPECIFIC_DNA_BINDING	GO_RNA_POLYMERASE_II_TRANSCRIPTION_FACTOR_ACTIVITY_SEQUENCE_SPECIFIC_DNA_BINDING		17	0.19668528	0.77852225	0.8	0.9036439	1.0	89	tags=29%, list=18%, signal=35%
GO_DIVALENT_INORGANIC_CATION_HOMEOSTASIS	GO_DIVALENT_INORGANIC_CATION_HOMEOSTASIS		12	0.23286603	0.77839303	0.80349344	0.9020814	1.0	110	tags=33%, list=22%, signal=42%
GO_NEGATIVE_REGULATION_OF_TRANSFERASE_ACTIVITY	GO_NEGATIVE_REGULATION_OF_TRANSFERASE_ACTIVITY		12	0.22308202	0.77745396	0.7932692	0.9021816	1.0	85	tags=33%, list=17%, signal=39%
GO_RESPONSE_TO_LIPID	GO_RESPONSE_TO_LIPID		38	0.15322885	0.7767318	0.9076923	0.90179485	1.0	167	tags=47%, list=33%, signal=66%
GO_POSITIVE_REGULATION_OF_PHOSPHORUS_METABOLIC_PROCESS	GO_POSITIVE_REGULATION_OF_PHOSPHORUS_METABOLIC_PROCESS		47	0.14526096	0.7757442	0.83516484	0.9018451	1.0	163	tags=40%, list=33%, signal=54%
GO_PEPTIDASE_ACTIVITY	GO_PEPTIDASE_ACTIVITY		14	0.21022351	0.7724503	0.76842105	0.90613705	1.0	85	tags=36%, list=17%, signal=42%
GO_REGULATION_OF_CYTOSOLIC_CALCIUM_ION_CONCENTRATION	GO_REGULATION_OF_CYTOSOLIC_CALCIUM_ION_CONCENTRATION		5	0.33589095	0.7706385	0.72727275	0.90759975	1.0	37	tags=40%, list=7%, signal=43%
GO_EXTERNAL_SIDE_OF_PLASMA_MEMBRANE	GO_EXTERNAL_SIDE_OF_PLASMA_MEMBRANE		6	0.2917806	0.76478934	0.783871	0.91583806	1.0	160	tags=67%, list=32%, signal=97%
GO_REGULATION_OF_SYNAPTIC_PLASTICITY	GO_REGULATION_OF_SYNAPTIC_PLASTICITY		7	0.27652228	0.7646611	0.7632509	0.91427624	1.0	14	tags=14%, list=3%, signal=14%
GO_RAS_GUANYL_NUCLEOTIDE_EXCHANGE_FACTOR_ACTIVITY	GO_RAS_GUANYL_NUCLEOTIDE_EXCHANGE_FACTOR_ACTIVITY		7	0.27475846	0.76216686	0.79725087	0.9169058	1.0	45	tags=29%, list=9%, signal=31%
GO_REGULATION_OF_SYNAPTIC_TRANSMISSION_GLUTAMATERGIC	GO_REGULATION_OF_SYNAPTIC_TRANSMISSION_GLUTAMATERGIC		5	0.3108295	0.76195645	0.78547853	0.91545516	1.0	61	tags=40%, list=12%, signal=45%
GO_POSITIVE_REGULATION_OF_SYNAPTIC_TRANSMISSION	GO_POSITIVE_REGULATION_OF_SYNAPTIC_TRANSMISSION		6	0.29103374	0.7606265	0.80338985	0.9159777	1.0	61	tags=33%, list=12%, signal=38%
GO_NEGATIVE_REGULATION_OF_TRANSCRIPTION_FROM_RNA_POLYMERASE_II_PROMOTER	GO_NEGATIVE_REGULATION_OF_TRANSCRIPTION_FROM_RNA_POLYMERASE_II_PROMOTER		24	0.1724189	0.75590694	0.84375	0.92263186	1.0	89	tags=25%, list=18%, signal=29%
GO_REGULATION_OF_PROTEIN_COMPLEX_ASSEMBLY	GO_REGULATION_OF_PROTEIN_COMPLEX_ASSEMBLY		15	0.20624508	0.75137657	0.80927837	0.92854726	1.0	62	tags=20%, list=12%, signal=22%
GO_SULFUR_COMPOUND_BINDING	GO_SULFUR_COMPOUND_BINDING		6	0.2851388	0.7482404	0.81727576	0.9317798	1.0	56	tags=33%, list=11%, signal=37%
GO_REGULATION_OF_MICROTUBULE_BASED_PROCESS	GO_REGULATION_OF_MICROTUBULE_BASED_PROCESS		5	0.31919193	0.7477454	0.79742765	0.9308649	1.0	341	tags=100%, list=68%, signal=311%
GO_ANATOMICAL_STRUCTURE_FORMATION_INVOLVED_IN_MORPHOGENESIS	GO_ANATOMICAL_STRUCTURE_FORMATION_INVOLVED_IN_MORPHOGENESIS		42	0.14583305	0.7462505	0.92	0.9313689	1.0	78	tags=26%, list=16%, signal=28%
GO_PROTEIN_SERINE_THREONINE_KINASE_ACTIVITY	GO_PROTEIN_SERINE_THREONINE_KINASE_ACTIVITY		15	0.19714962	0.7450722	0.79901963	0.93136203	1.0	73	tags=27%, list=15%, signal=30%
GO_RESPONSE_TO_OXYGEN_CONTAINING_COMPOUND	GO_RESPONSE_TO_OXYGEN_CONTAINING_COMPOUND		53	0.1322954	0.7439202	0.9298246	0.93152654	1.0	418	tags=98%, list=84%, signal=535%
GO_PEPTIDE_RECEPTOR_ACTIVITY	GO_PEPTIDE_RECEPTOR_ACTIVITY		6	0.2854246	0.7414021	0.7744108	0.9337569	1.0	50	tags=33%, list=10%, signal=37%
GO_CORE_PROMOTER_SEQUENCE_SPECIFIC_DNA_BINDING	GO_CORE_PROMOTER_SEQUENCE_SPECIFIC_DNA_BINDING		5	0.30505055	0.7403046	0.80254775	0.93375033	1.0	348	tags=100%, list=70%, signal=326%
GO_SUPRAMOLECULAR_FIBER	GO_SUPRAMOLECULAR_FIBER		5	0.31189302	0.7349192	0.80981594	0.94017464	1.0	102	tags=60%, list=20%, signal=75%
GO_GAMETE_GENERATION	GO_GAMETE_GENERATION		13	0.20670241	0.7278017	0.8660714	0.9494074	1.0	97	tags=38%, list=19%, signal=46%
GO_MITOTIC_DNA_INTEGRITY_CHECKPOINT	GO_MITOTIC_DNA_INTEGRITY_CHECKPOINT		5	0.30101007	0.7270389	0.81931466	0.94868416	1.0	350	tags=100%, list=70%, signal=330%
GO_EPITHELIAL_CELL_DIFFERENTIATION	GO_EPITHELIAL_CELL_DIFFERENTIATION		16	0.18602505	0.7252066	0.863354	0.9497071	1.0	78	tags=31%, list=16%, signal=36%
GO_COATED_VESICLE_MEMBRANE	GO_COATED_VESICLE_MEMBRANE		6	0.2813765	0.72474	0.83168316	0.94864446	1.0	360	tags=100%, list=72%, signal=353%
GO_CONTRACTILE_FIBER	GO_CONTRACTILE_FIBER		7	0.26369172	0.72366166	0.8402778	0.9482627	1.0	369	tags=100%, list=74%, signal=376%
GO_ANGIOGENESIS	GO_ANGIOGENESIS		21	0.1644025	0.72136307	0.87741935	0.94980776	1.0	78	tags=29%, list=16%, signal=32%
GO_CARDIAC_MUSCLE_TISSUE_DEVELOPMENT	GO_CARDIAC_MUSCLE_TISSUE_DEVELOPMENT		6	0.28340083	0.71884614	0.87540984	0.9516963	1.0	359	tags=100%, list=72%, signal=350%
GO_CLATHRIN_COATED_VESICLE	GO_CLATHRIN_COATED_VESICLE		6	0.2813765	0.7187745	0.8122867	0.95003533	1.0	360	tags=100%, list=72%, signal=353%
GO_PROTEASE_BINDING	GO_PROTEASE_BINDING		6	0.2811334	0.71735984	0.79801327	0.9503375	1.0	165	tags=67%, list=33%, signal=98%
GO_DNA_INTEGRITY_CHECKPOINT	GO_DNA_INTEGRITY_CHECKPOINT		5	0.30101007	0.71672523	0.8386076	0.94957954	1.0	350	tags=100%, list=70%, signal=330%
GO_RESPONSE_TO_RADIATION	GO_RESPONSE_TO_RADIATION		8	0.24898699	0.7162061	0.8505338	0.94863695	1.0	220	tags=88%, list=44%, signal=154%
GO_REGULATION_OF_TRANSPORTER_ACTIVITY	GO_REGULATION_OF_TRANSPORTER_ACTIVITY		5	0.30488992	0.7158859	0.8111455	0.9474398	1.0	88	tags=40%, list=18%, signal=48%
GO_RESPONSE_TO_CARBOHYDRATE	GO_RESPONSE_TO_CARBOHYDRATE		9	0.23055048	0.7156532	0.8632479	0.9460204	1.0	39	tags=22%, list=8%, signal=24%
GO_CYTOSOLIC_TRANSPORT	GO_CYTOSOLIC_TRANSPORT		6	0.2813765	0.7147926	0.8100358	0.94564223	1.0	360	tags=100%, list=72%, signal=353%
GO_CELL_CYCLE_CHECKPOINT	GO_CELL_CYCLE_CHECKPOINT		5	0.30101007	0.7145813	0.8217822	0.94421786	1.0	350	tags=100%, list=70%, signal=330%
GO_NEGATIVE_REGULATION_OF_RESPONSE_TO_STIMULUS	GO_NEGATIVE_REGULATION_OF_RESPONSE_TO_STIMULUS		60	0.13292834	0.71176565	0.9322034	0.94647217	1.0	96	tags=27%, list=19%, signal=29%
GO_MITOTIC_CELL_CYCLE_CHECKPOINT	GO_MITOTIC_CELL_CYCLE_CHECKPOINT		5	0.30101007	0.71144605	0.8448276	0.9452227	1.0	350	tags=100%, list=70%, signal=330%
GO_RECYCLING_ENDOSOME	GO_RECYCLING_ENDOSOME		5	0.29933602	0.71088165	0.8231511	0.9442643	1.0	24	tags=20%, list=5%, signal=21%
GO_TRANSCRIPTION_COREPRESSOR_ACTIVITY	GO_TRANSCRIPTION_COREPRESSOR_ACTIVITY		6	0.27327937	0.71059257	0.82746476	0.9429188	1.0	364	tags=100%, list=73%, signal=363%
GO_REGULATION_OF_MITOCHONDRION_ORGANIZATION	GO_REGULATION_OF_MITOCHONDRION_ORGANIZATION		5	0.2900096	0.7093115	0.84876543	0.94292974	1.0	143	tags=60%, list=29%, signal=83%
GO_REGULATION_OF_AXONOGENESIS	GO_REGULATION_OF_AXONOGENESIS		10	0.2281691	0.7084646	0.8489796	0.9424379	1.0	61	tags=30%, list=12%, signal=33%
GO_AMIDE_BINDING	GO_AMIDE_BINDING		11	0.2146479	0.7032517	0.9023256	0.9477055	1.0	63	tags=27%, list=13%, signal=31%
GO_GLYCOPROTEIN_BINDING	GO_GLYCOPROTEIN_BINDING		6	0.27761805	0.70164835	0.8483871	0.9481182	1.0	67	tags=33%, list=13%, signal=38%
GO_REGULATION_OF_CELL_MORPHOGENESIS_INVOLVED_IN_DIFFERENTIATION	GO_REGULATION_OF_CELL_MORPHOGENESIS_INVOLVED_IN_DIFFERENTIATION		17	0.17690629	0.6992083	0.872093	0.94967276	1.0	61	tags=24%, list=12%, signal=26%
GO_NEGATIVE_REGULATION_OF_KINASE_ACTIVITY	GO_NEGATIVE_REGULATION_OF_KINASE_ACTIVITY		10	0.21836744	0.6979875	0.8702929	0.94959366	1.0	392	tags=100%, list=78%, signal=454%
GO_POSITIVE_REGULATION_OF_MITOCHONDRION_ORGANIZATION	GO_POSITIVE_REGULATION_OF_MITOCHONDRION_ORGANIZATION		5	0.2900096	0.69461906	0.8518519	0.9521119	1.0	143	tags=60%, list=29%, signal=83%
GO_REGULATION_OF_ESTABLISHMENT_OF_PROTEIN_LOCALIZATION_TO_MITOCHONDRION	GO_REGULATION_OF_ESTABLISHMENT_OF_PROTEIN_LOCALIZATION_TO_MITOCHONDRION		5	0.2900096	0.6928806	0.83040935	0.9524867	1.0	143	tags=60%, list=29%, signal=83%
GO_CELLULAR_PROCESS_INVOLVED_IN_REPRODUCTION_IN_MULTICELLULAR_ORGANISM	GO_CELLULAR_PROCESS_INVOLVED_IN_REPRODUCTION_IN_MULTICELLULAR_ORGANISM		9	0.22884446	0.6857413	0.8937008	0.9596193	1.0	35	tags=22%, list=7%, signal=23%
GO_INTERCALATED_DISC	GO_INTERCALATED_DISC		5	0.29672644	0.68567234	0.82371795	0.9579817	1.0	97	tags=40%, list=19%, signal=49%
GO_NEGATIVE_REGULATION_OF_GENE_EXPRESSION	GO_NEGATIVE_REGULATION_OF_GENE_EXPRESSION		45	0.12642366	0.6829806	0.97333336	0.9595417	1.0	90	tags=22%, list=18%, signal=25%
GO_MITOCHONDRIAL_PART	GO_MITOCHONDRIAL_PART		10	0.2102041	0.681653	0.90636706	0.95943767	1.0	396	tags=100%, list=79%, signal=471%
GO_POSITIVE_REGULATION_OF_CELL_MORPHOGENESIS_INVOLVED_IN_DIFFERENTIATION	GO_POSITIVE_REGULATION_OF_CELL_MORPHOGENESIS_INVOLVED_IN_DIFFERENTIATION		13	0.18755549	0.68094784	0.8680203	0.95863295	1.0	61	tags=23%, list=12%, signal=26%
GO_ION_HOMEOSTASIS	GO_ION_HOMEOSTASIS		18	0.17411906	0.67746264	0.9411765	0.96085864	1.0	116	tags=33%, list=23%, signal=42%
GO_BLOOD_VESSEL_MORPHOGENESIS	GO_BLOOD_VESSEL_MORPHOGENESIS		22	0.15944254	0.6765201	0.9432624	0.96011996	1.0	78	tags=27%, list=16%, signal=31%
GO_PROTEINACEOUS_EXTRACELLULAR_MATRIX	GO_PROTEINACEOUS_EXTRACELLULAR_MATRIX		20	0.16670604	0.66812336	0.9119497	0.9680084	1.0	84	tags=35%, list=17%, signal=40%
GO_ACTOMYOSIN_STRUCTURE_ORGANIZATION	GO_ACTOMYOSIN_STRUCTURE_ORGANIZATION		5	0.27895093	0.6668297	0.9158576	0.96757907	1.0	73	tags=40%, list=15%, signal=46%
GO_PROTEIN_UBIQUITINATION	GO_PROTEIN_UBIQUITINATION		18	0.16597511	0.66606903	0.90163934	0.96667236	1.0	419	tags=100%, list=84%, signal=595%
GO_POSITIVE_REGULATION_OF_PEPTIDASE_ACTIVITY	GO_POSITIVE_REGULATION_OF_PEPTIDASE_ACTIVITY		6	0.2541613	0.66559476	0.90822786	0.9654277	1.0	93	tags=33%, list=19%, signal=40%
GO_MITOCHONDRIAL_ENVELOPE	GO_MITOCHONDRIAL_ENVELOPE		10	0.21020399	0.6653469	0.92385787	0.96403724	1.0	396	tags=100%, list=79%, signal=471%
GO_MUSCLE_CELL_DEVELOPMENT	GO_MUSCLE_CELL_DEVELOPMENT		6	0.26315787	0.66477054	0.9025974	0.9629733	1.0	369	tags=100%, list=74%, signal=377%
GO_UBIQUITIN_LIKE_PROTEIN_TRANSFERASE_ACTIVITY	GO_UBIQUITIN_LIKE_PROTEIN_TRANSFERASE_ACTIVITY		10	0.20816326	0.6597995	0.906383	0.96648544	1.0	397	tags=100%, list=79%, signal=476%
GO_REGULATION_OF_EXOCYTOSIS	GO_REGULATION_OF_EXOCYTOSIS		7	0.23529409	0.65010077	0.8992537	0.97424424	1.0	383	tags=100%, list=77%, signal=421%
GO_CELLULAR_RESPONSE_TO_STRESS	GO_CELLULAR_RESPONSE_TO_STRESS		43	0.12035003	0.6493535	0.96202534	0.9732936	1.0	444	tags=100%, list=89%, signal=816%
GO_REGULATION_OF_RHO_PROTEIN_SIGNAL_TRANSDUCTION	GO_REGULATION_OF_RHO_PROTEIN_SIGNAL_TRANSDUCTION		5	0.2686868	0.6475434	0.9273927	0.9733409	1.0	366	tags=100%, list=73%, signal=369%
GO_POSITIVE_REGULATION_OF_SEQUENCE_SPECIFIC_DNA_BINDING_TRANSCRIPTION_FACTOR_ACTIVITY	GO_POSITIVE_REGULATION_OF_SEQUENCE_SPECIFIC_DNA_BINDING_TRANSCRIPTION_FACTOR_ACTIVITY		9	0.21126357	0.6415804	0.9094488	0.97720104	1.0	87	tags=33%, list=17%, signal=40%
GO_REGULATION_OF_PROTEIN_TARGETING	GO_REGULATION_OF_PROTEIN_TARGETING		7	0.22788852	0.63614464	0.94863015	0.98042476	1.0	143	tags=43%, list=29%, signal=59%
GO_RESPONSE_TO_ACID_CHEMICAL	GO_RESPONSE_TO_ACID_CHEMICAL		11	0.1874421	0.62546414	0.9716599	0.9878272	1.0	321	tags=91%, list=64%, signal=248%
GO_LIPID_LOCALIZATION	GO_LIPID_LOCALIZATION		9	0.20095119	0.61342084	0.9463602	0.99534047	1.0	133	tags=44%, list=27%, signal=59%
GO_NEGATIVE_REGULATION_OF_CELL_CYCLE	GO_NEGATIVE_REGULATION_OF_CELL_CYCLE		13	0.16843338	0.60600674	0.9705882	0.9987297	1.0	77	tags=23%, list=15%, signal=27%
GO_PEPTIDE_METABOLIC_PROCESS	GO_PEPTIDE_METABOLIC_PROCESS		10	0.1877552	0.6027202	0.96862745	0.9991068	1.0	407	tags=100%, list=81%, signal=527%
GO_CYTOPLASMIC_SIDE_OF_MEMBRANE	GO_CYTOPLASMIC_SIDE_OF_MEMBRANE		8	0.20481278	0.60016084	0.9566787	0.99897444	1.0	14	tags=13%, list=3%, signal=13%
GO_EXTRINSIC_COMPONENT_OF_CYTOPLASMIC_SIDE_OF_PLASMA_MEMBRANE	GO_EXTRINSIC_COMPONENT_OF_CYTOPLASMIC_SIDE_OF_PLASMA_MEMBRANE		7	0.21719837	0.5989444	0.969697	0.9980269	1.0	14	tags=14%, list=3%, signal=14%
GO_POSITIVE_REGULATION_OF_MAPK_CASCADE	GO_POSITIVE_REGULATION_OF_MAPK_CASCADE		23	0.13805301	0.5983311	0.9698795	0.996702	1.0	96	tags=26%, list=19%, signal=31%
GO_EPITHELIAL_CELL_DEVELOPMENT	GO_EPITHELIAL_CELL_DEVELOPMENT		6	0.23481771	0.59783137	0.95364237	0.9953822	1.0	383	tags=100%, list=77%, signal=422%
GO_NEGATIVE_REGULATION_OF_APOPTOTIC_SIGNALING_PATHWAY	GO_NEGATIVE_REGULATION_OF_APOPTOTIC_SIGNALING_PATHWAY		7	0.21703865	0.5923151	0.96896553	0.9968848	1.0	392	tags=100%, list=78%, signal=456%
GO_REGULATION_OF_MAPK_CASCADE	GO_REGULATION_OF_MAPK_CASCADE		33	0.11844291	0.58846885	0.9904762	0.9974827	1.0	127	tags=33%, list=25%, signal=42%
GO_REGULATION_OF_PROTEIN_KINASE_B_SIGNALING	GO_REGULATION_OF_PROTEIN_KINASE_B_SIGNALING		5	0.25037855	0.58706236	0.9689441	0.9965569	1.0	69	tags=40%, list=14%, signal=46%
GO_TELENCEPHALON_DEVELOPMENT	GO_TELENCEPHALON_DEVELOPMENT		6	0.23351993	0.5797074	0.94827586	0.9985654	1.0	59	tags=33%, list=12%, signal=37%
GO_SECOND_MESSENGER_MEDIATED_SIGNALING	GO_SECOND_MESSENGER_MEDIATED_SIGNALING		5	0.24016841	0.57882655	0.9751553	0.997251	1.0	177	tags=80%, list=35%, signal=123%
GO_ATPASE_ACTIVITY	GO_ATPASE_ACTIVITY		9	0.18940929	0.5707421	0.97628456	0.9992101	1.0	406	tags=100%, list=81%, signal=522%
GO_METALLOPEPTIDASE_ACTIVITY	GO_METALLOPEPTIDASE_ACTIVITY		6	0.22350569	0.5657118	0.9644128	0.9998252	1.0	84	tags=33%, list=17%, signal=40%
GO_CELLULAR_RESPONSE_TO_EXTERNAL_STIMULUS	GO_CELLULAR_RESPONSE_TO_EXTERNAL_STIMULUS		10	0.18346125	0.56252295	0.98712444	0.9994783	1.0	316	tags=90%, list=63%, signal=240%
GO_NEGATIVE_REGULATION_OF_CELL_GROWTH	GO_NEGATIVE_REGULATION_OF_CELL_GROWTH		8	0.18928935	0.56154174	0.96456695	0.9981393	1.0	17	tags=13%, list=3%, signal=13%
GO_REGULATION_OF_MULTI_ORGANISM_PROCESS	GO_REGULATION_OF_MULTI_ORGANISM_PROCESS		15	0.14792337	0.5609561	1.0	0.99677444	1.0	135	tags=47%, list=27%, signal=62%
GO_RESPONSE_TO_REACTIVE_OXYGEN_SPECIES	GO_RESPONSE_TO_REACTIVE_OXYGEN_SPECIES		11	0.16956617	0.5484043	0.9823009	0.9997911	1.0	327	tags=91%, list=65%, signal=257%
GO_RESPONSE_TO_NITROGEN_COMPOUND	GO_RESPONSE_TO_NITROGEN_COMPOUND		33	0.10706625	0.53742796	1.0	1.0	1.0	449	tags=100%, list=90%, signal=916%
GO_REGULATION_OF_PROTEIN_LOCALIZATION	GO_REGULATION_OF_PROTEIN_LOCALIZATION		31	0.11292378	0.5371038	0.99130434	1.0	1.0	125	tags=32%, list=25%, signal=40%
GO_RESPONSE_TO_HORMONE	GO_RESPONSE_TO_HORMONE		39	0.10845988	0.5348558	1.0	0.9989287	1.0	449	tags=100%, list=90%, signal=904%
GO_REGULATION_OF_ERK1_AND_ERK2_CASCADE	GO_REGULATION_OF_ERK1_AND_ERK2_CASCADE		10	0.16734701	0.532796	0.9911111	0.9978047	1.0	417	tags=100%, list=83%, signal=590%
GO_REGULATION_OF_INTRINSIC_APOPTOTIC_SIGNALING_PATHWAY	GO_REGULATION_OF_INTRINSIC_APOPTOTIC_SIGNALING_PATHWAY		5	0.21616152	0.52422655	0.98734176	0.99830633	1.0	392	tags=100%, list=78%, signal=458%
GO_WATER_HOMEOSTASIS	GO_WATER_HOMEOSTASIS		5	0.22424242	0.5242129	0.99	0.9966436	1.0	388	tags=100%, list=78%, signal=442%
GO_MULTICELLULAR_ORGANISMAL_WATER_HOMEOSTASIS	GO_MULTICELLULAR_ORGANISMAL_WATER_HOMEOSTASIS		5	0.22424236	0.52273	0.99707603	0.995305	1.0	388	tags=100%, list=78%, signal=442%
GO_CELLULAR_CHEMICAL_HOMEOSTASIS	GO_CELLULAR_CHEMICAL_HOMEOSTASIS		19	0.12844601	0.52014434	1.0	0.99419355	1.0	131	tags=37%, list=26%, signal=48%
GO_REGULATION_OF_LEUKOCYTE_PROLIFERATION	GO_REGULATION_OF_LEUKOCYTE_PROLIFERATION		7	0.17652728	0.47736016	0.9964158	0.9988544	1.0	119	tags=43%, list=24%, signal=55%
GO_RESPONSE_TO_CORTICOSTEROID	GO_RESPONSE_TO_CORTICOSTEROID		7	0.16632868	0.458487	0.99659866	0.9985303	1.0	417	tags=100%, list=83%, signal=594%

## Sheet: HNSCC shPPFIA1 gsea
NAME	GS<br> follow link to MSigDB	SIZE	ES	NES	NOM p-val	FDR q-val	FWER p-val	RANK AT MAX	LEADING EDGE
GO_TRANSLATIONAL_INITIATION	GO_TRANSLATIONAL_INITIATION	143	0.7051091	2.5613499	0.0	0.0	0.0	9095	tags=66%, list=16%, signal=78%
GO_MULTI_ORGANISM_METABOLIC_PROCESS	GO_MULTI_ORGANISM_METABOLIC_PROCESS	136	0.70797825	2.5517638	0.0	0.0	0.0	9095	tags=69%, list=16%, signal=82%
GO_CELL_SUBSTRATE_JUNCTION	GO_CELL_SUBSTRATE_JUNCTION	388	0.6167291	2.4852157	0.0	0.0	0.0	7273	tags=53%, list=13%, signal=61%
GO_ESTABLISHMENT_OF_PROTEIN_LOCALIZATION_TO_ENDOPLASMIC_RETICULUM	GO_ESTABLISHMENT_OF_PROTEIN_LOCALIZATION_TO_ENDOPLASMIC_RETICULUM	103	0.7183281	2.469631	0.0	0.0	0.0	8659	tags=71%, list=15%, signal=84%
GO_CYTOSOLIC_RIBOSOME	GO_CYTOSOLIC_RIBOSOME	112	0.7009965	2.4624321	0.0	0.0	0.0	8659	tags=65%, list=15%, signal=77%
GO_PROTEIN_LOCALIZATION_TO_ENDOPLASMIC_RETICULUM	GO_PROTEIN_LOCALIZATION_TO_ENDOPLASMIC_RETICULUM	122	0.6906983	2.4500391	0.0	0.0	0.0	9095	tags=68%, list=16%, signal=81%
GO_PIGMENT_GRANULE	GO_PIGMENT_GRANULE	102	0.70571226	2.425248	0.0	0.0	0.0	8844	tags=63%, list=16%, signal=74%
GO_NUCLEAR_TRANSCRIBED_MRNA_CATABOLIC_PROCESS_NONSENSE_MEDIATED_DECAY	GO_NUCLEAR_TRANSCRIBED_MRNA_CATABOLIC_PROCESS_NONSENSE_MEDIATED_DECAY	117	0.6805814	2.4183583	0.0	0.0	0.0	8659	tags=67%, list=15%, signal=79%
GO_VIRAL_LIFE_CYCLE	GO_VIRAL_LIFE_CYCLE	278	0.6038684	2.3633392	0.0	0.0	0.0	9095	tags=54%, list=16%, signal=64%
GO_ANCHORING_JUNCTION	GO_ANCHORING_JUNCTION	474	0.57829934	2.3507612	0.0	0.0	0.0	9101	tags=53%, list=16%, signal=63%
GO_RIBOSOMAL_SUBUNIT	GO_RIBOSOMAL_SUBUNIT	158	0.62721866	2.309011	0.0	0.0	0.0	8770	tags=56%, list=16%, signal=66%
GO_RNA_CATABOLIC_PROCESS	GO_RNA_CATABOLIC_PROCESS	217	0.60004896	2.2854147	0.0	0.0	0.0	9095	tags=55%, list=16%, signal=65%
GO_CYTOSOLIC_LARGE_RIBOSOMAL_SUBUNIT	GO_CYTOSOLIC_LARGE_RIBOSOMAL_SUBUNIT	60	0.7154751	2.2715328	0.0	0.0	0.0	9095	tags=72%, list=16%, signal=85%
GO_INTERSPECIES_INTERACTION_BETWEEN_ORGANISMS	GO_INTERSPECIES_INTERACTION_BETWEEN_ORGANISMS	635	0.54055923	2.2486522	0.0	0.0	0.0	8976	tags=49%, list=16%, signal=58%
GO_POLY_A_RNA_BINDING	GO_POLY_A_RNA_BINDING	1109	0.5189289	2.2285097	0.0	1.1767803E-4	0.001	8984	tags=45%, list=16%, signal=52%
GO_CYTOSOLIC_SMALL_RIBOSOMAL_SUBUNIT	GO_CYTOSOLIC_SMALL_RIBOSOMAL_SUBUNIT	44	0.7334509	2.2190378	0.0	1.10323155E-4	0.001	8659	tags=64%, list=15%, signal=75%
GO_PROTEIN_TARGETING_TO_MEMBRANE	GO_PROTEIN_TARGETING_TO_MEMBRANE	155	0.60034484	2.2048411	0.0	1.0383356E-4	0.001	8659	tags=58%, list=15%, signal=68%
GO_RIBOSOME	GO_RIBOSOME	217	0.5750125	2.2028544	0.0	9.806503E-5	0.001	8770	tags=51%, list=16%, signal=60%
GO_LARGE_RIBOSOMAL_SUBUNIT	GO_LARGE_RIBOSOMAL_SUBUNIT	91	0.64246106	2.179001	0.0	3.750281E-4	0.004	9095	tags=62%, list=16%, signal=73%
GO_RIBONUCLEOPROTEIN_COMPLEX_BIOGENESIS	GO_RIBONUCLEOPROTEIN_COMPLEX_BIOGENESIS	418	0.5340515	2.15682	0.0	6.26322E-4	0.007	9142	tags=46%, list=16%, signal=55%
GO_RIBOSOME_BIOGENESIS	GO_RIBOSOME_BIOGENESIS	296	0.5407979	2.1465826	0.0	6.7945075E-4	0.008	8741	tags=46%, list=16%, signal=55%
GO_ESTABLISHMENT_OF_PROTEIN_LOCALIZATION_TO_ORGANELLE	GO_ESTABLISHMENT_OF_PROTEIN_LOCALIZATION_TO_ORGANELLE	349	0.5375903	2.1357174	0.0	8.941237E-4	0.011	9095	tags=49%, list=16%, signal=58%
GO_RRNA_METABOLIC_PROCESS	GO_RRNA_METABOLIC_PROCESS	245	0.5520414	2.1121912	0.0	0.0010131472	0.013	9095	tags=49%, list=16%, signal=58%
GO_CYTOSOLIC_PART	GO_CYTOSOLIC_PART	218	0.5578721	2.1026788	0.0	0.001195738	0.016	8802	tags=49%, list=16%, signal=57%
GO_SIGNAL_SEQUENCE_BINDING	GO_SIGNAL_SEQUENCE_BINDING	37	0.7248524	2.1007311	0.0	0.0012200435	0.017	8203	tags=68%, list=15%, signal=79%
GO_REGULATION_OF_TRANSLATIONAL_INITIATION	GO_REGULATION_OF_TRANSLATIONAL_INITIATION	80	0.6198854	2.0937755	0.0	0.0014520993	0.021	8984	tags=54%, list=16%, signal=64%
GO_REGULATION_OF_VACUOLAR_TRANSPORT	GO_REGULATION_OF_VACUOLAR_TRANSPORT	29	0.75644827	2.0892367	0.0	0.0014670768	0.022	7273	tags=59%, list=13%, signal=67%
GO_MRNA_METABOLIC_PROCESS	GO_MRNA_METABOLIC_PROCESS	584	0.50137275	2.0837157	0.0	0.001608032	0.025	9142	tags=42%, list=16%, signal=50%
GO_PHOSPHATASE_COMPLEX	GO_PHOSPHATASE_COMPLEX	45	0.69252276	2.082316	0.0	0.0015525827	0.025	8997	tags=56%, list=16%, signal=66%
GO_ESTABLISHMENT_OF_PROTEIN_LOCALIZATION_TO_MEMBRANE	GO_ESTABLISHMENT_OF_PROTEIN_LOCALIZATION_TO_MEMBRANE	261	0.53149086	2.0720134	0.0	0.0023434553	0.039	8659	tags=51%, list=15%, signal=60%
GO_PROTEIN_LOCALIZATION_TO_ORGANELLE	GO_PROTEIN_LOCALIZATION_TO_ORGANELLE	530	0.49948335	2.051535	0.0	0.0033803442	0.058	9095	tags=45%, list=16%, signal=53%
GO_REGULATION_OF_ALCOHOL_BIOSYNTHETIC_PROCESS	GO_REGULATION_OF_ALCOHOL_BIOSYNTHETIC_PROCESS	44	0.6886178	2.049841	0.0	0.0035017435	0.062	8402	tags=50%, list=15%, signal=59%
GO_RIBONUCLEOPROTEIN_COMPLEX	GO_RIBONUCLEOPROTEIN_COMPLEX	687	0.48724872	2.0406296	0.0	0.004052167	0.074	9095	tags=42%, list=16%, signal=49%
GO_REGULATION_OF_CELLULAR_AMIDE_METABOLIC_PROCESS	GO_REGULATION_OF_CELLULAR_AMIDE_METABOLIC_PROCESS	328	0.518353	2.0405731	0.0	0.0039329855	0.074	9028	tags=46%, list=16%, signal=55%
GO_STRUCTURAL_CONSTITUENT_OF_RIBOSOME	GO_STRUCTURAL_CONSTITUENT_OF_RIBOSOME	207	0.5330747	2.0335999	0.0	0.0045455857	0.088	9095	tags=46%, list=16%, signal=55%
GO_RUFFLE	GO_RUFFLE	152	0.5488607	2.0251188	0.0	0.005068201	0.101	8417	tags=47%, list=15%, signal=56%
GO_RNA_BINDING	GO_RNA_BINDING	1515	0.46673062	2.0240943	0.0	0.0049803406	0.102	9042	tags=41%, list=16%, signal=48%
GO_SPINDLE_MICROTUBULE	GO_SPINDLE_MICROTUBULE	57	0.64359564	2.023475	0.0	0.0048956973	0.103	16882	tags=84%, list=30%, signal=120%
GO_SEMAPHORIN_PLEXIN_SIGNALING_PATHWAY	GO_SEMAPHORIN_PLEXIN_SIGNALING_PATHWAY	36	0.6979825	2.0223923	0.0	0.004956203	0.107	7492	tags=58%, list=13%, signal=67%
GO_PROTEIN_TARGETING	GO_PROTEIN_TARGETING	394	0.50443447	2.0223045	0.0	0.0048322985	0.107	9095	tags=46%, list=16%, signal=55%
GO_CIRCADIAN_REGULATION_OF_GENE_EXPRESSION	GO_CIRCADIAN_REGULATION_OF_GENE_EXPRESSION	54	0.6496342	2.0198965	0.0	0.0049801897	0.113	8105	tags=52%, list=14%, signal=61%
GO_CELL_LEADING_EDGE	GO_CELL_LEADING_EDGE	338	0.5057338	2.0148764	0.0	0.0051621785	0.119	7429	tags=39%, list=13%, signal=45%
GO_TRANSLATION_FACTOR_ACTIVITY_RNA_BINDING	GO_TRANSLATION_FACTOR_ACTIVITY_RNA_BINDING	83	0.60260475	2.0101962	0.0	0.0052955835	0.124	16572	tags=76%, list=29%, signal=107%
GO_SMALL_RIBOSOMAL_SUBUNIT	GO_SMALL_RIBOSOMAL_SUBUNIT	67	0.60830855	2.0062277	0.0	0.0056247646	0.132	8659	tags=49%, list=15%, signal=58%
GO_PROTEASE_BINDING	GO_PROTEASE_BINDING	102	0.5770143	2.0019796	0.0	0.0061405557	0.145	8404	tags=52%, list=15%, signal=61%
GO_CYTOPLASMIC_TRANSLATION	GO_CYTOPLASMIC_TRANSLATION	41	0.6890139	2.0019433	0.0	0.0060459403	0.146	9095	tags=71%, list=16%, signal=84%
GO_POSTTRANSCRIPTIONAL_REGULATION_OF_GENE_EXPRESSION	GO_POSTTRANSCRIPTIONAL_REGULATION_OF_GENE_EXPRESSION	422	0.49586695	1.9960258	0.0	0.0067637195	0.165	9129	tags=45%, list=16%, signal=54%
GO_RIBONUCLEOPROTEIN_COMPLEX_SUBUNIT_ORGANIZATION	GO_RIBONUCLEOPROTEIN_COMPLEX_SUBUNIT_ORGANIZATION	186	0.53066987	1.9898527	0.0	0.0072235586	0.179	9142	tags=45%, list=16%, signal=54%
GO_CYTOPLASMIC_STRESS_GRANULE	GO_CYTOPLASMIC_STRESS_GRANULE	31	0.70043886	1.9866841	0.0	0.00726084	0.182	8905	tags=71%, list=16%, signal=84%
GO_VESICLE_COAT	GO_VESICLE_COAT	43	0.6690479	1.9823163	0.0	0.007655545	0.194	8970	tags=58%, list=16%, signal=69%
GO_TOLL_LIKE_RECEPTOR_SIGNALING_PATHWAY	GO_TOLL_LIKE_RECEPTOR_SIGNALING_PATHWAY	84	0.5858404	1.9817224	0.0	0.007576773	0.196	7294	tags=45%, list=13%, signal=52%
GO_NUCLEAR_TRANSPORT	GO_NUCLEAR_TRANSPORT	347	0.49829945	1.9758952	0.0	0.008266749	0.214	8987	tags=42%, list=16%, signal=50%
GO_DNA_POLYMERASE_ACTIVITY	GO_DNA_POLYMERASE_ACTIVITY	33	0.69202954	1.97576	0.0	0.008213752	0.216	8700	tags=55%, list=15%, signal=64%
GO_CELL_JUNCTION_ASSEMBLY	GO_CELL_JUNCTION_ASSEMBLY	126	0.54932207	1.9750496	0.0	0.008195003	0.218	7103	tags=44%, list=13%, signal=50%
GO_MACROMOLECULE_CATABOLIC_PROCESS	GO_MACROMOLECULE_CATABOLIC_PROCESS	884	0.46376532	1.9720684	0.0	0.008308187	0.225	9141	tags=40%, list=16%, signal=47%
GO_LAMELLIPODIUM	GO_LAMELLIPODIUM	167	0.5315519	1.9694687	0.0	0.008479451	0.232	7332	tags=40%, list=13%, signal=46%
GO_FC_RECEPTOR_SIGNALING_PATHWAY	GO_FC_RECEPTOR_SIGNALING_PATHWAY	204	0.5235032	1.9674209	0.0	0.008712835	0.242	8515	tags=44%, list=15%, signal=51%
GO_ACTOMYOSIN	GO_ACTOMYOSIN	61	0.61857283	1.9666069	0.0	0.00871665	0.245	6014	tags=49%, list=11%, signal=55%
GO_EPIDERMAL_GROWTH_FACTOR_RECEPTOR_SIGNALING_PATHWAY	GO_EPIDERMAL_GROWTH_FACTOR_RECEPTOR_SIGNALING_PATHWAY	53	0.62462795	1.9609159	0.0	0.009517155	0.273	7235	tags=60%, list=13%, signal=69%
GO_NUCLEAR_IMPORT	GO_NUCLEAR_IMPORT	127	0.5442245	1.9570847	0.0	0.009932996	0.282	8987	tags=50%, list=16%, signal=59%
GO_POSITIVE_REGULATION_OF_LOCOMOTION	GO_POSITIVE_REGULATION_OF_LOCOMOTION	401	0.4880999	1.9535358	0.0	0.010718774	0.306	9272	tags=43%, list=16%, signal=52%
GO_KINASE_BINDING	GO_KINASE_BINDING	593	0.46886885	1.9454172	0.0	0.011600026	0.327	9021	tags=41%, list=16%, signal=48%
GO_TRANSLATION_INITIATION_FACTOR_ACTIVITY	GO_TRANSLATION_INITIATION_FACTOR_ACTIVITY	49	0.63930154	1.9448124	0.0	0.011616353	0.331	15784	tags=78%, list=28%, signal=108%
GO_INTRACELLULAR_PROTEIN_TRANSPORT	GO_INTRACELLULAR_PROTEIN_TRANSPORT	760	0.46674982	1.9446713	0.0	0.0114348475	0.331	9095	tags=42%, list=16%, signal=49%
GO_MODIFICATION_OF_MORPHOLOGY_OR_PHYSIOLOGY_OF_OTHER_ORGANISM	GO_MODIFICATION_OF_MORPHOLOGY_OR_PHYSIOLOGY_OF_OTHER_ORGANISM	100	0.5641735	1.9428942	0.0	0.011565416	0.339	8881	tags=43%, list=16%, signal=51%
GO_CELL_JUNCTION_ORGANIZATION	GO_CELL_JUNCTION_ORGANIZATION	177	0.5227596	1.942525	0.0	0.011417307	0.339	12799	tags=56%, list=23%, signal=73%
GO_PLACENTA_DEVELOPMENT	GO_PLACENTA_DEVELOPMENT	136	0.53894275	1.9404397	0.0	0.011571316	0.348	9751	tags=48%, list=17%, signal=58%
GO_RNA_PROCESSING	GO_RNA_PROCESSING	792	0.45551115	1.9332548	0.0	0.013103492	0.384	9142	tags=39%, list=16%, signal=46%
GO_AMIDE_BIOSYNTHETIC_PROCESS	GO_AMIDE_BIOSYNTHETIC_PROCESS	490	0.4716479	1.929623	0.0	0.013411843	0.397	9095	tags=42%, list=16%, signal=49%
GO_ACTIN_FILAMENT_BUNDLE	GO_ACTIN_FILAMENT_BUNDLE	54	0.60941106	1.9295405	0.0	0.013246372	0.397	6014	tags=50%, list=11%, signal=56%
GO_INTERACTION_WITH_HOST	GO_INTERACTION_WITH_HOST	128	0.5352771	1.9294778	0.0	0.013085027	0.397	8404	tags=42%, list=15%, signal=49%
GO_PROTEIN_N_TERMINUS_BINDING	GO_PROTEIN_N_TERMINUS_BINDING	102	0.5553982	1.9276074	0.0	0.013279859	0.405	12461	tags=56%, list=22%, signal=72%
GO_PLATELET_AGGREGATION	GO_PLATELET_AGGREGATION	38	0.65226257	1.9234729	0.0	0.013790349	0.421	7161	tags=47%, list=13%, signal=54%
GO_PROTEIN_LOCALIZATION_TO_MEMBRANE	GO_PROTEIN_LOCALIZATION_TO_MEMBRANE	371	0.4805016	1.9227141	0.0	0.01370033	0.424	8659	tags=45%, list=15%, signal=53%
GO_NCRNA_PROCESSING	GO_NCRNA_PROCESSING	362	0.47684348	1.9203438	0.0	0.013951213	0.435	8741	tags=43%, list=16%, signal=50%
GO_REGULATION_OF_LAMELLIPODIUM_ORGANIZATION	GO_REGULATION_OF_LAMELLIPODIUM_ORGANIZATION	33	0.67084503	1.9183515	0.0	0.014293207	0.45	6125	tags=52%, list=11%, signal=58%
GO_RESPONSE_TO_GAMMA_RADIATION	GO_RESPONSE_TO_GAMMA_RADIATION	49	0.6286614	1.9169893	0.0	0.014248407	0.454	8076	tags=45%, list=14%, signal=52%
GO_PLATELET_DEGRANULATION	GO_PLATELET_DEGRANULATION	104	0.55405694	1.9127342	0.0	0.015204639	0.48	7236	tags=46%, list=13%, signal=53%
GO_CELLULAR_MACROMOLECULE_LOCALIZATION	GO_CELLULAR_MACROMOLECULE_LOCALIZATION	1193	0.44099328	1.9126123	0.0	0.015035079	0.48	9128	tags=40%, list=16%, signal=47%
GO_MODIFICATION_BY_SYMBIONT_OF_HOST_MORPHOLOGY_OR_PHYSIOLOGY	GO_MODIFICATION_BY_SYMBIONT_OF_HOST_MORPHOLOGY_OR_PHYSIOLOGY	45	0.6312121	1.9125736	0.0	0.0148924915	0.481	8404	tags=51%, list=15%, signal=60%
GO_REGULATION_OF_STEROID_BIOSYNTHETIC_PROCESS	GO_REGULATION_OF_STEROID_BIOSYNTHETIC_PROCESS	48	0.6298821	1.9107591	0.0	0.015177371	0.493	7584	tags=44%, list=13%, signal=51%
GO_ESTABLISHMENT_OF_ENDOTHELIAL_BARRIER	GO_ESTABLISHMENT_OF_ENDOTHELIAL_BARRIER	29	0.70190245	1.9098996	0.0	0.015191067	0.498	7982	tags=59%, list=14%, signal=68%
GO_MEMBRANE_ORGANIZATION	GO_MEMBRANE_ORGANIZATION	866	0.44929117	1.9081197	0.0	0.015399837	0.506	9128	tags=40%, list=16%, signal=47%
GO_PHOSPHOLIPASE_INHIBITOR_ACTIVITY	GO_PHOSPHOLIPASE_INHIBITOR_ACTIVITY	12	0.86450535	1.906381	0.0	0.015691193	0.52	687	tags=50%, list=1%, signal=51%
GO_CELLULAR_RESPONSE_TO_HEAT	GO_CELLULAR_RESPONSE_TO_HEAT	33	0.6656554	1.9055941	0.0	0.01576182	0.528	8860	tags=61%, list=16%, signal=72%
GO_REGULATION_OF_CYTOSKELETON_ORGANIZATION	GO_REGULATION_OF_CYTOSKELETON_ORGANIZATION	480	0.46680295	1.9028139	0.0	0.016313987	0.54	9174	tags=40%, list=16%, signal=48%
GO_REGULATION_OF_CELLULAR_COMPONENT_MOVEMENT	GO_REGULATION_OF_CELLULAR_COMPONENT_MOVEMENT	737	0.45352405	1.9025084	0.0	0.016168918	0.541	7228	tags=35%, list=13%, signal=40%
GO_LIPASE_INHIBITOR_ACTIVITY	GO_LIPASE_INHIBITOR_ACTIVITY	17	0.7853714	1.9023813	0.0	0.0160261	0.542	2588	tags=41%, list=5%, signal=43%
GO_CELL_SUBSTRATE_JUNCTION_ASSEMBLY	GO_CELL_SUBSTRATE_JUNCTION_ASSEMBLY	40	0.6430107	1.9006425	0.0	0.016210645	0.549	6014	tags=50%, list=11%, signal=56%
GO_CELL_JUNCTION	GO_CELL_JUNCTION	1111	0.43951714	1.8990198	0.0	0.016331466	0.554	9101	tags=38%, list=16%, signal=45%
GO_CELL_DIVISION_SITE	GO_CELL_DIVISION_SITE	52	0.6148939	1.8983659	0.0	0.01633169	0.558	8522	tags=50%, list=15%, signal=59%
GO_POSITIVE_REGULATION_OF_CAMP_MEDIATED_SIGNALING	GO_POSITIVE_REGULATION_OF_CAMP_MEDIATED_SIGNALING	12	0.8378811	1.8983192	0.0	0.01615417	0.558	5096	tags=50%, list=9%, signal=55%
GO_REGULATION_OF_ACTIN_FILAMENT_BASED_PROCESS	GO_REGULATION_OF_ACTIN_FILAMENT_BASED_PROCESS	303	0.4805802	1.8954725	0.0	0.016601888	0.569	7194	tags=39%, list=13%, signal=44%
GO_VASCULAR_ENDOTHELIAL_GROWTH_FACTOR_RECEPTOR_SIGNALING_PATHWAY	GO_VASCULAR_ENDOTHELIAL_GROWTH_FACTOR_RECEPTOR_SIGNALING_PATHWAY	73	0.5743738	1.895087	0.0	0.016560439	0.574	8784	tags=52%, list=16%, signal=62%
GO_ENZYME_BINDING	GO_ENZYME_BINDING	1693	0.43232635	1.8948383	0.0	0.016443279	0.574	9137	tags=38%, list=16%, signal=44%
GO_PROTEIN_TRANSPORTER_ACTIVITY	GO_PROTEIN_TRANSPORTER_ACTIVITY	96	0.5529385	1.891628	0.0	0.017023478	0.588	12638	tags=58%, list=22%, signal=75%
GO_POSITIVE_REGULATION_OF_CELLULAR_COMPONENT_BIOGENESIS	GO_POSITIVE_REGULATION_OF_CELLULAR_COMPONENT_BIOGENESIS	380	0.47051585	1.8899806	0.0	0.017275793	0.596	8973	tags=41%, list=16%, signal=49%
GO_NCRNA_METABOLIC_PROCESS	GO_NCRNA_METABOLIC_PROCESS	500	0.46103007	1.885625	0.0	0.018185217	0.619	9095	tags=42%, list=16%, signal=49%
GO_POSITIVE_REGULATION_OF_CELLULAR_PROTEIN_LOCALIZATION	GO_POSITIVE_REGULATION_OF_CELLULAR_PROTEIN_LOCALIZATION	338	0.47341388	1.8847011	0.0	0.018220162	0.623	9671	tags=43%, list=17%, signal=51%
GO_PEPTIDE_METABOLIC_PROCESS	GO_PEPTIDE_METABOLIC_PROCESS	548	0.45629412	1.8831894	0.0	0.018400285	0.628	9095	tags=41%, list=16%, signal=49%
GO_ANGIOGENESIS	GO_ANGIOGENESIS	286	0.47642165	1.8777741	0.0	0.019630326	0.652	8257	tags=40%, list=15%, signal=46%
GO_RIBONUCLEOPROTEIN_COMPLEX_BINDING	GO_RIBONUCLEOPROTEIN_COMPLEX_BINDING	88	0.5561678	1.8776952	0.0	0.019490633	0.653	8692	tags=48%, list=15%, signal=56%
GO_POSITIVE_REGULATION_OF_ORGANELLE_ORGANIZATION	GO_POSITIVE_REGULATION_OF_ORGANELLE_ORGANIZATION	544	0.45517525	1.8772908	0.0	0.019407231	0.655	8977	tags=39%, list=16%, signal=46%
GO_POSITIVE_REGULATION_OF_PEPTIDASE_ACTIVITY	GO_POSITIVE_REGULATION_OF_PEPTIDASE_ACTIVITY	150	0.5213192	1.8764268	0.0	0.019394794	0.659	8251	tags=43%, list=15%, signal=50%
GO_PLATELET_ALPHA_GRANULE	GO_PLATELET_ALPHA_GRANULE	74	0.5734585	1.8753589	0.0	0.019555142	0.668	7236	tags=50%, list=13%, signal=57%
GO_RETROGRADE_VESICLE_MEDIATED_TRANSPORT_GOLGI_TO_ER	GO_RETROGRADE_VESICLE_MEDIATED_TRANSPORT_GOLGI_TO_ER	76	0.56951445	1.8752177	0.0	0.019387992	0.669	13598	tags=63%, list=24%, signal=83%
GO_VIRAL_GENOME_REPLICATION	GO_VIRAL_GENOME_REPLICATION	19	0.7461217	1.8750813	0.0021231424	0.019258104	0.67	6559	tags=63%, list=12%, signal=71%
GO_MODULATION_BY_SYMBIONT_OF_HOST_CELLULAR_PROCESS	GO_MODULATION_BY_SYMBIONT_OF_HOST_CELLULAR_PROCESS	28	0.6813798	1.8749084	0.0	0.019146869	0.671	8404	tags=68%, list=15%, signal=80%
GO_NEGATIVE_CHEMOTAXIS	GO_NEGATIVE_CHEMOTAXIS	39	0.63744235	1.8742715	0.0	0.019138347	0.676	8565	tags=54%, list=15%, signal=63%
GO_WOUND_HEALING	GO_WOUND_HEALING	454	0.460254	1.8728342	0.0	0.019226547	0.678	7863	tags=36%, list=14%, signal=41%
GO_ACTIVATION_OF_INNATE_IMMUNE_RESPONSE	GO_ACTIVATION_OF_INNATE_IMMUNE_RESPONSE	202	0.49667782	1.8711029	0.0	0.019591257	0.689	8515	tags=43%, list=15%, signal=50%
GO_EMBRYONIC_PLACENTA_DEVELOPMENT	GO_EMBRYONIC_PLACENTA_DEVELOPMENT	83	0.55396605	1.8675226	0.0	0.020514067	0.709	9751	tags=54%, list=17%, signal=65%
GO_CATALYTIC_COMPLEX	GO_CATALYTIC_COMPLEX	996	0.43630132	1.8668075	0.0	0.02058805	0.712	9108	tags=39%, list=16%, signal=45%
GO_PATTERN_RECOGNITION_RECEPTOR_SIGNALING_PATHWAY	GO_PATTERN_RECOGNITION_RECEPTOR_SIGNALING_PATHWAY	107	0.52958685	1.8649517	0.0	0.021024311	0.725	7666	tags=44%, list=14%, signal=51%
GO_METHYLTRANSFERASE_COMPLEX	GO_METHYLTRANSFERASE_COMPLEX	82	0.5538204	1.8639854	0.0	0.02116999	0.732	9006	tags=51%, list=16%, signal=61%
GO_REGULATION_OF_PEPTIDASE_ACTIVITY	GO_REGULATION_OF_PEPTIDASE_ACTIVITY	382	0.46181422	1.8626494	0.0	0.021346876	0.737	8076	tags=38%, list=14%, signal=44%
GO_POSITIVE_REGULATION_OF_CELL_MORPHOGENESIS_INVOLVED_IN_DIFFERENTIATION	GO_POSITIVE_REGULATION_OF_CELL_MORPHOGENESIS_INVOLVED_IN_DIFFERENTIATION	158	0.5045979	1.8613434	0.0	0.021626364	0.75	7504	tags=43%, list=13%, signal=50%
GO_NEGATIVE_REGULATION_OF_INTERLEUKIN_1_BETA_PRODUCTION	GO_NEGATIVE_REGULATION_OF_INTERLEUKIN_1_BETA_PRODUCTION	14	0.7942345	1.8602026	0.0021141649	0.021749455	0.754	6183	tags=64%, list=11%, signal=72%
GO_MEMBRANE_BUDDING	GO_MEMBRANE_BUDDING	111	0.5346838	1.8598135	0.0	0.021764694	0.758	6749	tags=43%, list=12%, signal=49%
GO_POSITIVE_REGULATION_OF_PROTEIN_COMPLEX_ASSEMBLY	GO_POSITIVE_REGULATION_OF_PROTEIN_COMPLEX_ASSEMBLY	183	0.4963105	1.8585395	0.0	0.02206312	0.765	9091	tags=44%, list=16%, signal=52%
GO_ORGANIC_CYCLIC_COMPOUND_CATABOLIC_PROCESS	GO_ORGANIC_CYCLIC_COMPOUND_CATABOLIC_PROCESS	412	0.45908782	1.8563282	0.0	0.022479054	0.772	8758	tags=42%, list=16%, signal=50%
GO_MICROVILLUS_ORGANIZATION	GO_MICROVILLUS_ORGANIZATION	19	0.7351391	1.8560904	0.0	0.022353409	0.774	7982	tags=63%, list=14%, signal=74%
GO_SINGLE_ORGANISM_CELLULAR_LOCALIZATION	GO_SINGLE_ORGANISM_CELLULAR_LOCALIZATION	868	0.4370422	1.8557419	0.0	0.02227385	0.777	8975	tags=40%, list=16%, signal=47%
GO_REGULATION_OF_CELLULAR_COMPONENT_SIZE	GO_REGULATION_OF_CELLULAR_COMPONENT_SIZE	327	0.46446657	1.8555846	0.0	0.022138407	0.779	7839	tags=38%, list=14%, signal=44%
GO_NUCLEOLUS	GO_NUCLEOLUS	809	0.43897915	1.8553208	0.0	0.022062602	0.78	9051	tags=40%, list=16%, signal=47%
GO_POSITIVE_REGULATION_OF_SUBSTRATE_ADHESION_DEPENDENT_CELL_SPREADING	GO_POSITIVE_REGULATION_OF_SUBSTRATE_ADHESION_DEPENDENT_CELL_SPREADING	26	0.69117016	1.8548176	0.0	0.022088537	0.783	5800	tags=62%, list=10%, signal=69%
GO_POSITIVE_REGULATION_OF_APOPTOTIC_SIGNALING_PATHWAY	GO_POSITIVE_REGULATION_OF_APOPTOTIC_SIGNALING_PATHWAY	168	0.5013589	1.854626	0.0	0.021985916	0.784	8977	tags=46%, list=16%, signal=54%
GO_FC_EPSILON_RECEPTOR_SIGNALING_PATHWAY	GO_FC_EPSILON_RECEPTOR_SIGNALING_PATHWAY	141	0.5123842	1.8544016	0.0	0.021870518	0.785	8515	tags=43%, list=15%, signal=51%
GO_RESPONSE_TO_INTERLEUKIN_6	GO_RESPONSE_TO_INTERLEUKIN_6	26	0.68460774	1.8538232	0.0	0.021840226	0.788	7307	tags=46%, list=13%, signal=53%
GO_REGULATION_OF_PROTEIN_INSERTION_INTO_MITOCHONDRIAL_MEMBRANE_INVOLVED_IN_APOPTOTIC_SIGNALING_PATHWAY	GO_REGULATION_OF_PROTEIN_INSERTION_INTO_MITOCHONDRIAL_MEMBRANE_INVOLVED_IN_APOPTOTIC_SIGNALING_PATHWAY	29	0.67566925	1.8513292	0.002	0.022505615	0.799	12811	tags=69%, list=23%, signal=89%
GO_REGULATION_OF_CYSTEINE_TYPE_ENDOPEPTIDASE_ACTIVITY	GO_REGULATION_OF_CYSTEINE_TYPE_ENDOPEPTIDASE_ACTIVITY	208	0.48632875	1.8506982	0.0	0.022582913	0.805	8566	tags=41%, list=15%, signal=49%
GO_POSITIVE_REGULATION_OF_CELLULAR_COMPONENT_ORGANIZATION	GO_POSITIVE_REGULATION_OF_CELLULAR_COMPONENT_ORGANIZATION	1094	0.43113247	1.8505723	0.0	0.02249437	0.805	8977	tags=37%, list=16%, signal=43%
GO_DNA_TEMPLATED_TRANSCRIPTION_ELONGATION	GO_DNA_TEMPLATED_TRANSCRIPTION_ELONGATION	92	0.54190105	1.8495151	0.0	0.02255626	0.807	9006	tags=46%, list=16%, signal=54%
GO_POSITIVE_REGULATION_OF_PROTEOLYSIS	GO_POSITIVE_REGULATION_OF_PROTEOLYSIS	354	0.46403545	1.8480928	0.0	0.022928197	0.813	8639	tags=38%, list=15%, signal=45%
GO_MITOTIC_CELL_CYCLE	GO_MITOTIC_CELL_CYCLE	727	0.4405447	1.8457726	0.0	0.023426298	0.819	9011	tags=39%, list=16%, signal=46%
GO_CHRONIC_INFLAMMATORY_RESPONSE	GO_CHRONIC_INFLAMMATORY_RESPONSE	15	0.7766897	1.8451011	0.0062370063	0.023491824	0.824	8251	tags=60%, list=15%, signal=70%
GO_TRANSFERASE_COMPLEX_TRANSFERRING_PHOSPHORUS_CONTAINING_GROUPS	GO_TRANSFERASE_COMPLEX_TRANSFERRING_PHOSPHORUS_CONTAINING_GROUPS	234	0.47941735	1.843247	0.0	0.0239793	0.834	9006	tags=41%, list=16%, signal=49%
GO_ESTABLISHMENT_OF_PROTEIN_LOCALIZATION	GO_ESTABLISHMENT_OF_PROTEIN_LOCALIZATION	1378	0.4228274	1.8417054	0.0	0.024408342	0.841	9095	tags=38%, list=16%, signal=45%
GO_REGULATION_OF_DNA_TEMPLATED_TRANSCRIPTION_IN_RESPONSE_TO_STRESS	GO_REGULATION_OF_DNA_TEMPLATED_TRANSCRIPTION_IN_RESPONSE_TO_STRESS	65	0.57407886	1.8391557	0.0	0.025089474	0.855	8828	tags=54%, list=16%, signal=64%
GO_POSITIVE_REGULATION_OF_ORGANELLE_ASSEMBLY	GO_POSITIVE_REGULATION_OF_ORGANELLE_ASSEMBLY	45	0.6186086	1.8389153	0.0	0.024974873	0.855	5276	tags=49%, list=9%, signal=54%
GO_HOMOTYPIC_CELL_CELL_ADHESION	GO_HOMOTYPIC_CELL_CELL_ADHESION	49	0.60947925	1.8385907	0.0	0.024963785	0.856	7161	tags=47%, list=13%, signal=54%
GO_NUCLEAR_LOCALIZATION_SEQUENCE_BINDING	GO_NUCLEAR_LOCALIZATION_SEQUENCE_BINDING	20	0.74905884	1.838459	0.0021231424	0.024813479	0.856	8203	tags=75%, list=15%, signal=88%
GO_REGULATION_OF_APOPTOTIC_SIGNALING_PATHWAY	GO_REGULATION_OF_APOPTOTIC_SIGNALING_PATHWAY	352	0.46075892	1.836989	0.0	0.025168072	0.861	9053	tags=41%, list=16%, signal=48%
GO_REGULATION_OF_ORGANELLE_ORGANIZATION	GO_REGULATION_OF_ORGANELLE_ORGANIZATION	1122	0.42661798	1.8364112	0.0	0.025169238	0.862	9111	tags=37%, list=16%, signal=43%
GO_NIK_NF_KAPPAB_SIGNALING	GO_NIK_NF_KAPPAB_SIGNALING	83	0.55332685	1.8342336	0.0	0.02574556	0.869	8515	tags=52%, list=15%, signal=61%
GO_REGULATION_OF_EARLY_ENDOSOME_TO_LATE_ENDOSOME_TRANSPORT	GO_REGULATION_OF_EARLY_ENDOSOME_TO_LATE_ENDOSOME_TRANSPORT	16	0.7809241	1.8340664	0.004048583	0.025643608	0.869	7273	tags=69%, list=13%, signal=79%
GO_TRANSFERASE_COMPLEX	GO_TRANSFERASE_COMPLEX	671	0.43757528	1.8335474	0.0	0.025666757	0.872	9079	tags=39%, list=16%, signal=46%
GO_REGULATION_OF_NIK_NF_KAPPAB_SIGNALING	GO_REGULATION_OF_NIK_NF_KAPPAB_SIGNALING	41	0.6128845	1.8332249	0.0	0.025651751	0.874	7182	tags=56%, list=13%, signal=64%
GO_ESTABLISHMENT_OF_LOCALIZATION_IN_CELL	GO_ESTABLISHMENT_OF_LOCALIZATION_IN_CELL	1609	0.41746056	1.8317869	0.0	0.025927326	0.874	9095	tags=38%, list=16%, signal=44%
GO_POSITIVE_REGULATION_OF_CYTOSKELETON_ORGANIZATION	GO_POSITIVE_REGULATION_OF_CYTOSKELETON_ORGANIZATION	170	0.49573168	1.8294519	0.0	0.026671546	0.882	6874	tags=38%, list=12%, signal=43%
GO_SINGLE_ORGANISM_MEMBRANE_BUDDING	GO_SINGLE_ORGANISM_MEMBRANE_BUDDING	71	0.5568516	1.8273001	0.0	0.027272977	0.888	6306	tags=45%, list=11%, signal=51%
GO_RIBOSOME_BINDING	GO_RIBOSOME_BINDING	42	0.62263405	1.8260672	0.0	0.027508968	0.891	8559	tags=48%, list=15%, signal=56%
GO_COPI_COATED_VESICLE_MEMBRANE	GO_COPI_COATED_VESICLE_MEMBRANE	15	0.7741114	1.8249588	0.0059405942	0.027717993	0.893	8489	tags=67%, list=15%, signal=78%
GO_POSITIVE_REGULATION_OF_MITOCHONDRIAL_OUTER_MEMBRANE_PERMEABILIZATION_INVOLVED_IN_APOPTOTIC_SIGNALING_PATHWAY	GO_POSITIVE_REGULATION_OF_MITOCHONDRIAL_OUTER_MEMBRANE_PERMEABILIZATION_INVOLVED_IN_APOPTOTIC_SIGNALING_PATHWAY	36	0.64133865	1.8248459	0.0022988506	0.027561305	0.893	12811	tags=64%, list=23%, signal=83%
GO_NEUROPILIN_BINDING	GO_NEUROPILIN_BINDING	15	0.76867527	1.8234676	0.010683761	0.0278511	0.898	7154	tags=60%, list=13%, signal=69%
GO_NEGATIVE_REGULATION_OF_APOPTOTIC_SIGNALING_PATHWAY	GO_NEGATIVE_REGULATION_OF_APOPTOTIC_SIGNALING_PATHWAY	192	0.48557398	1.8234396	0.0	0.027672565	0.898	9238	tags=42%, list=16%, signal=50%
GO_EPIBOLY	GO_EPIBOLY	20	0.7270402	1.823336	0.0037950664	0.027530808	0.898	6111	tags=55%, list=11%, signal=62%
GO_DNA_DIRECTED_DNA_POLYMERASE_ACTIVITY	GO_DNA_DIRECTED_DNA_POLYMERASE_ACTIVITY	26	0.68013066	1.823199	0.0	0.027391	0.898	8700	tags=50%, list=15%, signal=59%
GO_INNATE_IMMUNE_RESPONSE_ACTIVATING_CELL_SURFACE_RECEPTOR_SIGNALING_PATHWAY	GO_INNATE_IMMUNE_RESPONSE_ACTIVATING_CELL_SURFACE_RECEPTOR_SIGNALING_PATHWAY	106	0.52704066	1.8228915	0.0	0.027353521	0.899	8515	tags=48%, list=15%, signal=57%
GO_UBIQUITIN_LIKE_PROTEIN_LIGASE_BINDING	GO_UBIQUITIN_LIKE_PROTEIN_LIGASE_BINDING	261	0.4701458	1.8226843	0.0	0.027284466	0.899	9091	tags=40%, list=16%, signal=48%
GO_REGULATION_OF_CELLULAR_PROTEIN_LOCALIZATION	GO_REGULATION_OF_CELLULAR_PROTEIN_LOCALIZATION	525	0.4445051	1.822579	0.0	0.027182337	0.899	9137	tags=39%, list=16%, signal=46%
GO_REGULATION_OF_CELLULAR_RESPONSE_TO_STRESS	GO_REGULATION_OF_CELLULAR_RESPONSE_TO_STRESS	667	0.43690422	1.8224481	0.0	0.027047813	0.899	9136	tags=38%, list=16%, signal=45%
GO_FC_GAMMA_RECEPTOR_SIGNALING_PATHWAY	GO_FC_GAMMA_RECEPTOR_SIGNALING_PATHWAY	93	0.53918046	1.8224221	0.0	0.026881874	0.899	13244	tags=49%, list=24%, signal=65%
GO_INTRINSIC_APOPTOTIC_SIGNALING_PATHWAY_IN_RESPONSE_TO_DNA_DAMAGE	GO_INTRINSIC_APOPTOTIC_SIGNALING_PATHWAY_IN_RESPONSE_TO_DNA_DAMAGE	70	0.5470023	1.8203142	0.0	0.027490163	0.907	8587	tags=50%, list=15%, signal=59%
GO_ERBB_SIGNALING_PATHWAY	GO_ERBB_SIGNALING_PATHWAY	77	0.546883	1.8202515	0.0	0.027334748	0.907	7235	tags=52%, list=13%, signal=60%
GO_SWI_SNF_SUPERFAMILY_TYPE_COMPLEX	GO_SWI_SNF_SUPERFAMILY_TYPE_COMPLEX	70	0.553972	1.8198998	0.0	0.027333092	0.907	8365	tags=50%, list=15%, signal=59%
GO_IRE1_MEDIATED_UNFOLDED_PROTEIN_RESPONSE	GO_IRE1_MEDIATED_UNFOLDED_PROTEIN_RESPONSE	54	0.59013385	1.8196638	0.0	0.027255762	0.907	8434	tags=48%, list=15%, signal=57%
GO_NUCLEOTIDE_BINDING_DOMAIN_LEUCINE_RICH_REPEAT_CONTAINING_RECEPTOR_SIGNALING_PATHWAY	GO_NUCLEOTIDE_BINDING_DOMAIN_LEUCINE_RICH_REPEAT_CONTAINING_RECEPTOR_SIGNALING_PATHWAY	27	0.6753725	1.8195873	0.001996008	0.027136454	0.908	6365	tags=56%, list=11%, signal=63%
GO_TRANSITION_METAL_ION_HOMEOSTASIS	GO_TRANSITION_METAL_ION_HOMEOSTASIS	104	0.51524854	1.8186679	0.0	0.027456496	0.913	7307	tags=38%, list=13%, signal=44%
GO_CHROMOSOME_CENTROMERIC_REGION	GO_CHROMOSOME_CENTROMERIC_REGION	158	0.4926111	1.8184245	0.0	0.027358912	0.914	13891	tags=54%, list=25%, signal=72%
GO_CELLULAR_RESPONSE_TO_OXYGEN_LEVELS	GO_CELLULAR_RESPONSE_TO_OXYGEN_LEVELS	139	0.5046778	1.817797	0.0	0.027420966	0.914	9103	tags=46%, list=16%, signal=55%
GO_INTERACTION_WITH_SYMBIONT	GO_INTERACTION_WITH_SYMBIONT	52	0.588442	1.8159623	0.0	0.027932862	0.92	12888	tags=60%, list=23%, signal=77%
GO_CXCR_CHEMOKINE_RECEPTOR_BINDING	GO_CXCR_CHEMOKINE_RECEPTOR_BINDING	15	0.7736413	1.8159263	0.002004008	0.027781658	0.92	1312	tags=40%, list=2%, signal=41%
GO_MODULATION_BY_VIRUS_OF_HOST_MORPHOLOGY_OR_PHYSIOLOGY	GO_MODULATION_BY_VIRUS_OF_HOST_MORPHOLOGY_OR_PHYSIOLOGY	37	0.6291827	1.814972	0.0021097045	0.028004257	0.923	7977	tags=51%, list=14%, signal=60%
GO_HEMIDESMOSOME_ASSEMBLY	GO_HEMIDESMOSOME_ASSEMBLY	12	0.8140436	1.8146616	0.0020283975	0.027988458	0.923	5779	tags=67%, list=10%, signal=74%
GO_TRANSCRIPTION_ELONGATION_FROM_RNA_POLYMERASE_II_PROMOTER	GO_TRANSCRIPTION_ELONGATION_FROM_RNA_POLYMERASE_II_PROMOTER	77	0.5455001	1.8143748	0.0	0.027912028	0.923	9006	tags=44%, list=16%, signal=52%
GO_SPINDLE	GO_SPINDLE	275	0.46731114	1.8138192	0.0	0.027979027	0.924	13643	tags=53%, list=24%, signal=70%
GO_POSITIVE_REGULATION_OF_INNATE_IMMUNE_RESPONSE	GO_POSITIVE_REGULATION_OF_INNATE_IMMUNE_RESPONSE	243	0.4699881	1.813795	0.0	0.027832065	0.924	8515	tags=42%, list=15%, signal=49%
GO_REGULATION_OF_ERBB_SIGNALING_PATHWAY	GO_REGULATION_OF_ERBB_SIGNALING_PATHWAY	79	0.5450199	1.8135678	0.0	0.027756387	0.925	8413	tags=47%, list=15%, signal=55%
GO_RESPONSE_TO_HYDROGEN_PEROXIDE	GO_RESPONSE_TO_HYDROGEN_PEROXIDE	107	0.518943	1.8127972	0.0	0.027843904	0.925	7320	tags=41%, list=13%, signal=47%
GO_PROTEIN_IMPORT	GO_PROTEIN_IMPORT	151	0.4985093	1.8124008	0.0	0.027870152	0.925	8943	tags=46%, list=16%, signal=54%
GO_RIBOSOME_ASSEMBLY	GO_RIBOSOME_ASSEMBLY	51	0.5892566	1.8115093	0.0	0.028084515	0.926	8659	tags=49%, list=15%, signal=58%
GO_PROTEIN_LOCALIZATION	GO_PROTEIN_LOCALIZATION	1742	0.41303095	1.811483	0.0	0.027931046	0.926	9137	tags=38%, list=16%, signal=43%
GO_REGULATION_OF_EPITHELIAL_CELL_MIGRATION	GO_REGULATION_OF_EPITHELIAL_CELL_MIGRATION	162	0.48931745	1.8102322	0.0	0.028202338	0.929	6111	tags=36%, list=11%, signal=40%
GO_REGULATION_OF_CATABOLIC_PROCESS	GO_REGULATION_OF_CATABOLIC_PROCESS	712	0.42996752	1.8098673	0.0	0.028205778	0.931	9091	tags=39%, list=16%, signal=46%
GO_VACUOLAR_TRANSPORT	GO_VACUOLAR_TRANSPORT	237	0.47550532	1.8093448	0.0	0.028208794	0.932	9086	tags=41%, list=16%, signal=49%
GO_RIBOSOMAL_SMALL_SUBUNIT_BINDING	GO_RIBOSOMAL_SMALL_SUBUNIT_BINDING	12	0.82529163	1.8084283	0.001992032	0.028472954	0.937	5913	tags=83%, list=11%, signal=93%
GO_EPHRIN_RECEPTOR_SIGNALING_PATHWAY	GO_EPHRIN_RECEPTOR_SIGNALING_PATHWAY	84	0.54167783	1.806888	0.0	0.028860468	0.94	3797	tags=37%, list=7%, signal=40%
GO_APOPTOTIC_SIGNALING_PATHWAY	GO_APOPTOTIC_SIGNALING_PATHWAY	284	0.46054828	1.8068706	0.0	0.028717188	0.941	8616	tags=42%, list=15%, signal=49%
GO_MULTI_ORGANISM_LOCALIZATION	GO_MULTI_ORGANISM_LOCALIZATION	65	0.56412214	1.8066883	0.0	0.028632844	0.941	7252	tags=51%, list=13%, signal=58%
GO_MODULATION_BY_HOST_OF_VIRAL_PROCESS	GO_MODULATION_BY_HOST_OF_VIRAL_PROCESS	18	0.7416265	1.8062462	0.0021834061	0.028634446	0.942	8881	tags=67%, list=16%, signal=79%
GO_POSITIVE_REGULATION_OF_CELL_SUBSTRATE_ADHESION	GO_POSITIVE_REGULATION_OF_CELL_SUBSTRATE_ADHESION	95	0.5245095	1.8050418	0.0	0.029040117	0.944	5994	tags=40%, list=11%, signal=45%
GO_RIBOSOMAL_SMALL_SUBUNIT_BIOGENESIS	GO_RIBOSOMAL_SMALL_SUBUNIT_BIOGENESIS	55	0.57821065	1.8045541	0.0	0.029030738	0.944	8697	tags=49%, list=15%, signal=58%
GO_POSITIVE_REGULATION_OF_VACUOLAR_TRANSPORT	GO_POSITIVE_REGULATION_OF_VACUOLAR_TRANSPORT	14	0.8112596	1.8035455	0.0	0.02929022	0.947	7273	tags=71%, list=13%, signal=82%
GO_PROTEIN_LOCALIZATION_TO_NUCLEUS	GO_PROTEIN_LOCALIZATION_TO_NUCLEUS	152	0.49758196	1.8031099	0.0	0.029232632	0.947	8902	tags=45%, list=16%, signal=54%
GO_REGULATION_OF_PROTEIN_COMPLEX_ASSEMBLY	GO_REGULATION_OF_PROTEIN_COMPLEX_ASSEMBLY	356	0.45084637	1.8020976	0.0	0.029516255	0.949	9091	tags=40%, list=16%, signal=48%
GO_NEGATIVE_REGULATION_OF_ORGANIC_ACID_TRANSPORT	GO_NEGATIVE_REGULATION_OF_ORGANIC_ACID_TRANSPORT	18	0.73742896	1.8013607	0.0022075055	0.02963148	0.95	11663	tags=61%, list=21%, signal=77%
GO_REGULATION_OF_RESPONSE_TO_STRESS	GO_REGULATION_OF_RESPONSE_TO_STRESS	1422	0.41509068	1.7994827	0.0	0.030294482	0.951	9136	tags=36%, list=16%, signal=42%
GO_REGULATION_OF_SMOOTH_MUSCLE_CELL_MIGRATION	GO_REGULATION_OF_SMOOTH_MUSCLE_CELL_MIGRATION	49	0.57981473	1.7993654	0.0	0.030169422	0.952	3722	tags=39%, list=7%, signal=41%
GO_REGULATION_OF_MEMBRANE_PERMEABILITY	GO_REGULATION_OF_MEMBRANE_PERMEABILITY	68	0.55592406	1.7978972	0.0	0.03057827	0.954	12811	tags=57%, list=23%, signal=74%
GO_REGULATION_OF_RESPONSE_TO_EXTERNAL_STIMULUS	GO_REGULATION_OF_RESPONSE_TO_EXTERNAL_STIMULUS	902	0.4214804	1.7974406	0.0	0.030569572	0.955	9272	tags=36%, list=16%, signal=42%
GO_REGULATION_OF_PROTEIN_CATABOLIC_PROCESS	GO_REGULATION_OF_PROTEIN_CATABOLIC_PROCESS	381	0.44565335	1.7972951	0.0	0.030481277	0.956	9090	tags=38%, list=16%, signal=44%
GO_RESPONSE_TO_OXYGEN_LEVELS	GO_RESPONSE_TO_OXYGEN_LEVELS	304	0.45609736	1.7955838	0.0	0.03098143	0.959	9103	tags=43%, list=16%, signal=51%
GO_RETROGRADE_TRANSPORT_ENDOSOME_TO_GOLGI	GO_RETROGRADE_TRANSPORT_ENDOSOME_TO_GOLGI	70	0.5531409	1.7953253	0.0	0.030961774	0.959	13396	tags=64%, list=24%, signal=84%
GO_INTRINSIC_APOPTOTIC_SIGNALING_PATHWAY	GO_INTRINSIC_APOPTOTIC_SIGNALING_PATHWAY	149	0.48970163	1.7949108	0.0	0.030978408	0.96	8616	tags=45%, list=15%, signal=53%
GO_GLOBAL_GENOME_NUCLEOTIDE_EXCISION_REPAIR	GO_GLOBAL_GENOME_NUCLEOTIDE_EXCISION_REPAIR	32	0.6430075	1.7935781	0.0020876827	0.031337682	0.963	8973	tags=59%, list=16%, signal=71%
GO_REGULATION_OF_PROTEIN_COMPLEX_DISASSEMBLY	GO_REGULATION_OF_PROTEIN_COMPLEX_DISASSEMBLY	202	0.47471035	1.7921919	0.0	0.031711318	0.964	9174	tags=40%, list=16%, signal=48%
GO_CELL_DEATH	GO_CELL_DEATH	961	0.42015988	1.7921622	0.0	0.031558856	0.964	8633	tags=36%, list=15%, signal=42%
GO_ACTIN_FILAMENT_BINDING	GO_ACTIN_FILAMENT_BINDING	116	0.5021119	1.7920227	0.0	0.031450745	0.964	7251	tags=42%, list=13%, signal=48%
GO_MACROMOLECULAR_COMPLEX_BINDING	GO_MACROMOLECULAR_COMPLEX_BINDING	1337	0.41311598	1.7916687	0.0	0.03144704	0.965	9011	tags=37%, list=16%, signal=43%
GO_PLATELET_ALPHA_GRANULE_LUMEN	GO_PLATELET_ALPHA_GRANULE_LUMEN	54	0.5735003	1.7915909	0.0	0.031348556	0.966	7236	tags=54%, list=13%, signal=62%
GO_REGULATION_OF_INTRINSIC_APOPTOTIC_SIGNALING_PATHWAY	GO_REGULATION_OF_INTRINSIC_APOPTOTIC_SIGNALING_PATHWAY	138	0.4936072	1.7895347	0.0	0.03193239	0.969	9238	tags=42%, list=16%, signal=50%
GO_REGULATION_OF_TELOMERE_MAINTENANCE_VIA_TELOMERE_LENGTHENING	GO_REGULATION_OF_TELOMERE_MAINTENANCE_VIA_TELOMERE_LENGTHENING	49	0.58783156	1.7895278	0.0	0.031782474	0.969	9042	tags=51%, list=16%, signal=61%
GO_RESPONSE_TO_FIBROBLAST_GROWTH_FACTOR	GO_RESPONSE_TO_FIBROBLAST_GROWTH_FACTOR	114	0.50645185	1.7884798	0.0	0.032107204	0.971	8976	tags=40%, list=16%, signal=48%
GO_POSITIVE_REGULATION_OF_DEFENSE_RESPONSE	GO_POSITIVE_REGULATION_OF_DEFENSE_RESPONSE	360	0.44918993	1.7881485	0.0	0.03209242	0.972	9129	tags=39%, list=16%, signal=47%
GO_POSITIVE_REGULATION_OF_ALCOHOL_BIOSYNTHETIC_PROCESS	GO_POSITIVE_REGULATION_OF_ALCOHOL_BIOSYNTHETIC_PROCESS	22	0.68693644	1.7872542	0.0	0.032344006	0.975	8402	tags=41%, list=15%, signal=48%
GO_RECYCLING_ENDOSOME_MEMBRANE	GO_RECYCLING_ENDOSOME_MEMBRANE	41	0.6035568	1.7864625	0.0	0.0325111	0.975	3980	tags=37%, list=7%, signal=39%
GO_VESICLE_COATING	GO_VESICLE_COATING	73	0.5429522	1.7860796	0.0	0.03250257	0.976	3851	tags=38%, list=7%, signal=41%
GO_PROTEIN_SERINE_THREONINE_KINASE_ACTIVATOR_ACTIVITY	GO_PROTEIN_SERINE_THREONINE_KINASE_ACTIVATOR_ACTIVITY	19	0.7102868	1.7859491	0.0043668123	0.032395396	0.976	7429	tags=68%, list=13%, signal=79%
GO_PEPTIDYL_ASPARAGINE_MODIFICATION	GO_PEPTIDYL_ASPARAGINE_MODIFICATION	38	0.61219597	1.7858742	0.0021645022	0.032289114	0.977	8604	tags=61%, list=15%, signal=71%
GO_PROTEIN_PHOSPHATASE_BINDING	GO_PROTEIN_PHOSPHATASE_BINDING	117	0.502316	1.784222	0.0	0.032895513	0.981	8757	tags=40%, list=16%, signal=47%
GO_PROTEIN_CATABOLIC_PROCESS	GO_PROTEIN_CATABOLIC_PROCESS	550	0.43192583	1.783938	0.0	0.032796454	0.981	9141	tags=38%, list=16%, signal=44%
GO_REGULATION_OF_MITOCHONDRIAL_OUTER_MEMBRANE_PERMEABILIZATION_INVOLVED_IN_APOPTOTIC_SIGNALING_PATHWAY	GO_REGULATION_OF_MITOCHONDRIAL_OUTER_MEMBRANE_PERMEABILIZATION_INVOLVED_IN_APOPTOTIC_SIGNALING_PATHWAY	42	0.60360086	1.7834567	0.0020661156	0.032860886	0.982	12811	tags=60%, list=23%, signal=77%
GO_BLOOD_VESSEL_MORPHOGENESIS	GO_BLOOD_VESSEL_MORPHOGENESIS	357	0.447965	1.7821364	0.0	0.033318993	0.982	9142	tags=41%, list=16%, signal=48%
GO_REGULATION_OF_LAMELLIPODIUM_ASSEMBLY	GO_REGULATION_OF_LAMELLIPODIUM_ASSEMBLY	25	0.67490196	1.7819515	0.0043763677	0.033243243	0.982	6125	tags=52%, list=11%, signal=58%
GO_NUCLEAR_PORE	GO_NUCLEAR_PORE	74	0.5426063	1.7814928	0.0	0.03335201	0.982	8975	tags=50%, list=16%, signal=59%
GO_SEMAPHORIN_RECEPTOR_BINDING	GO_SEMAPHORIN_RECEPTOR_BINDING	22	0.68510073	1.7813433	0.0020533882	0.033253215	0.982	7492	tags=55%, list=13%, signal=63%
GO_REGULATION_OF_PROTEOLYSIS	GO_REGULATION_OF_PROTEOLYSIS	692	0.4267937	1.7811775	0.0	0.03319444	0.982	9238	tags=37%, list=16%, signal=44%
GO_EPITHELIAL_CELL_PROLIFERATION	GO_EPITHELIAL_CELL_PROLIFERATION	87	0.52904016	1.780961	0.0	0.033145156	0.982	8076	tags=45%, list=14%, signal=52%
GO_NEGATIVE_REGULATION_OF_INTERLEUKIN_1_PRODUCTION	GO_NEGATIVE_REGULATION_OF_INTERLEUKIN_1_PRODUCTION	18	0.735833	1.7793627	0.0	0.033786707	0.984	6183	tags=56%, list=11%, signal=62%
GO_POSITIVE_REGULATION_OF_EXTRACELLULAR_MATRIX_ORGANIZATION	GO_POSITIVE_REGULATION_OF_EXTRACELLULAR_MATRIX_ORGANIZATION	14	0.7877532	1.7775747	0.0	0.03449379	0.985	8535	tags=86%, list=15%, signal=101%
GO_GASTRULATION	GO_GASTRULATION	149	0.49169692	1.7769188	0.0	0.034625083	0.985	7773	tags=40%, list=14%, signal=46%
GO_THIOL_DEPENDENT_UBIQUITIN_SPECIFIC_PROTEASE_ACTIVITY	GO_THIOL_DEPENDENT_UBIQUITIN_SPECIFIC_PROTEASE_ACTIVITY	72	0.5368638	1.7766614	0.0	0.034585316	0.986	8978	tags=40%, list=16%, signal=48%
GO_NEGATIVE_REGULATION_OF_CELLULAR_AMIDE_METABOLIC_PROCESS	GO_NEGATIVE_REGULATION_OF_CELLULAR_AMIDE_METABOLIC_PROCESS	121	0.5036505	1.7755108	0.0	0.03495543	0.989	8984	tags=48%, list=16%, signal=57%
GO_BLASTOCYST_FORMATION	GO_BLASTOCYST_FORMATION	29	0.64538217	1.7752483	0.0	0.034906942	0.989	9016	tags=59%, list=16%, signal=70%
GO_REGULATION_OF_MICROTUBULE_POLYMERIZATION_OR_DEPOLYMERIZATION	GO_REGULATION_OF_MICROTUBULE_POLYMERIZATION_OR_DEPOLYMERIZATION	166	0.48132583	1.7746066	0.0	0.034966342	0.989	9174	tags=41%, list=16%, signal=49%
GO_MRNA_BINDING	GO_MRNA_BINDING	146	0.486529	1.7738883	0.0	0.035109326	0.99	8984	tags=42%, list=16%, signal=50%
GO_REGULATION_OF_AXONOGENESIS	GO_REGULATION_OF_AXONOGENESIS	165	0.47878075	1.7726517	0.0	0.035492502	0.99	7504	tags=39%, list=13%, signal=45%
GO_POSITIVE_REGULATION_OF_ACTIN_FILAMENT_BUNDLE_ASSEMBLY	GO_POSITIVE_REGULATION_OF_ACTIN_FILAMENT_BUNDLE_ASSEMBLY	46	0.580652	1.771878	0.0	0.03564536	0.99	6874	tags=46%, list=12%, signal=52%
GO_MOVEMENT_IN_ENVIRONMENT_OF_OTHER_ORGANISM_INVOLVED_IN_SYMBIOTIC_INTERACTION	GO_MOVEMENT_IN_ENVIRONMENT_OF_OTHER_ORGANISM_INVOLVED_IN_SYMBIOTIC_INTERACTION	81	0.52500415	1.7715052	0.0	0.035662595	0.99	7228	tags=36%, list=13%, signal=41%
GO_VESICLE_LUMEN	GO_VESICLE_LUMEN	104	0.50544214	1.7709152	0.0	0.035679076	0.99	7236	tags=39%, list=13%, signal=45%
GO_GOLGI_VESICLE_TRANSPORT	GO_GOLGI_VESICLE_TRANSPORT	312	0.45230693	1.7705051	0.0	0.035681613	0.99	9086	tags=41%, list=16%, signal=49%
GO_VESICLE_MEDIATED_TRANSPORT	GO_VESICLE_MEDIATED_TRANSPORT	1192	0.4105662	1.7700537	0.0	0.035750374	0.99	9086	tags=37%, list=16%, signal=43%
GO_REGULATION_OF_NUCLEOBASE_CONTAINING_COMPOUND_TRANSPORT	GO_REGULATION_OF_NUCLEOBASE_CONTAINING_COMPOUND_TRANSPORT	12	0.82242125	1.7692267	0.0	0.035959713	0.99	5246	tags=67%, list=9%, signal=74%
GO_NEGATIVE_REGULATION_OF_INTRINSIC_APOPTOTIC_SIGNALING_PATHWAY	GO_NEGATIVE_REGULATION_OF_INTRINSIC_APOPTOTIC_SIGNALING_PATHWAY	84	0.5218079	1.7690884	0.0	0.035886906	0.99	9665	tags=44%, list=17%, signal=53%
GO_REGULATION_OF_EXTENT_OF_CELL_GROWTH	GO_REGULATION_OF_EXTENT_OF_CELL_GROWTH	99	0.5149254	1.7690622	0.0	0.03575591	0.99	8219	tags=42%, list=15%, signal=50%
GO_NLS_BEARING_PROTEIN_IMPORT_INTO_NUCLEUS	GO_NLS_BEARING_PROTEIN_IMPORT_INTO_NUCLEUS	22	0.6832161	1.7684995	0.006355932	0.035903953	0.99	8203	tags=68%, list=15%, signal=80%
GO_REGULATION_OF_ANATOMICAL_STRUCTURE_MORPHOGENESIS	GO_REGULATION_OF_ANATOMICAL_STRUCTURE_MORPHOGENESIS	990	0.41339844	1.7678618	0.0	0.036050886	0.99	8692	tags=36%, list=15%, signal=42%
GO_RIBONUCLEOPROTEIN_GRANULE	GO_RIBONUCLEOPROTEIN_GRANULE	140	0.49080995	1.7671912	0.0	0.036145974	0.99	8987	tags=50%, list=16%, signal=59%
GO_ENDODERM_DEVELOPMENT	GO_ENDODERM_DEVELOPMENT	70	0.5344035	1.7668773	0.0	0.03608032	0.99	7868	tags=50%, list=14%, signal=58%
GO_UBIQUITIN_LIKE_PROTEIN_BINDING	GO_UBIQUITIN_LIKE_PROTEIN_BINDING	115	0.49908826	1.76686	0.0	0.03593657	0.99	9091	tags=43%, list=16%, signal=51%
GO_POSITIVE_REGULATION_OF_MEMBRANE_PROTEIN_ECTODOMAIN_PROTEOLYSIS	GO_POSITIVE_REGULATION_OF_MEMBRANE_PROTEIN_ECTODOMAIN_PROTEOLYSIS	14	0.77607787	1.7667792	0.0	0.03582257	0.99	6554	tags=64%, list=12%, signal=73%
GO_PLATELET_ACTIVATION	GO_PLATELET_ACTIVATION	140	0.49086457	1.7665989	0.0	0.03580289	0.99	7863	tags=39%, list=14%, signal=45%
GO_POSITIVE_REGULATION_OF_PROTEIN_METABOLIC_PROCESS	GO_POSITIVE_REGULATION_OF_PROTEIN_METABOLIC_PROCESS	1434	0.40422508	1.766394	0.0	0.035761077	0.99	8639	tags=34%, list=15%, signal=39%
GO_POSITIVE_REGULATION_OF_IMMUNE_SYSTEM_PROCESS	GO_POSITIVE_REGULATION_OF_IMMUNE_SYSTEM_PROCESS	844	0.4181328	1.76519	0.0	0.03612357	0.992	9129	tags=36%, list=16%, signal=42%
GO_ER_TO_GOLGI_VESICLE_MEDIATED_TRANSPORT	GO_ER_TO_GOLGI_VESICLE_MEDIATED_TRANSPORT	162	0.4776753	1.765115	0.0	0.036017645	0.992	6823	tags=39%, list=12%, signal=44%
GO_POSITIVE_REGULATION_OF_PROTEIN_MODIFICATION_BY_SMALL_PROTEIN_CONJUGATION_OR_REMOVAL	GO_POSITIVE_REGULATION_OF_PROTEIN_MODIFICATION_BY_SMALL_PROTEIN_CONJUGATION_OR_REMOVAL	190	0.46837762	1.7648568	0.0	0.03596185	0.992	8639	tags=38%, list=15%, signal=45%
GO_CELLULAR_RESPONSE_TO_OSMOTIC_STRESS	GO_CELLULAR_RESPONSE_TO_OSMOTIC_STRESS	20	0.70685947	1.7632668	0.004115226	0.036444835	0.993	7162	tags=60%, list=13%, signal=69%
GO_REPRODUCTIVE_SYSTEM_DEVELOPMENT	GO_REPRODUCTIVE_SYSTEM_DEVELOPMENT	403	0.44046032	1.7630174	0.0	0.036401976	0.993	9103	tags=40%, list=16%, signal=47%
GO_REGULATION_OF_CELL_SIZE	GO_REGULATION_OF_CELL_SIZE	168	0.47620463	1.7627913	0.0	0.036352016	0.994	8267	tags=40%, list=15%, signal=47%
GO_REGULATION_OF_AXON_GUIDANCE	GO_REGULATION_OF_AXON_GUIDANCE	39	0.6000384	1.7622964	0.0	0.036413107	0.994	7492	tags=51%, list=13%, signal=59%
GO_VESICLE_ORGANIZATION	GO_VESICLE_ORGANIZATION	267	0.45505065	1.7620836	0.0	0.036391452	0.995	7153	tags=37%, list=13%, signal=42%
GO_REGULATION_OF_AUTOPHAGOSOME_ASSEMBLY	GO_REGULATION_OF_AUTOPHAGOSOME_ASSEMBLY	34	0.61564016	1.7617595	0.0	0.036369383	0.995	8021	tags=53%, list=14%, signal=62%
GO_POSITIVE_REGULATION_OF_RESPONSE_TO_STIMULUS	GO_POSITIVE_REGULATION_OF_RESPONSE_TO_STIMULUS	1865	0.3998933	1.7613474	0.0	0.036375225	0.995	9129	tags=35%, list=16%, signal=40%
GO_REGULATION_OF_TELOMERE_MAINTENANCE	GO_REGULATION_OF_TELOMERE_MAINTENANCE	64	0.5443227	1.7612399	0.0	0.03629935	0.995	9042	tags=47%, list=16%, signal=56%
GO_CELLULAR_RESPONSE_TO_MECHANICAL_STIMULUS	GO_CELLULAR_RESPONSE_TO_MECHANICAL_STIMULUS	79	0.5251315	1.7602936	0.0	0.03661113	0.995	9097	tags=51%, list=16%, signal=60%
GO_ASYMMETRIC_PROTEIN_LOCALIZATION	GO_ASYMMETRIC_PROTEIN_LOCALIZATION	18	0.7062429	1.7599872	0.0	0.036616392	0.995	3814	tags=56%, list=7%, signal=60%
GO_RNA_SPLICING_VIA_TRANSESTERIFICATION_REACTIONS	GO_RNA_SPLICING_VIA_TRANSESTERIFICATION_REACTIONS	259	0.45727625	1.7597755	0.0	0.03652029	0.995	15071	tags=53%, list=27%, signal=72%
GO_SH3_SH2_ADAPTOR_ACTIVITY	GO_SH3_SH2_ADAPTOR_ACTIVITY	52	0.5604777	1.7596041	0.0	0.03641818	0.996	7183	tags=44%, list=13%, signal=51%
GO_REGULATION_OF_CELL_MORPHOGENESIS_INVOLVED_IN_DIFFERENTIATION	GO_REGULATION_OF_CELL_MORPHOGENESIS_INVOLVED_IN_DIFFERENTIATION	326	0.44735506	1.7591957	0.0	0.036430262	0.996	7504	tags=38%, list=13%, signal=43%
GO_RUFFLE_MEMBRANE	GO_RUFFLE_MEMBRANE	78	0.5277811	1.7591678	0.0	0.03631572	0.996	8401	tags=42%, list=15%, signal=50%
GO_REGULATION_OF_VACUOLE_ORGANIZATION	GO_REGULATION_OF_VACUOLE_ORGANIZATION	40	0.59858793	1.7587227	0.0	0.036381416	0.996	8021	tags=50%, list=14%, signal=58%
GO_RESPONSE_TO_ABIOTIC_STIMULUS	GO_RESPONSE_TO_ABIOTIC_STIMULUS	993	0.41025388	1.7586813	0.0	0.03626785	0.996	9103	tags=37%, list=16%, signal=43%
GO_CELLULAR_AMIDE_METABOLIC_PROCESS	GO_CELLULAR_AMIDE_METABOLIC_PROCESS	698	0.4171845	1.7575531	0.0	0.036596537	0.996	9140	tags=39%, list=16%, signal=46%
GO_CONDENSED_CHROMOSOME_CENTROMERIC_REGION	GO_CONDENSED_CHROMOSOME_CENTROMERIC_REGION	87	0.51694983	1.7573193	0.0	0.036601648	0.997	13891	tags=55%, list=25%, signal=73%
GO_NUCLEOTIDE_EXCISION_REPAIR_DNA_DUPLEX_UNWINDING	GO_NUCLEOTIDE_EXCISION_REPAIR_DNA_DUPLEX_UNWINDING	22	0.68089575	1.7572827	0.0020833334	0.036495157	0.997	8925	tags=55%, list=16%, signal=65%
GO_CHEMOKINE_MEDIATED_SIGNALING_PATHWAY	GO_CHEMOKINE_MEDIATED_SIGNALING_PATHWAY	66	0.5454615	1.757139	0.0	0.036421996	0.997	10442	tags=39%, list=19%, signal=48%
GO_MYD88_INDEPENDENT_TOLL_LIKE_RECEPTOR_SIGNALING_PATHWAY	GO_MYD88_INDEPENDENT_TOLL_LIKE_RECEPTOR_SIGNALING_PATHWAY	30	0.6262876	1.7571262	0.002232143	0.036290985	0.997	8316	tags=53%, list=15%, signal=63%
GO_STRUCTURAL_MOLECULE_ACTIVITY	GO_STRUCTURAL_MOLECULE_ACTIVITY	704	0.41728798	1.7532884	0.0	0.037852325	0.998	9144	tags=35%, list=16%, signal=41%
GO_NUCLEOPLASM_PART	GO_NUCLEOPLASM_PART	663	0.4203695	1.753183	0.0	0.03777471	0.998	9091	tags=37%, list=16%, signal=44%
GO_IMMUNE_RESPONSE_REGULATING_CELL_SURFACE_RECEPTOR_SIGNALING_PATHWAY	GO_IMMUNE_RESPONSE_REGULATING_CELL_SURFACE_RECEPTOR_SIGNALING_PATHWAY	317	0.44307435	1.7516797	0.0	0.038431335	0.998	8515	tags=36%, list=15%, signal=43%
GO_RESPONSE_TO_OSMOTIC_STRESS	GO_RESPONSE_TO_OSMOTIC_STRESS	62	0.5536168	1.7511048	0.0	0.038552012	0.998	8571	tags=50%, list=15%, signal=59%
GO_UBIQUITIN_LIKE_PROTEIN_CONJUGATING_ENZYME_ACTIVITY	GO_UBIQUITIN_LIKE_PROTEIN_CONJUGATING_ENZYME_ACTIVITY	29	0.6349727	1.7504803	0.0021551724	0.03868413	0.998	12176	tags=69%, list=22%, signal=88%
GO_ACTIN_CYTOSKELETON	GO_ACTIN_CYTOSKELETON	431	0.433096	1.7501723	0.0	0.038707703	0.998	8277	tags=37%, list=15%, signal=43%
GO_REGULATION_OF_CELLULAR_RESPONSE_TO_HEAT	GO_REGULATION_OF_CELLULAR_RESPONSE_TO_HEAT	72	0.53779733	1.7500472	0.0	0.0386667	0.998	8993	tags=46%, list=16%, signal=54%
GO_REGULATION_OF_ACTIN_FILAMENT_LENGTH	GO_REGULATION_OF_ACTIN_FILAMENT_LENGTH	150	0.48098683	1.7488859	0.0	0.039111998	0.998	6823	tags=37%, list=12%, signal=42%
GO_REGULATION_OF_PROTEIN_UBIQUITINATION_INVOLVED_IN_UBIQUITIN_DEPENDENT_PROTEIN_CATABOLIC_PROCESS	GO_REGULATION_OF_PROTEIN_UBIQUITINATION_INVOLVED_IN_UBIQUITIN_DEPENDENT_PROTEIN_CATABOLIC_PROCESS	102	0.5064891	1.7481958	0.0	0.039396998	0.998	8515	tags=43%, list=15%, signal=51%
GO_ADP_BINDING	GO_ADP_BINDING	31	0.62931234	1.747923	0.002096436	0.039410155	0.998	6919	tags=48%, list=12%, signal=55%
GO_SMN_SM_PROTEIN_COMPLEX	GO_SMN_SM_PROTEIN_COMPLEX	17	0.7186921	1.747367	0.008130081	0.03958013	0.998	5738	tags=47%, list=10%, signal=52%
GO_DNA_GEOMETRIC_CHANGE	GO_DNA_GEOMETRIC_CHANGE	78	0.5225654	1.7472253	0.0	0.039493393	0.998	16858	tags=69%, list=30%, signal=99%
GO_REGULATION_OF_CELLULAR_COMPONENT_BIOGENESIS	GO_REGULATION_OF_CELLULAR_COMPONENT_BIOGENESIS	730	0.41613385	1.7471575	0.0	0.03940748	0.998	8973	tags=37%, list=16%, signal=44%
GO_COATED_VESICLE	GO_COATED_VESICLE	228	0.46018016	1.7470808	0.0	0.039290953	0.998	9086	tags=41%, list=16%, signal=49%
GO_MITOTIC_NUCLEAR_DIVISION	GO_MITOTIC_NUCLEAR_DIVISION	344	0.43999565	1.7465839	0.0	0.03934882	0.998	15942	tags=58%, list=28%, signal=80%
GO_ENDOMEMBRANE_SYSTEM_ORGANIZATION	GO_ENDOMEMBRANE_SYSTEM_ORGANIZATION	451	0.4279348	1.7461349	0.0	0.039484475	0.998	9128	tags=39%, list=16%, signal=46%
GO_ACTIN_BINDING	GO_ACTIN_BINDING	383	0.4348967	1.7460407	0.0	0.039412275	0.998	7291	tags=36%, list=13%, signal=41%
GO_SECRETORY_GRANULE_LUMEN	GO_SECRETORY_GRANULE_LUMEN	83	0.52281	1.745814	0.0	0.03937734	0.998	7236	tags=41%, list=13%, signal=47%
GO_REGULATION_OF_CELL_SUBSTRATE_ADHESION	GO_REGULATION_OF_CELL_SUBSTRATE_ADHESION	167	0.4744253	1.7455684	0.0	0.039329715	0.998	7414	tags=39%, list=13%, signal=45%
GO_FORMATION_OF_TRANSLATION_PREINITIATION_COMPLEX	GO_FORMATION_OF_TRANSLATION_PREINITIATION_COMPLEX	20	0.69902915	1.7453375	0.010309278	0.03927618	0.998	15302	tags=85%, list=27%, signal=117%
GO_VASCULATURE_DEVELOPMENT	GO_VASCULATURE_DEVELOPMENT	459	0.43135133	1.7448047	0.0	0.039399363	0.998	7800	tags=36%, list=14%, signal=41%
GO_POSITIVE_REGULATION_OF_RESPONSE_TO_EXTERNAL_STIMULUS	GO_POSITIVE_REGULATION_OF_RESPONSE_TO_EXTERNAL_STIMULUS	292	0.44221744	1.7445856	0.0	0.039376546	0.998	9272	tags=37%, list=16%, signal=44%
GO_REGULATION_OF_CHEMOTAXIS	GO_REGULATION_OF_CHEMOTAXIS	176	0.46745798	1.7444745	0.0	0.039275825	0.998	8071	tags=37%, list=14%, signal=43%
GO_S100_PROTEIN_BINDING	GO_S100_PROTEIN_BINDING	13	0.78279835	1.7439176	0.00867679	0.039372504	0.998	8067	tags=69%, list=14%, signal=81%
GO_POLYSACCHARIDE_METABOLIC_PROCESS	GO_POLYSACCHARIDE_METABOLIC_PROCESS	79	0.52338475	1.7425089	0.0	0.039826132	0.998	13878	tags=59%, list=25%, signal=79%
GO_POSITIVE_REGULATION_OF_PROTEIN_CATABOLIC_PROCESS	GO_POSITIVE_REGULATION_OF_PROTEIN_CATABOLIC_PROCESS	256	0.45312193	1.7393364	0.0	0.041133508	0.998	8689	tags=37%, list=15%, signal=44%
GO_INTRACELLULAR_VESICLE	GO_INTRACELLULAR_VESICLE	1212	0.40316954	1.739291	0.0	0.04103433	0.998	9254	tags=37%, list=16%, signal=43%
GO_PHAGOCYTOSIS	GO_PHAGOCYTOSIS	186	0.4678738	1.7392544	0.0	0.04091784	0.998	8401	tags=37%, list=15%, signal=43%
GO_ENDOSOMAL_PART	GO_ENDOSOMAL_PART	413	0.4302559	1.7387438	0.0	0.04100221	0.998	9086	tags=37%, list=16%, signal=44%
GO_RESPONSE_TO_MOLECULE_OF_BACTERIAL_ORIGIN	GO_RESPONSE_TO_MOLECULE_OF_BACTERIAL_ORIGIN	314	0.4417589	1.7379981	0.0	0.041227914	0.998	10203	tags=41%, list=18%, signal=50%
GO_RESPONSE_TO_WOUNDING	GO_RESPONSE_TO_WOUNDING	546	0.4208674	1.7375331	0.0	0.041328568	0.998	7868	tags=33%, list=14%, signal=38%
GO_CELL_CYCLE_G2_M_PHASE_TRANSITION	GO_CELL_CYCLE_G2_M_PHASE_TRANSITION	134	0.484723	1.7372166	0.0	0.041317448	0.998	9111	tags=43%, list=16%, signal=51%
GO_REPLICATIVE_SENESCENCE	GO_REPLICATIVE_SENESCENCE	12	0.79446536	1.7368741	0.006024096	0.04136559	0.998	5520	tags=58%, list=10%, signal=65%
GO_MYD88_DEPENDENT_TOLL_LIKE_RECEPTOR_SIGNALING_PATHWAY	GO_MYD88_DEPENDENT_TOLL_LIKE_RECEPTOR_SIGNALING_PATHWAY	32	0.62249744	1.7367398	0.0	0.04126781	0.998	6365	tags=44%, list=11%, signal=49%
GO_CELLULAR_RESPONSE_TO_STRESS	GO_CELLULAR_RESPONSE_TO_STRESS	1489	0.399284	1.735706	0.0	0.041672934	0.998	9143	tags=36%, list=16%, signal=42%
GO_PROTEIN_N_LINKED_GLYCOSYLATION	GO_PROTEIN_N_LINKED_GLYCOSYLATION	73	0.5161742	1.7354739	0.0	0.04160381	0.998	7661	tags=47%, list=14%, signal=54%
GO_SPINDLE_CHECKPOINT	GO_SPINDLE_CHECKPOINT	23	0.66342753	1.7352895	0.008064516	0.04154613	0.998	15942	tags=70%, list=28%, signal=97%
GO_COP9_SIGNALOSOME	GO_COP9_SIGNALOSOME	32	0.6258274	1.7351743	0.0044345898	0.041494343	0.998	7168	tags=56%, list=13%, signal=64%
GO_EXTRACELLULAR_STRUCTURE_ORGANIZATION	GO_EXTRACELLULAR_STRUCTURE_ORGANIZATION	298	0.44807377	1.7347398	0.0	0.0415399	0.998	9053	tags=39%, list=16%, signal=46%
GO_MEMBRANE_MICRODOMAIN	GO_MEMBRANE_MICRODOMAIN	286	0.44489947	7346-01-01	0.0	0.04144908	0.998	9168	tags=40%, list=16%, signal=47%
GO_REGULATION_OF_SISTER_CHROMATID_SEGREGATION	GO_REGULATION_OF_SISTER_CHROMATID_SEGREGATION	63	0.53791964	1.7345569	0.0	0.041319147	0.998	13918	tags=56%, list=25%, signal=74%
GO_HEMOSTASIS	GO_HEMOSTASIS	305	0.4415317	1.7344143	0.0	0.04124617	0.998	7863	tags=34%, list=14%, signal=39%
GO_EXTRINSIC_APOPTOTIC_SIGNALING_PATHWAY	GO_EXTRINSIC_APOPTOTIC_SIGNALING_PATHWAY	98	0.50331444	1.7340504	0.0	0.041319404	0.998	8862	tags=47%, list=16%, signal=56%
GO_TROPHOBLAST_GIANT_CELL_DIFFERENTIATION	GO_TROPHOBLAST_GIANT_CELL_DIFFERENTIATION	12	0.8086705	1.7340481	0.0056497175	0.041191086	0.998	6154	tags=67%, list=11%, signal=75%
GO_NEGATIVE_REGULATION_OF_CATALYTIC_ACTIVITY	GO_NEGATIVE_REGULATION_OF_CATALYTIC_ACTIVITY	806	0.41102377	1.7339413	0.0	0.0411253	0.998	9238	tags=37%, list=16%, signal=43%
GO_REGULATION_OF_RESPONSE_TO_WOUNDING	GO_REGULATION_OF_RESPONSE_TO_WOUNDING	402	0.42792812	1.733717	0.0	0.041099068	0.998	9238	tags=36%, list=16%, signal=43%
GO_CELL_CYCLE	GO_CELL_CYCLE	1240	0.39881733	1.7334044	0.0	0.04112876	0.998	9031	tags=37%, list=16%, signal=43%
GO_RAS_PROTEIN_SIGNAL_TRANSDUCTION	GO_RAS_PROTEIN_SIGNAL_TRANSDUCTION	139	0.48378628	1.7333914	0.0	0.04101909	0.998	8931	tags=47%, list=16%, signal=56%
GO_REGULATION_OF_PROTEIN_POLYMERIZATION	GO_REGULATION_OF_PROTEIN_POLYMERIZATION	167	0.47078392	1.7328417	0.0	0.041158807	0.998	8784	tags=41%, list=16%, signal=49%
GO_PROTEASOMAL_PROTEIN_CATABOLIC_PROCESS	GO_PROTEASOMAL_PROTEIN_CATABOLIC_PROCESS	264	0.44440487	1.732769	0.0	0.041055474	0.998	8757	tags=38%, list=16%, signal=45%
GO_POSITIVE_REGULATION_OF_ADHERENS_JUNCTION_ORGANIZATION	GO_POSITIVE_REGULATION_OF_ADHERENS_JUNCTION_ORGANIZATION	21	0.68780416	1.7325997	0.002105263	0.040963728	0.998	7839	tags=62%, list=14%, signal=72%
GO_REGULATION_OF_CELL_MATRIX_ADHESION	GO_REGULATION_OF_CELL_MATRIX_ADHESION	88	0.5114507	1.7325895	0.0021978023	0.04084513	0.998	4270	tags=35%, list=8%, signal=38%
GO_PROTEIN_COMPLEX_BINDING	GO_PROTEIN_COMPLEX_BINDING	893	0.40788057	1.7325318	0.0	0.040743705	0.998	9136	tags=37%, list=16%, signal=43%
GO_NEGATIVE_REGULATION_OF_PROTEIN_METABOLIC_PROCESS	GO_NEGATIVE_REGULATION_OF_PROTEIN_METABOLIC_PROCESS	1047	0.40399587	1.7319999	0.0	0.040833384	0.998	9238	tags=36%, list=16%, signal=43%
GO_ACTIVATION_OF_IMMUNE_RESPONSE	GO_ACTIVATION_OF_IMMUNE_RESPONSE	418	0.42632124	1.7309449	0.0	0.041253638	0.998	9501	tags=37%, list=17%, signal=44%
GO_POSITIVE_REGULATION_OF_EPITHELIAL_CELL_MIGRATION	GO_POSITIVE_REGULATION_OF_EPITHELIAL_CELL_MIGRATION	101	0.50296235	1.7300682	0.0	0.041514292	0.998	9272	tags=48%, list=16%, signal=57%
GO_REGULATION_OF_VITAMIN_METABOLIC_PROCESS	GO_REGULATION_OF_VITAMIN_METABOLIC_PROCESS	12	0.78901213	1.7295293	0.015086207	0.041665066	0.998	5275	tags=50%, list=9%, signal=55%
GO_REGULATION_OF_WOUND_HEALING	GO_REGULATION_OF_WOUND_HEALING	123	0.48994446	1.7288853	0.0	0.041863523	0.998	7731	tags=38%, list=14%, signal=44%
GO_CELLULAR_RESPONSE_TO_DRUG	GO_CELLULAR_RESPONSE_TO_DRUG	66	0.5374593	1.7275234	0.0	0.042502057	0.999	6157	tags=38%, list=11%, signal=42%
GO_MAINTENANCE_OF_PROTEIN_LOCALIZATION_IN_ORGANELLE	GO_MAINTENANCE_OF_PROTEIN_LOCALIZATION_IN_ORGANELLE	29	0.6345877	1.7269831	0.0041237115	0.042590067	0.999	8021	tags=48%, list=14%, signal=56%
GO_APICAL_PROTEIN_LOCALIZATION	GO_APICAL_PROTEIN_LOCALIZATION	12	0.78854525	1.7269169	0.016260162	0.042480517	0.999	3814	tags=58%, list=7%, signal=63%
GO_ENDOTHELIUM_DEVELOPMENT	GO_ENDOTHELIUM_DEVELOPMENT	88	0.5038229	1.7263714	0.0	0.042635903	0.999	7982	tags=40%, list=14%, signal=46%
GO_ENZYME_REGULATOR_ACTIVITY	GO_ENZYME_REGULATOR_ACTIVITY	929	0.40532696	1.7255856	0.0	0.042895604	0.999	9065	tags=35%, list=16%, signal=41%
GO_REGULATION_OF_CELL_ADHESION	GO_REGULATION_OF_CELL_ADHESION	608	0.4162364	1.7251278	0.0	0.042960316	0.999	9101	tags=37%, list=16%, signal=43%
GO_MRNA_PROCESSING	GO_MRNA_PROCESSING	414	0.42684725	1.724766	0.0	0.04300915	0.999	14585	tags=49%, list=26%, signal=65%
GO_PROTEIN_DEPHOSPHORYLATION	GO_PROTEIN_DEPHOSPHORYLATION	183	0.46134236	1.7245657	0.0	0.042978555	0.999	8534	tags=38%, list=15%, signal=45%
GO_CYTOPLASMIC_VESICLE_PART	GO_CYTOPLASMIC_VESICLE_PART	582	0.41717625	1.7240455	0.0	0.043189373	0.999	9254	tags=39%, list=16%, signal=46%
GO_NEGATIVE_REGULATION_OF_TRANSFORMING_GROWTH_FACTOR_BETA_RECEPTOR_SIGNALING_PATHWAY	GO_NEGATIVE_REGULATION_OF_TRANSFORMING_GROWTH_FACTOR_BETA_RECEPTOR_SIGNALING_PATHWAY	65	0.5361905	1.7237966	0.0	0.043178737	0.999	6671	tags=42%, list=12%, signal=47%
GO_CELL_CYCLE_PROCESS	GO_CELL_CYCLE_PROCESS	1015	0.40315706	1.723675	0.0	0.04311166	0.999	9031	tags=37%, list=16%, signal=43%
GO_ENDODERM_FORMATION	GO_ENDODERM_FORMATION	50	0.5723818	1.723669	0.001992032	0.04298777	0.999	3707	tags=44%, list=7%, signal=47%
GO_POSITIVE_REGULATION_OF_CELLULAR_AMIDE_METABOLIC_PROCESS	GO_POSITIVE_REGULATION_OF_CELLULAR_AMIDE_METABOLIC_PROCESS	104	0.49880967	1.7235996	0.002074689	0.0428851	0.999	8559	tags=39%, list=15%, signal=46%
GO_REGULATION_OF_MEMBRANE_PROTEIN_ECTODOMAIN_PROTEOLYSIS	GO_REGULATION_OF_MEMBRANE_PROTEIN_ECTODOMAIN_PROTEOLYSIS	20	0.677231	1.723169	0.010729614	0.04305261	0.999	10200	tags=60%, list=18%, signal=73%
GO_SERINE_TYPE_ENDOPEPTIDASE_INHIBITOR_ACTIVITY	GO_SERINE_TYPE_ENDOPEPTIDASE_INHIBITOR_ACTIVITY	92	0.5027207	1.7229978	0.0	0.0430072	0.999	10470	tags=45%, list=19%, signal=55%
GO_TRANS_GOLGI_NETWORK_TRANSPORT_VESICLE	GO_TRANS_GOLGI_NETWORK_TRANSPORT_VESICLE	27	0.6302885	1.7225678	0.0084566595	0.04309612	1.0	14532	tags=67%, list=26%, signal=90%
GO_NCRNA_TRANSCRIPTION	GO_NCRNA_TRANSCRIPTION	81	0.515703	1.7214566	0.0021367522	0.043535724	1.0	15823	tags=59%, list=28%, signal=82%
GO_REGULATION_OF_CHROMOSOME_SEGREGATION	GO_REGULATION_OF_CHROMOSOME_SEGREGATION	80	0.51832384	1.7211077	0.0	0.04350976	1.0	13918	tags=51%, list=25%, signal=68%
GO_KINETOCHORE	GO_KINETOCHORE	107	0.49738196	1.7205629	0.0	0.043616816	1.0	13891	tags=53%, list=25%, signal=71%
GO_PROTEIN_SUMOYLATION	GO_PROTEIN_SUMOYLATION	112	0.4825105	1.7193794	0.0	0.04400245	1.0	8925	tags=43%, list=16%, signal=51%
GO_POSITIVE_REGULATION_OF_CATABOLIC_PROCESS	GO_POSITIVE_REGULATION_OF_CATABOLIC_PROCESS	387	0.42687914	1.7192616	0.0	0.043934874	1.0	8689	tags=37%, list=15%, signal=43%
GO_RESPONSE_TO_X_RAY	GO_RESPONSE_TO_X_RAY	30	0.61420065	1.7185165	0.0	0.044181127	1.0	10217	tags=47%, list=18%, signal=57%
GO_SNRNA_METABOLIC_PROCESS	GO_SNRNA_METABOLIC_PROCESS	75	0.51822764	1.7183954	0.0	0.04413296	1.0	9680	tags=41%, list=17%, signal=50%
GO_SUBSTANTIA_NIGRA_DEVELOPMENT	GO_SUBSTANTIA_NIGRA_DEVELOPMENT	45	0.56463563	1.7182217	0.0021505377	0.044085454	1.0	8312	tags=42%, list=15%, signal=50%
GO_POSITIVE_REGULATION_OF_TELOMERE_MAINTENANCE	GO_POSITIVE_REGULATION_OF_TELOMERE_MAINTENANCE	44	0.5734535	1.7178692	0.0021367522	0.044137903	1.0	8973	tags=50%, list=16%, signal=59%
GO_CIRCADIAN_RHYTHM	GO_CIRCADIAN_RHYTHM	134	0.47482866	1.7178535	0.0	0.044030823	1.0	9031	tags=39%, list=16%, signal=46%
GO_POSITIVE_REGULATION_OF_INTRACELLULAR_TRANSPORT	GO_POSITIVE_REGULATION_OF_INTRACELLULAR_TRANSPORT	347	0.43183336	1.7177514	0.0	0.04395441	1.0	9137	tags=38%, list=16%, signal=45%
GO_POSITIVE_REGULATION_OF_LEUKOCYTE_CHEMOTAXIS	GO_POSITIVE_REGULATION_OF_LEUKOCYTE_CHEMOTAXIS	79	0.51242626	1.7176163	0.0	0.04393311	1.0	9654	tags=46%, list=17%, signal=55%
GO_TISSUE_REMODELING	GO_TISSUE_REMODELING	87	0.5105246	1.7174693	0.0	0.043897465	1.0	6720	tags=40%, list=12%, signal=46%
GO_REGULATION_OF_EXTRACELLULAR_MATRIX_DISASSEMBLY	GO_REGULATION_OF_EXTRACELLULAR_MATRIX_DISASSEMBLY	12	0.7702874	1.7169499	0.005976096	0.04402923	1.0	8535	tags=75%, list=15%, signal=88%
GO_MITOCHONDRIAL_MEMBRANE_ORGANIZATION	GO_MITOCHONDRIAL_MEMBRANE_ORGANIZATION	88	0.51171654	1.7164391	0.0	0.044204287	1.0	12811	tags=51%, list=23%, signal=66%
GO_REGULATION_OF_CELL_MORPHOGENESIS	GO_REGULATION_OF_CELL_MORPHOGENESIS	533	0.41751373	1.7162106	0.0	0.04420224	1.0	7504	tags=34%, list=13%, signal=39%
GO_SKIN_DEVELOPMENT	GO_SKIN_DEVELOPMENT	208	0.45712557	1.716008	0.0	0.044175483	1.0	12975	tags=49%, list=23%, signal=63%
GO_REGULATION_OF_PEPTIDYL_TYROSINE_PHOSPHORYLATION	GO_REGULATION_OF_PEPTIDYL_TYROSINE_PHOSPHORYLATION	208	0.4511756	1.7154223	0.0	0.044339128	1.0	8442	tags=37%, list=15%, signal=43%
GO_NEGATIVE_REGULATION_OF_EXTRINSIC_APOPTOTIC_SIGNALING_PATHWAY	GO_NEGATIVE_REGULATION_OF_EXTRINSIC_APOPTOTIC_SIGNALING_PATHWAY	97	0.4962878	1.7153964	0.0	0.044229515	1.0	9053	tags=42%, list=16%, signal=50%
GO_POSITIVE_REGULATION_OF_ESTABLISHMENT_OF_PROTEIN_LOCALIZATION	GO_POSITIVE_REGULATION_OF_ESTABLISHMENT_OF_PROTEIN_LOCALIZATION	486	0.41897064	1.7144022	0.0	0.044610433	1.0	9137	tags=36%, list=16%, signal=43%
GO_NUCLEOLAR_PART	GO_NUCLEOLAR_PART	59	0.54169756	1.7141685	0.0	0.04462672	1.0	13425	tags=58%, list=24%, signal=76%
GO_GDP_BINDING	GO_GDP_BINDING	49	0.5592523	1.7141644	0.0	0.044507395	1.0	14097	tags=71%, list=25%, signal=95%
GO_SIGNAL_TRANSDUCTION_BY_PROTEIN_PHOSPHORYLATION	GO_SIGNAL_TRANSDUCTION_BY_PROTEIN_PHOSPHORYLATION	397	0.42637408	1.713898	0.0	0.044523653	1.0	9054	tags=39%, list=16%, signal=46%
GO_PROTEIN_KINASE_COMPLEX	GO_PROTEIN_KINASE_COMPLEX	90	0.50307107	1.7130862	0.0	0.044713095	1.0	8953	tags=43%, list=16%, signal=51%
GO_CYTOSKELETAL_PROTEIN_BINDING	GO_CYTOSKELETAL_PROTEIN_BINDING	790	0.40426287	1.712811	0.0	0.044752955	1.0	9163	tags=37%, list=16%, signal=43%
GO_POSITIVE_REGULATION_OF_PROTEIN_MODIFICATION_PROCESS	GO_POSITIVE_REGULATION_OF_PROTEIN_MODIFICATION_PROCESS	1092	0.39951208	1.7118151	0.0	0.045099765	1.0	8639	tags=34%, list=15%, signal=39%
GO_REGULATION_OF_VASCULAR_ENDOTHELIAL_GROWTH_FACTOR_RECEPTOR_SIGNALING_PATHWAY	GO_REGULATION_OF_VASCULAR_ENDOTHELIAL_GROWTH_FACTOR_RECEPTOR_SIGNALING_PATHWAY	26	0.63484716	1.711701	0.0020661156	0.045037985	1.0	7800	tags=58%, list=14%, signal=67%
GO_VACUOLAR_MEMBRANE	GO_VACUOLAR_MEMBRANE	563	0.41391015	1.7116295	0.0	0.04497631	1.0	9086	tags=37%, list=16%, signal=44%
GO_REGULATION_OF_PROTEIN_LOCALIZATION	GO_REGULATION_OF_PROTEIN_LOCALIZATION	911	0.4013978	1.7115196	0.0	0.044910334	1.0	9137	tags=35%, list=16%, signal=41%
GO_MAINTENANCE_OF_LOCATION	GO_MAINTENANCE_OF_LOCATION	135	0.47568288	1.7110693	0.0	0.04502888	1.0	8270	tags=39%, list=15%, signal=46%
GO_NEGATIVE_REGULATION_OF_PROTEIN_CATABOLIC_PROCESS	GO_NEGATIVE_REGULATION_OF_PROTEIN_CATABOLIC_PROCESS	104	0.48940176	1.7107435	0.0	0.045104615	1.0	13860	tags=54%, list=25%, signal=71%
GO_TELOMERASE_HOLOENZYME_COMPLEX	GO_TELOMERASE_HOLOENZYME_COMPLEX	19	0.69051903	1.7105932	0.016460905	0.04506252	1.0	12851	tags=79%, list=23%, signal=102%
GO_NEGATIVE_REGULATION_OF_ALCOHOL_BIOSYNTHETIC_PROCESS	GO_NEGATIVE_REGULATION_OF_ALCOHOL_BIOSYNTHETIC_PROCESS	17	0.706484	1.7103707	0.010660981	0.045063883	1.0	7584	tags=59%, list=13%, signal=68%
GO_TRANSLATION_REGULATOR_ACTIVITY	GO_TRANSLATION_REGULATOR_ACTIVITY	34	0.61108434	1.7101294	0.002057613	0.04508764	1.0	9431	tags=59%, list=17%, signal=71%
GO_NUCLEOTIDE_EXCISION_REPAIR_PREINCISION_COMPLEX_ASSEMBLY	GO_NUCLEOTIDE_EXCISION_REPAIR_PREINCISION_COMPLEX_ASSEMBLY	29	0.6204611	1.7100469	0.0021141649	0.04500361	1.0	8925	tags=52%, list=16%, signal=61%
GO_PRECATALYTIC_SPLICEOSOME	GO_PRECATALYTIC_SPLICEOSOME	21	0.66671765	1.7090704	0.0044247787	0.045376495	1.0	14836	tags=67%, list=26%, signal=91%
GO_ENDOSOME	GO_ENDOSOME	758	0.4036521	1.7090601	0.0	0.04526905	1.0	9091	tags=36%, list=16%, signal=42%
GO_POSITIVE_REGULATION_OF_TRANSLATIONAL_INITIATION	GO_POSITIVE_REGULATION_OF_TRANSLATIONAL_INITIATION	22	0.6645888	1.708861	0.008032128	0.045264322	1.0	8015	tags=55%, list=14%, signal=64%
GO_POSITIVE_REGULATION_OF_INTRACELLULAR_SIGNAL_TRANSDUCTION	GO_POSITIVE_REGULATION_OF_INTRACELLULAR_SIGNAL_TRANSDUCTION	851	0.40273654	1.7083921	0.0	0.04544427	1.0	9129	tags=36%, list=16%, signal=43%
GO_CELLULAR_RESPONSE_TO_BIOTIC_STIMULUS	GO_CELLULAR_RESPONSE_TO_BIOTIC_STIMULUS	158	0.4644388	1.7083079	0.0	0.045356102	1.0	10203	tags=41%, list=18%, signal=50%
GO_NUCLEOTIDE_SUGAR_METABOLIC_PROCESS	GO_NUCLEOTIDE_SUGAR_METABOLIC_PROCESS	33	0.59860027	1.7078769	0.0041753654	0.045443725	1.0	10207	tags=55%, list=18%, signal=67%
GO_REGULATION_OF_TRANSFERASE_ACTIVITY	GO_REGULATION_OF_TRANSFERASE_ACTIVITY	921	0.40224478	1.7077731	0.0	0.04534686	1.0	9016	tags=37%, list=16%, signal=43%
GO_GOLGI_ORGANIZATION	GO_GOLGI_ORGANIZATION	83	0.5105295	1.7075841	0.0	0.045332924	1.0	12906	tags=60%, list=23%, signal=78%
GO_CELLULAR_RESPONSE_TO_INTERLEUKIN_6	GO_CELLULAR_RESPONSE_TO_INTERLEUKIN_6	22	0.67815334	1.7074776	0.0019267823	0.04527331	1.0	7307	tags=45%, list=13%, signal=52%
GO_IN_UTERO_EMBRYONIC_DEVELOPMENT	GO_IN_UTERO_EMBRYONIC_DEVELOPMENT	307	0.43420184	1.7073286	0.0	0.045227427	1.0	9054	tags=40%, list=16%, signal=47%
GO_ENZYME_LINKED_RECEPTOR_PROTEIN_SIGNALING_PATHWAY	GO_ENZYME_LINKED_RECEPTOR_PROTEIN_SIGNALING_PATHWAY	680	0.40819374	1.7071846	0.0	0.045186605	1.0	7628	tags=34%, list=14%, signal=39%
GO_SAGA_TYPE_COMPLEX	GO_SAGA_TYPE_COMPLEX	30	0.6181665	1.7069238	0.0043196543	0.0452001	1.0	9006	tags=47%, list=16%, signal=56%
GO_ENERGY_RESERVE_METABOLIC_PROCESS	GO_ENERGY_RESERVE_METABOLIC_PROCESS	71	0.51431674	1.7068609	0.0	0.045123257	1.0	5507	tags=37%, list=10%, signal=41%
GO_MORPHOGENESIS_OF_A_BRANCHING_STRUCTURE	GO_MORPHOGENESIS_OF_A_BRANCHING_STRUCTURE	167	0.4586891	1.7062222	0.0	0.045303892	1.0	7519	tags=39%, list=13%, signal=45%
GO_VACUOLAR_PART	GO_VACUOLAR_PART	666	0.40808734	1.7058207	0.0	0.04543402	1.0	9086	tags=36%, list=16%, signal=42%
GO_CYSTEINE_TYPE_PEPTIDASE_ACTIVITY	GO_CYSTEINE_TYPE_PEPTIDASE_ACTIVITY	165	0.46190766	1.7053761	0.0	0.045488074	1.0	9230	tags=38%, list=16%, signal=45%
GO_PROTEIN_MODIFICATION_BY_SMALL_PROTEIN_REMOVAL	GO_PROTEIN_MODIFICATION_BY_SMALL_PROTEIN_REMOVAL	119	0.48165256	1.7049907	0.0	0.045509454	1.0	9141	tags=35%, list=16%, signal=42%
GO_TRANSMEMBRANE_RECEPTOR_PROTEIN_TYROSINE_KINASE_SIGNALING_PATHWAY	GO_TRANSMEMBRANE_RECEPTOR_PROTEIN_TYROSINE_KINASE_SIGNALING_PATHWAY	491	0.41943017	1.7048737	0.0	0.045441534	1.0	7628	tags=34%, list=14%, signal=39%
GO_RNA_POLYMERASE_ACTIVITY	GO_RNA_POLYMERASE_ACTIVITY	43	0.5675342	1.7043481	0.0020876827	0.045534626	1.0	16146	tags=72%, list=29%, signal=101%
GO_RECEPTOR_SIGNALING_PROTEIN_SERINE_THREONINE_KINASE_ACTIVITY	GO_RECEPTOR_SIGNALING_PROTEIN_SERINE_THREONINE_KINASE_ACTIVITY	86	0.5031267	1.7039001	0.0022222223	0.04560473	1.0	8571	tags=43%, list=15%, signal=51%
GO_REGULATION_OF_PROTEIN_MODIFICATION_PROCESS	GO_REGULATION_OF_PROTEIN_MODIFICATION_PROCESS	1647	0.38910702	1.7037783	0.0	0.04556372	1.0	9016	tags=34%, list=16%, signal=39%
GO_RESPONSE_TO_CALCIUM_ION	GO_RESPONSE_TO_CALCIUM_ION	113	0.47963294	1.7036641	0.0	0.045509968	1.0	5787	tags=35%, list=10%, signal=38%
GO_GOLGI_ASSOCIATED_VESICLE	GO_GOLGI_ASSOCIATED_VESICLE	78	0.5099015	1.7031821	0.004514673	0.04568066	1.0	9047	tags=46%, list=16%, signal=55%
GO_MATURATION_OF_SSU_RRNA	GO_MATURATION_OF_SSU_RRNA	40	0.58406144	1.7030607	0.006521739	0.04561789	1.0	8697	tags=50%, list=15%, signal=59%
GO_NEGATIVE_REGULATION_OF_PROTEOLYSIS	GO_NEGATIVE_REGULATION_OF_PROTEOLYSIS	320	0.43230957	1.7024646	0.0	0.04583207	1.0	10247	tags=40%, list=18%, signal=49%
GO_NEGATIVE_REGULATION_OF_CELL_DEATH	GO_NEGATIVE_REGULATION_OF_CELL_DEATH	844	0.40186045	1.7021224	0.0	0.045939136	1.0	9174	tags=36%, list=16%, signal=42%
GO_RNA_SPLICING	GO_RNA_SPLICING	351	0.42560667	1.7020758	0.0	0.045850076	1.0	13762	tags=47%, list=24%, signal=62%
GO_DEFENSE_RESPONSE_TO_FUNGUS	GO_DEFENSE_RESPONSE_TO_FUNGUS	38	0.5864287	1.70119	0.0042735045	0.046195928	1.0	10191	tags=39%, list=18%, signal=48%
GO_REGULATION_OF_INTRACELLULAR_SIGNAL_TRANSDUCTION	GO_REGULATION_OF_INTRACELLULAR_SIGNAL_TRANSDUCTION	1609	0.38797075	1.700958	0.0	0.046198376	1.0	9136	tags=35%, list=16%, signal=40%
GO_REGULATION_OF_ADHERENS_JUNCTION_ORGANIZATION	GO_REGULATION_OF_ADHERENS_JUNCTION_ORGANIZATION	49	0.5541748	1.699567	0.004464286	0.04684014	1.0	8535	tags=53%, list=15%, signal=62%
GO_CELLULAR_RESPONSE_TO_ABIOTIC_STIMULUS	GO_CELLULAR_RESPONSE_TO_ABIOTIC_STIMULUS	255	0.44288996	1.6988477	0.0	0.047152486	1.0	9097	tags=39%, list=16%, signal=46%
GO_LEUKOCYTE_MIGRATION	GO_LEUKOCYTE_MIGRATION	255	0.44081005	1.6988277	0.0	0.04705731	1.0	9272	tags=36%, list=16%, signal=43%
GO_REGULATION_OF_INTRACELLULAR_TRANSPORT	GO_REGULATION_OF_INTRACELLULAR_TRANSPORT	591	0.4096842	1.6987664	0.0	0.046975486	1.0	9137	tags=36%, list=16%, signal=43%
GO_UBIQUITIN_LIKE_PROTEIN_SPECIFIC_PROTEASE_ACTIVITY	GO_UBIQUITIN_LIKE_PROTEIN_SPECIFIC_PROTEASE_ACTIVITY	103	0.48939127	1.6985643	0.0	0.046975926	1.0	9141	tags=35%, list=16%, signal=42%
GO_REGULATION_OF_EXTRINSIC_APOPTOTIC_SIGNALING_PATHWAY	GO_REGULATION_OF_EXTRINSIC_APOPTOTIC_SIGNALING_PATHWAY	150	0.46563902	1.6982203	0.0	0.04705267	1.0	9053	tags=43%, list=16%, signal=51%
GO_POSITIVE_REGULATION_OF_TRANSFERASE_ACTIVITY	GO_POSITIVE_REGULATION_OF_TRANSFERASE_ACTIVITY	598	0.41098425	1.6981491	0.0	0.04700115	1.0	9016	tags=38%, list=16%, signal=45%
GO_CYTOPLASMIC_REGION	GO_CYTOPLASMIC_REGION	278	0.4317227	1.6976839	0.0	0.04712493	1.0	8692	tags=39%, list=15%, signal=46%
GO_REGULATION_OF_RNA_STABILITY	GO_REGULATION_OF_RNA_STABILITY	136	0.47334445	1.6975179	0.0	0.047136858	1.0	8672	tags=44%, list=15%, signal=52%
GO_INFLAMMATORY_RESPONSE	GO_INFLAMMATORY_RESPONSE	440	0.41891548	1.697062	0.0	0.047255494	1.0	8559	tags=34%, list=15%, signal=40%
GO_RESPONSE_TO_GROWTH_FACTOR	GO_RESPONSE_TO_GROWTH_FACTOR	467	0.41794544	1.6967828	0.0	0.04730054	1.0	9131	tags=37%, list=16%, signal=44%
GO_RNA_CAPPING	GO_RNA_CAPPING	34	0.5983669	1.6964216	0.004132231	0.04734218	1.0	13587	tags=62%, list=24%, signal=81%
GO_POSITIVE_REGULATION_OF_VASCULAR_ENDOTHELIAL_GROWTH_FACTOR_RECEPTOR_SIGNALING_PATHWAY	GO_POSITIVE_REGULATION_OF_VASCULAR_ENDOTHELIAL_GROWTH_FACTOR_RECEPTOR_SIGNALING_PATHWAY	16	0.7248164	1.6957572	0.00856531	0.047631983	1.0	7800	tags=63%, list=14%, signal=73%
GO_REGULATION_OF_RESPONSE_TO_EXTRACELLULAR_STIMULUS	GO_REGULATION_OF_RESPONSE_TO_EXTRACELLULAR_STIMULUS	168	0.4566393	1.6954573	0.0	0.047626823	1.0	8054	tags=39%, list=14%, signal=46%
GO_NON_CANONICAL_WNT_SIGNALING_PATHWAY	GO_NON_CANONICAL_WNT_SIGNALING_PATHWAY	136	0.47115126	1.6954389	0.0	0.047537263	1.0	9112	tags=45%, list=16%, signal=53%
GO_PROTEIN_DOMAIN_SPECIFIC_BINDING	GO_PROTEIN_DOMAIN_SPECIFIC_BINDING	616	0.40678614	1.6951649	0.0	0.047603868	1.0	9006	tags=37%, list=16%, signal=43%
GO_POSITIVE_REGULATION_OF_WOUND_HEALING	GO_POSITIVE_REGULATION_OF_WOUND_HEALING	46	0.55556315	1.6951556	0.0021459227	0.047498055	1.0	9103	tags=43%, list=16%, signal=52%
GO_REGULATION_OF_CELLULAR_PROTEIN_CATABOLIC_PROCESS	GO_REGULATION_OF_CELLULAR_PROTEIN_CATABOLIC_PROCESS	266	0.43527433	1.6950933	0.0	0.04742615	1.0	9039	tags=37%, list=16%, signal=44%
GO_CHROMATIN_BINDING	GO_CHROMATIN_BINDING	421	0.4195204	1.694898	0.0	0.047395818	1.0	9002	tags=37%, list=16%, signal=44%
GO_PEPTIDYL_THREONINE_MODIFICATION	GO_PEPTIDYL_THREONINE_MODIFICATION	44	0.567726	1.6947176	0.0021598272	0.047390636	1.0	9665	tags=50%, list=17%, signal=60%
GO_CELLULAR_RESPONSE_TO_ENDOGENOUS_STIMULUS	GO_CELLULAR_RESPONSE_TO_ENDOGENOUS_STIMULUS	982	0.39760783	1.6939367	0.0	0.047658116	1.0	9132	tags=36%, list=16%, signal=42%
GO_REGULATION_OF_CYTOPLASMIC_TRANSPORT	GO_REGULATION_OF_CYTOPLASMIC_TRANSPORT	465	0.414271	1.6937232	0.0	0.047648158	1.0	9137	tags=37%, list=16%, signal=44%
GO_NF_KAPPAB_BINDING	GO_NF_KAPPAB_BINDING	30	0.6171611	1.6935049	0.0020618557	0.047655087	1.0	9656	tags=67%, list=17%, signal=80%
GO_NEGATIVE_REGULATION_OF_PEPTIDASE_ACTIVITY	GO_NEGATIVE_REGULATION_OF_PEPTIDASE_ACTIVITY	239	0.44365975	1.6933763	0.0	0.04761236	1.0	7955	tags=36%, list=14%, signal=42%
GO_ENDOTHELIAL_CELL_DEVELOPMENT	GO_ENDOTHELIAL_CELL_DEVELOPMENT	44	0.5650879	1.6933358	0.0021598272	0.047529053	1.0	9054	tags=50%, list=16%, signal=60%
GO_RNA_POLYMERASE_COMPLEX	GO_RNA_POLYMERASE_COMPLEX	120	0.47712702	1.692946	0.0	0.047596514	1.0	14689	tags=59%, list=26%, signal=80%
GO_CALCIUM_DEPENDENT_PROTEIN_BINDING	GO_CALCIUM_DEPENDENT_PROTEIN_BINDING	57	0.5338511	1.6927626	0.0043010754	0.04756663	1.0	8067	tags=44%, list=14%, signal=51%
GO_POSITIVE_REGULATION_OF_CELL_ADHESION	GO_POSITIVE_REGULATION_OF_CELL_ADHESION	364	0.42648458	1.6925516	0.0	0.04755721	1.0	9084	tags=37%, list=16%, signal=44%
GO_PROTEIN_LOCALIZATION_TO_VACUOLE	GO_PROTEIN_LOCALIZATION_TO_VACUOLE	43	0.5717847	1.692203	0.0	0.047640696	1.0	5107	tags=37%, list=9%, signal=41%
GO_BINDING_BRIDGING	GO_BINDING_BRIDGING	172	0.4536209	1.691977	0.0	0.04765528	1.0	9129	tags=39%, list=16%, signal=46%
GO_MYELIN_SHEATH	GO_MYELIN_SHEATH	165	0.458215	1.6909176	0.0	0.04805788	1.0	8977	tags=38%, list=16%, signal=45%
GO_VACUOLE	GO_VACUOLE	1128	0.39190063	1.6907657	0.0	0.048039295	1.0	9091	tags=35%, list=16%, signal=41%
GO_REGULATION_OF_TRANSCRIPTION_FROM_RNA_POLYMERASE_II_PROMOTER_IN_RESPONSE_TO_HYPOXIA	GO_REGULATION_OF_TRANSCRIPTION_FROM_RNA_POLYMERASE_II_PROMOTER_IN_RESPONSE_TO_HYPOXIA	32	0.6050041	1.6906365	0.0021097045	0.048008952	1.0	8262	tags=63%, list=15%, signal=73%
GO_REGULATION_OF_HYDROLASE_ACTIVITY	GO_REGULATION_OF_HYDROLASE_ACTIVITY	1290	0.38970414	1.690378	0.0	0.048026647	1.0	9065	tags=35%, list=16%, signal=41%
GO_RRNA_BINDING	GO_RRNA_BINDING	57	0.5416182	1.6898596	0.0	0.048176646	1.0	6478	tags=44%, list=12%, signal=50%
GO_DEPHOSPHORYLATION	GO_DEPHOSPHORYLATION	266	0.43594998	1.6892489	0.0	0.048381582	1.0	8546	tags=38%, list=15%, signal=45%
GO_NEGATIVE_REGULATION_OF_CELLULAR_PROTEIN_CATABOLIC_PROCESS	GO_NEGATIVE_REGULATION_OF_CELLULAR_PROTEIN_CATABOLIC_PROCESS	60	0.5318678	1.6888201	0.0	0.048529852	1.0	17375	tags=73%, list=31%, signal=106%
GO_TUMOR_NECROSIS_FACTOR_MEDIATED_SIGNALING_PATHWAY	GO_TUMOR_NECROSIS_FACTOR_MEDIATED_SIGNALING_PATHWAY	117	0.47820023	1.688677	0.0	0.04853409	1.0	8952	tags=46%, list=16%, signal=55%
GO_MITOTIC_CYTOKINESIS	GO_MITOTIC_CYTOKINESIS	31	0.61032027	1.6886413	0.0021691974	0.048439417	1.0	6918	tags=39%, list=12%, signal=44%
GO_CELL_AGING	GO_CELL_AGING	66	0.5289412	1.6885711	0.0	0.048361074	1.0	7741	tags=36%, list=14%, signal=42%
GO_REGULATION_OF_KINASE_ACTIVITY	GO_REGULATION_OF_KINASE_ACTIVITY	754	0.40060976	1.6881813	0.0	0.048480384	1.0	9016	tags=36%, list=16%, signal=43%
GO_GLUTAMATE_RECEPTOR_BINDING	GO_GLUTAMATE_RECEPTOR_BINDING	37	0.5805845	1.6871234	0.0021231424	0.04884853	1.0	15867	tags=65%, list=28%, signal=90%
GO_TRANSCRIPTION_COUPLED_NUCLEOTIDE_EXCISION_REPAIR	GO_TRANSCRIPTION_COUPLED_NUCLEOTIDE_EXCISION_REPAIR	72	0.5146373	1.6869887	0.0022779044	0.048801105	1.0	8973	tags=44%, list=16%, signal=53%
GO_POSITIVE_REGULATION_OF_PROTEIN_POLYMERIZATION	GO_POSITIVE_REGULATION_OF_PROTEIN_POLYMERIZATION	85	0.4943035	1.6868657	0.0021834061	0.04875416	1.0	11245	tags=51%, list=20%, signal=63%
GO_IMMUNE_SYSTEM_PROCESS	GO_IMMUNE_SYSTEM_PROCESS	1920	0.38251433	1.6863258	0.0	0.04893115	1.0	9059	tags=33%, list=16%, signal=38%
GO_ENDOTHELIAL_CELL_DIFFERENTIATION	GO_ENDOTHELIAL_CELL_DIFFERENTIATION	70	0.5205079	1.6860281	0.0	0.04893499	1.0	11254	tags=50%, list=20%, signal=62%
GO_PROTEIN_PHOSPHATASE_2A_BINDING	GO_PROTEIN_PHOSPHATASE_2A_BINDING	27	0.62151694	1.686	0.0021008404	0.04883701	1.0	14309	tags=59%, list=25%, signal=79%
GO_REGULATION_OF_EXTRINSIC_APOPTOTIC_SIGNALING_PATHWAY_IN_ABSENCE_OF_LIGAND	GO_REGULATION_OF_EXTRINSIC_APOPTOTIC_SIGNALING_PATHWAY_IN_ABSENCE_OF_LIGAND	46	0.55432224	1.6859233	0.0	0.04879402	1.0	8587	tags=54%, list=15%, signal=64%
GO_RESPONSE_TO_REACTIVE_OXYGEN_SPECIES	GO_RESPONSE_TO_REACTIVE_OXYGEN_SPECIES	187	0.45258588	1.685799	0.0	0.048739422	1.0	8566	tags=37%, list=15%, signal=44%
GO_REGULATION_OF_PROTEIN_STABILITY	GO_REGULATION_OF_PROTEIN_STABILITY	213	0.44454125	1.6854938	0.0	0.048758272	1.0	9091	tags=40%, list=16%, signal=47%
GO_INTRACELLULAR_SIGNAL_TRANSDUCTION	GO_INTRACELLULAR_SIGNAL_TRANSDUCTION	1526	0.38485798	1.6849159	0.0	0.048901398	1.0	9065	tags=36%, list=16%, signal=42%
GO_REGULATION_OF_ESTABLISHMENT_OF_PROTEIN_LOCALIZATION_TO_MITOCHONDRION	GO_REGULATION_OF_ESTABLISHMENT_OF_PROTEIN_LOCALIZATION_TO_MITOCHONDRION	123	0.47324413	1.6849126	0.0	0.048800785	1.0	8054	tags=37%, list=14%, signal=43%
GO_NEGATIVE_REGULATION_OF_RESPONSE_TO_DNA_DAMAGE_STIMULUS	GO_NEGATIVE_REGULATION_OF_RESPONSE_TO_DNA_DAMAGE_STIMULUS	49	0.55161065	1.6845225	0.0021505377	0.04890082	1.0	14496	tags=61%, list=26%, signal=82%
GO_TELOMERASE_RNA_BINDING	GO_TELOMERASE_RNA_BINDING	14	0.7278983	1.6844423	0.015053763	0.048827585	1.0	14585	tags=93%, list=26%, signal=125%
GO_NEGATIVE_REGULATION_OF_CELLULAR_COMPONENT_ORGANIZATION	GO_NEGATIVE_REGULATION_OF_CELLULAR_COMPONENT_ORGANIZATION	657	0.4016754	1.6840135	0.0	0.04894301	1.0	9238	tags=37%, list=16%, signal=43%
GO_POSITIVE_REGULATION_OF_DNA_BIOSYNTHETIC_PROCESS	GO_POSITIVE_REGULATION_OF_DNA_BIOSYNTHETIC_PROCESS	57	0.5334271	1.6840068	0.0	0.048843153	1.0	9432	tags=44%, list=17%, signal=53%
GO_NEGATIVE_REGULATION_OF_PROTEIN_COMPLEX_DISASSEMBLY	GO_NEGATIVE_REGULATION_OF_PROTEIN_COMPLEX_DISASSEMBLY	159	0.46091056	1.6838919	0.0	0.048789695	1.0	9174	tags=40%, list=16%, signal=47%
GO_PERINUCLEAR_REGION_OF_CYTOPLASM	GO_PERINUCLEAR_REGION_OF_CYTOPLASM	621	0.40721568	1.6838717	0.0	0.048694275	1.0	9101	tags=37%, list=16%, signal=44%
GO_NEGATIVE_REGULATION_OF_HYDROLASE_ACTIVITY	GO_NEGATIVE_REGULATION_OF_HYDROLASE_ACTIVITY	384	0.41906562	1.6837593	0.0	0.04864915	1.0	7638	tags=35%, list=14%, signal=40%
GO_ESTRADIOL_17_BETA_DEHYDROGENASE_ACTIVITY	GO_ESTRADIOL_17_BETA_DEHYDROGENASE_ACTIVITY	11	0.7941123	1.6835418	0.006024096	0.048657216	1.0	6335	tags=55%, list=11%, signal=61%
GO_POSITIVE_REGULATION_OF_CELLULAR_PROTEIN_CATABOLIC_PROCESS	GO_POSITIVE_REGULATION_OF_CELLULAR_PROTEIN_CATABOLIC_PROCESS	188	0.44455716	1.683533	0.0	0.04855521	1.0	8639	tags=37%, list=15%, signal=43%
GO_GLYCOPROTEIN_BINDING	GO_GLYCOPROTEIN_BINDING	100	0.48554447	1.6825426	0.0	0.048934117	1.0	4612	tags=31%, list=8%, signal=34%
GO_CELL_CYCLE_PHASE_TRANSITION	GO_CELL_CYCLE_PHASE_TRANSITION	249	0.43976608	1.6822461	0.0	0.04894522	1.0	9111	tags=41%, list=16%, signal=48%
GO_POSITIVE_REGULATION_OF_DNA_METABOLIC_PROCESS	GO_POSITIVE_REGULATION_OF_DNA_METABOLIC_PROCESS	177	0.44991106	1.6819867	0.0	0.048956808	1.0	9665	tags=38%, list=17%, signal=46%
GO_NUCLEOTIDE_EXCISION_REPAIR	GO_NUCLEOTIDE_EXCISION_REPAIR	111	0.48962894	1.681386	0.0	0.049159996	1.0	9143	tags=45%, list=16%, signal=54%
GO_NEGATIVE_REGULATION_OF_MOLECULAR_FUNCTION	GO_NEGATIVE_REGULATION_OF_MOLECULAR_FUNCTION	1045	0.3918361	1.6810782	0.0	0.049230263	1.0	9238	tags=36%, list=16%, signal=42%
GO_INVADOPODIUM	GO_INVADOPODIUM	12	0.7704547	1.6808401	0.0100603625	0.049252048	1.0	6673	tags=67%, list=12%, signal=76%
GO_RESPONSE_TO_ENDOPLASMIC_RETICULUM_STRESS	GO_RESPONSE_TO_ENDOPLASMIC_RETICULUM_STRESS	225	0.44178241	1.6804914	0.0	0.049302917	1.0	8639	tags=37%, list=15%, signal=43%
GO_TRNA_TRANSPORT	GO_TRNA_TRANSPORT	32	0.59963703	1.679865	0.004201681	0.04952891	1.0	8860	tags=50%, list=16%, signal=59%
GO_VESICLE_TARGETING	GO_VESICLE_TARGETING	76	0.50713474	1.6795356	0.0	0.049550213	1.0	8535	tags=46%, list=15%, signal=54%
GO_CELL_CORTEX	GO_CELL_CORTEX	233	0.43507496	1.6793213	0.0	0.04957093	1.0	8535	tags=39%, list=15%, signal=45%
GO_REGULATION_OF_PHOSPHORUS_METABOLIC_PROCESS	GO_REGULATION_OF_PHOSPHORUS_METABOLIC_PROCESS	1566	0.38405976	1.6792026	0.0	0.049521297	1.0	9132	tags=34%, list=16%, signal=39%
GO_NEGATIVE_REGULATION_OF_GTPASE_ACTIVITY	GO_NEGATIVE_REGULATION_OF_GTPASE_ACTIVITY	42	0.580317	1.6786497	0.0045351475	0.049686022	1.0	6239	tags=50%, list=11%, signal=56%
GO_ACTIVATION_OF_NF_KAPPAB_INDUCING_KINASE_ACTIVITY	GO_ACTIVATION_OF_NF_KAPPAB_INDUCING_KINASE_ACTIVITY	17	0.6814672	1.6782436	0.012605042	0.049868412	1.0	6365	tags=59%, list=11%, signal=66%
GO_POSITIVE_REGULATION_OF_CHEMOTAXIS	GO_POSITIVE_REGULATION_OF_CHEMOTAXIS	118	0.47097766	1.6770321	0.0	0.050476268	1.0	9272	tags=42%, list=16%, signal=50%
GO_HISTONE_METHYLTRANSFERASE_COMPLEX	GO_HISTONE_METHYLTRANSFERASE_COMPLEX	63	0.52484584	1.6767122	0.0022222223	0.050523475	1.0	9006	tags=49%, list=16%, signal=59%
GO_NEGATIVE_REGULATION_OF_LIPID_BIOSYNTHETIC_PROCESS	GO_NEGATIVE_REGULATION_OF_LIPID_BIOSYNTHETIC_PROCESS	42	0.5616522	1.6764519	0.0	0.050534844	1.0	7584	tags=45%, list=13%, signal=52%
GO_PROTEIN_C_TERMINUS_BINDING	GO_PROTEIN_C_TERMINUS_BINDING	183	0.4451349	1.6763648	0.0	0.050476264	1.0	9065	tags=39%, list=16%, signal=47%
GO_DEATH_RECEPTOR_ACTIVITY	GO_DEATH_RECEPTOR_ACTIVITY	24	0.63817495	1.6752814	0.009153318	0.05096985	1.0	9358	tags=67%, list=17%, signal=80%
GO_PROTEIN_PHOSPHORYLATED_AMINO_ACID_BINDING	GO_PROTEIN_PHOSPHORYLATED_AMINO_ACID_BINDING	24	0.6263969	1.6751454	0.0041753654	0.050943486	1.0	3726	tags=33%, list=7%, signal=36%
GO_POSITIVE_REGULATION_OF_INTRACELLULAR_PROTEIN_TRANSPORT	GO_POSITIVE_REGULATION_OF_INTRACELLULAR_PROTEIN_TRANSPORT	237	0.43691564	1.6749811	0.0	0.05091344	1.0	9671	tags=40%, list=17%, signal=48%
GO_NEUROTROPHIN_SIGNALING_PATHWAY	GO_NEUROTROPHIN_SIGNALING_PATHWAY	23	0.6514743	1.6749494	0.008438818	0.05082936	1.0	8624	tags=52%, list=15%, signal=62%
GO_LIPOPOLYSACCHARIDE_MEDIATED_SIGNALING_PATHWAY	GO_LIPOPOLYSACCHARIDE_MEDIATED_SIGNALING_PATHWAY	31	0.59480345	1.6741419	0.0	0.05119534	1.0	9665	tags=55%, list=17%, signal=66%
GO_PROTEIN_LOCALIZATION_TO_LYSOSOME	GO_PROTEIN_LOCALIZATION_TO_LYSOSOME	18	0.6893453	1.6740555	0.0061601643	0.051129416	1.0	3228	tags=50%, list=6%, signal=53%
GO_TRANSLATION_INITIATION_FACTOR_BINDING	GO_TRANSLATION_INITIATION_FACTOR_BINDING	27	0.6175865	1.6739163	0.0043668123	0.05109585	1.0	8905	tags=56%, list=16%, signal=66%
GO_SPINDLE_ASSEMBLY	GO_SPINDLE_ASSEMBLY	69	0.51379305	1.6737666	0.0	0.051084615	1.0	15800	tags=62%, list=28%, signal=87%
GO_POSITIVE_REGULATION_OF_IMMUNE_RESPONSE	GO_POSITIVE_REGULATION_OF_IMMUNE_RESPONSE	548	0.40903	1.6737332	0.0	0.050993804	1.0	9129	tags=36%, list=16%, signal=42%
GO_CLATHRIN_ADAPTOR_COMPLEX	GO_CLATHRIN_ADAPTOR_COMPLEX	27	0.6142878	1.6723179	0.008385744	0.051563744	1.0	9073	tags=52%, list=16%, signal=62%
GO_GENE_SILENCING_BY_RNA	GO_GENE_SILENCING_BY_RNA	130	0.46485463	1.672277	0.0	0.051486943	1.0	8860	tags=41%, list=16%, signal=48%
GO_ENDOCYTOSIS	GO_ENDOCYTOSIS	491	0.4084409	1.6722736	0.0	0.05138519	1.0	8681	tags=34%, list=15%, signal=40%
GO_MATURATION_OF_SSU_RRNA_FROM_TRICISTRONIC_RRNA_TRANSCRIPT_SSU_RRNA_5_8S_RRNA_LSU_RRNA_	GO_MATURATION_OF_SSU_RRNA_FROM_TRICISTRONIC_RRNA_TRANSCRIPT_SSU_RRNA_5_8S_RRNA_LSU_RRNA_	33	0.5906167	1.6719805	0.004166667	0.0514445	1.0	8445	tags=52%, list=15%, signal=61%
GO_CELLULAR_CATABOLIC_PROCESS	GO_CELLULAR_CATABOLIC_PROCESS	1268	0.38418627	1.6716367	0.0	0.051531505	1.0	9103	tags=35%, list=16%, signal=41%
GO_REGULATION_OF_EXOSOMAL_SECRETION	GO_REGULATION_OF_EXOSOMAL_SECRETION	17	0.68129796	1.6715196	0.010288066	0.051497884	1.0	7595	tags=53%, list=13%, signal=61%
GO_GEMINI_OF_COILED_BODIES	GO_GEMINI_OF_COILED_BODIES	10	0.7943188	1.6713554	0.015873017	0.051492892	1.0	3589	tags=50%, list=6%, signal=53%
GO_EUKARYOTIC_TRANSLATION_INITIATION_FACTOR_3_COMPLEX	GO_EUKARYOTIC_TRANSLATION_INITIATION_FACTOR_3_COMPLEX	16	0.70963395	1.6709921	0.014644352	0.05160757	1.0	15302	tags=88%, list=27%, signal=120%
GO_PROTEIN_PHOSPHATASE_TYPE_2A_COMPLEX	GO_PROTEIN_PHOSPHATASE_TYPE_2A_COMPLEX	19	0.65748614	1.6699523	0.005988024	0.052032966	1.0	17640	tags=84%, list=31%, signal=123%
GO_POSITIVE_REGULATION_OF_CATALYTIC_ACTIVITY	GO_POSITIVE_REGULATION_OF_CATALYTIC_ACTIVITY	1470	0.38372585	1.6697351	0.0	0.052037414	1.0	9065	tags=35%, list=16%, signal=40%
GO_POSITIVE_REGULATION_OF_LAMELLIPODIUM_ORGANIZATION	GO_POSITIVE_REGULATION_OF_LAMELLIPODIUM_ORGANIZATION	22	0.64556885	1.6686537	0.010121457	0.05251	1.0	6125	tags=50%, list=11%, signal=56%
GO_DOPAMINE_RECEPTOR_BINDING	GO_DOPAMINE_RECEPTOR_BINDING	17	0.67614037	1.6684974	0.006048387	0.052467808	1.0	4472	tags=53%, list=8%, signal=57%
GO_NEGATIVE_REGULATION_OF_ERBB_SIGNALING_PATHWAY	GO_NEGATIVE_REGULATION_OF_ERBB_SIGNALING_PATHWAY	44	0.5586826	1.6684787	0.0021834061	0.052397445	1.0	8970	tags=50%, list=16%, signal=59%
GO_POSITIVE_REGULATION_OF_PHOSPHORUS_METABOLIC_PROCESS	GO_POSITIVE_REGULATION_OF_PHOSPHORUS_METABOLIC_PROCESS	1000	0.38946006	1.6680446	0.0	0.052543756	1.0	9168	tags=34%, list=16%, signal=40%
GO_CELLULAR_RESPONSE_TO_HYDROGEN_PEROXIDE	GO_CELLULAR_RESPONSE_TO_HYDROGEN_PEROXIDE	60	0.535469	1.6678895	0.0	0.05250499	1.0	9091	tags=48%, list=16%, signal=58%
GO_CHEMOREPELLENT_ACTIVITY	GO_CHEMOREPELLENT_ACTIVITY	27	0.62248874	1.6668812	0.006185567	0.052919142	1.0	7492	tags=44%, list=13%, signal=51%
GO_TROPHECTODERMAL_CELL_DIFFERENTIATION	GO_TROPHECTODERMAL_CELL_DIFFERENTIATION	14	0.72004473	1.6660246	0.010729614	0.053297088	1.0	7747	tags=64%, list=14%, signal=75%
GO_MATERNAL_PLACENTA_DEVELOPMENT	GO_MATERNAL_PLACENTA_DEVELOPMENT	30	0.5958313	1.6658471	0.004158004	0.053302083	1.0	9665	tags=47%, list=17%, signal=56%
GO_REGULATION_OF_CELLULAR_RESPONSE_TO_TRANSFORMING_GROWTH_FACTOR_BETA_STIMULUS	GO_REGULATION_OF_CELLULAR_RESPONSE_TO_TRANSFORMING_GROWTH_FACTOR_BETA_STIMULUS	97	0.48975644	1.6657633	0.0	0.053227525	1.0	6787	tags=38%, list=12%, signal=43%
GO_POSITIVE_REGULATION_OF_CELL_COMMUNICATION	GO_POSITIVE_REGULATION_OF_CELL_COMMUNICATION	1492	0.383605	1.6656275	0.0	0.053198323	1.0	9129	tags=35%, list=16%, signal=41%
GO_NUCLEAR_TRANSCRIBED_MRNA_CATABOLIC_PROCESS_DEADENYLATION_DEPENDENT_DECAY	GO_NUCLEAR_TRANSCRIBED_MRNA_CATABOLIC_PROCESS_DEADENYLATION_DEPENDENT_DECAY	53	0.53571373	1.6654152	0.0022883294	0.05322772	1.0	8905	tags=53%, list=16%, signal=63%
GO_RIBOSOMAL_LARGE_SUBUNIT_ASSEMBLY	GO_RIBOSOMAL_LARGE_SUBUNIT_ASSEMBLY	23	0.6405253	1.6639233	0.010288066	0.053986926	1.0	7989	tags=52%, list=14%, signal=61%
GO_RIBONUCLEOSIDE_TRIPHOSPHATE_BIOSYNTHETIC_PROCESS	GO_RIBONUCLEOSIDE_TRIPHOSPHATE_BIOSYNTHETIC_PROCESS	46	0.54990304	1.6633286	0.0044345898	0.05430366	1.0	15251	tags=63%, list=27%, signal=86%
GO_RECEPTOR_INTERNALIZATION	GO_RECEPTOR_INTERNALIZATION	46	0.55657834	1.6631207	0.0021276595	0.054310553	1.0	6360	tags=37%, list=11%, signal=42%
GO_POSITIVE_REGULATION_OF_INTRINSIC_APOPTOTIC_SIGNALING_PATHWAY	GO_POSITIVE_REGULATION_OF_INTRINSIC_APOPTOTIC_SIGNALING_PATHWAY	51	0.5469258	1.6623088	0.0022935779	0.054658663	1.0	12889	tags=55%, list=23%, signal=71%
GO_MYELOID_CELL_DIFFERENTIATION	GO_MYELOID_CELL_DIFFERENTIATION	183	0.44491398	1.6619614	0.0	0.05473665	1.0	9129	tags=38%, list=16%, signal=46%
GO_SISTER_CHROMATID_SEGREGATION	GO_SISTER_CHROMATID_SEGREGATION	164	0.45062125	1.6618887	0.0	0.054667775	1.0	15273	tags=56%, list=27%, signal=77%
GO_KERATINOCYTE_DIFFERENTIATION	GO_KERATINOCYTE_DIFFERENTIATION	99	0.48288688	1.6611924	0.0	0.055030487	1.0	12855	tags=48%, list=23%, signal=63%
GO_REGULATION_OF_PROTEIN_SERINE_THREONINE_KINASE_ACTIVITY	GO_REGULATION_OF_PROTEIN_SERINE_THREONINE_KINASE_ACTIVITY	460	0.40910357	1.6604038	0.0	0.05530034	1.0	8813	tags=37%, list=16%, signal=43%
GO_HISTONE_DEUBIQUITINATION	GO_HISTONE_DEUBIQUITINATION	21	0.6539367	1.660149	0.010752688	0.055349033	1.0	15356	tags=67%, list=27%, signal=92%
GO_TRANSFORMING_GROWTH_FACTOR_BETA_RECEPTOR_SIGNALING_PATHWAY	GO_TRANSFORMING_GROWTH_FACTOR_BETA_RECEPTOR_SIGNALING_PATHWAY	95	0.4849979	1.6601186	0.0	0.05525894	1.0	7307	tags=42%, list=13%, signal=48%
GO_PROTEIN_STABILIZATION	GO_PROTEIN_STABILIZATION	127	0.466386	1.6593614	0.0	0.055652272	1.0	8478	tags=39%, list=15%, signal=45%
GO_BONE_RESORPTION	GO_BONE_RESORPTION	21	0.6583806	1.658938	0.010570824	0.05580111	1.0	2934	tags=43%, list=5%, signal=45%
GO_T_CELL_RECEPTOR_SIGNALING_PATHWAY	GO_T_CELL_RECEPTOR_SIGNALING_PATHWAY	142	0.45680133	1.6583424	0.0023809525	0.056043614	1.0	8515	tags=42%, list=15%, signal=50%
GO_NEGATIVE_REGULATION_OF_B_CELL_PROLIFERATION	GO_NEGATIVE_REGULATION_OF_B_CELL_PROLIFERATION	15	0.706415	1.6583228	0.018828452	0.055956405	1.0	4615	tags=53%, list=8%, signal=58%
GO_ACTIVATION_OF_PROTEIN_KINASE_ACTIVITY	GO_ACTIVATION_OF_PROTEIN_KINASE_ACTIVITY	273	0.42717835	1.6579431	0.0	0.056090627	1.0	8624	tags=38%, list=15%, signal=45%
GO_REGULATION_OF_ORGANELLE_ASSEMBLY	GO_REGULATION_OF_ORGANELLE_ASSEMBLY	145	0.4606862	1.6576804	0.0	0.056104023	1.0	8860	tags=39%, list=16%, signal=47%
GO_NUCLEOSIDE_TRIPHOSPHATASE_REGULATOR_ACTIVITY	GO_NUCLEOSIDE_TRIPHOSPHATASE_REGULATOR_ACTIVITY	321	0.4212588	1.6571566	0.0	0.05628179	1.0	9065	tags=36%, list=16%, signal=43%
GO_ENZYME_ACTIVATOR_ACTIVITY	GO_ENZYME_ACTIVATOR_ACTIVITY	455	0.40592706	1.6569133	0.0	0.056311406	1.0	8637	tags=35%, list=15%, signal=41%
GO_REGULATION_OF_JUN_KINASE_ACTIVITY	GO_REGULATION_OF_JUN_KINASE_ACTIVITY	78	0.4986581	1.6567938	0.0	0.05627778	1.0	6154	tags=31%, list=11%, signal=34%
GO_MITOTIC_SPINDLE_ORGANIZATION	GO_MITOTIC_SPINDLE_ORGANIZATION	65	0.5201576	1.6567601	0.0	0.056187592	1.0	9174	tags=40%, list=16%, signal=48%
GO_NUCLEUS_ORGANIZATION	GO_NUCLEUS_ORGANIZATION	129	0.46566102	1.6564847	0.0	0.05621707	1.0	9142	tags=40%, list=16%, signal=47%
GO_TAU_PROTEIN_BINDING	GO_TAU_PROTEIN_BINDING	12	0.75113195	1.6563963	0.012605042	0.05615718	1.0	5676	tags=50%, list=10%, signal=56%
GO_PRONUCLEUS	GO_PRONUCLEUS	15	0.69807106	1.6562729	0.014522822	0.056123935	1.0	13576	tags=73%, list=24%, signal=97%
GO_REGULATION_OF_TELOMERASE_RNA_LOCALIZATION_TO_CAJAL_BODY	GO_REGULATION_OF_TELOMERASE_RNA_LOCALIZATION_TO_CAJAL_BODY	15	0.7125865	1.655762	0.0041753654	0.056272358	1.0	13288	tags=80%, list=24%, signal=105%
GO_PHOSPHATASE_BINDING	GO_PHOSPHATASE_BINDING	159	0.45104754	1.6550021	0.0	0.05658851	1.0	8757	tags=37%, list=16%, signal=44%
GO_RNA_POLYADENYLATION	GO_RNA_POLYADENYLATION	29	0.60370725	1.6542249	0.0060975607	0.05690283	1.0	14346	tags=62%, list=25%, signal=83%
GO_CYTOPLASMIC_PATTERN_RECOGNITION_RECEPTOR_SIGNALING_PATHWAY	GO_CYTOPLASMIC_PATTERN_RECOGNITION_RECEPTOR_SIGNALING_PATHWAY	32	0.5920778	1.6540011	0.0063829785	0.056940164	1.0	6365	tags=50%, list=11%, signal=56%
GO_POSITIVE_REGULATION_OF_CELL_CYCLE_PROCESS	GO_POSITIVE_REGULATION_OF_CELL_CYCLE_PROCESS	237	0.42954323	1.6539721	0.0	0.05686642	1.0	8980	tags=40%, list=16%, signal=47%
GO_POSITIVE_REGULATION_OF_RESPONSE_TO_WOUNDING	GO_POSITIVE_REGULATION_OF_RESPONSE_TO_WOUNDING	159	0.45005205	1.6534369	0.0	0.05703234	1.0	9103	tags=36%, list=16%, signal=43%
GO_REGULATION_OF_CHROMATIN_BINDING	GO_REGULATION_OF_CHROMATIN_BINDING	16	0.6997865	1.6533816	0.010330578	0.056961894	1.0	5512	tags=50%, list=10%, signal=55%
GO_GTPASE_BINDING	GO_GTPASE_BINDING	285	0.42604303	1.6531101	0.0	0.0569698	1.0	9137	tags=40%, list=16%, signal=47%
GO_PROTEIN_MODIFICATION_BY_SMALL_PROTEIN_CONJUGATION_OR_REMOVAL	GO_PROTEIN_MODIFICATION_BY_SMALL_PROTEIN_CONJUGATION_OR_REMOVAL	841	0.38933486	1.6527902	0.0	0.057033233	1.0	9174	tags=36%, list=16%, signal=43%
GO_REGULATION_OF_MONOOXYGENASE_ACTIVITY	GO_REGULATION_OF_MONOOXYGENASE_ACTIVITY	60	0.5117715	1.6526676	0.0022883294	0.057005033	1.0	9665	tags=48%, list=17%, signal=58%
GO_CELLULAR_RESPONSE_TO_OXYGEN_CONTAINING_COMPOUND	GO_CELLULAR_RESPONSE_TO_OXYGEN_CONTAINING_COMPOUND	772	0.39102727	1.6521959	0.0	0.05717784	1.0	9168	tags=36%, list=16%, signal=42%
GO_TERMINAL_BOUTON	GO_TERMINAL_BOUTON	64	0.5176195	1.651755	0.004484305	0.057344694	1.0	4294	tags=34%, list=8%, signal=37%
GO_NEGATIVE_REGULATION_OF_ORGANELLE_ORGANIZATION	GO_NEGATIVE_REGULATION_OF_ORGANELLE_ORGANIZATION	369	0.41198227	1.651566	0.0	0.057364818	1.0	9174	tags=37%, list=16%, signal=44%
GO_REGULATION_OF_INTRACELLULAR_PROTEIN_TRANSPORT	GO_REGULATION_OF_INTRACELLULAR_PROTEIN_TRANSPORT	358	0.41216993	1.6513102	0.0	0.05742669	1.0	9137	tags=36%, list=16%, signal=43%
GO_SH2_DOMAIN_BINDING	GO_SH2_DOMAIN_BINDING	28	0.60087	1.6512008	0.0046189376	0.05739189	1.0	6562	tags=39%, list=12%, signal=44%
GO_REGULATION_OF_PHOSPHOPROTEIN_PHOSPHATASE_ACTIVITY	GO_REGULATION_OF_PHOSPHOPROTEIN_PHOSPHATASE_ACTIVITY	59	0.5178177	1.6509024	0.0	0.057456605	1.0	8997	tags=44%, list=16%, signal=52%
GO_ENZYME_INHIBITOR_ACTIVITY	GO_ENZYME_INHIBITOR_ACTIVITY	365	0.41285786	1.6507534	0.0	0.057437975	1.0	10256	tags=38%, list=18%, signal=46%
GO_REGULATION_OF_CELL_DEATH	GO_REGULATION_OF_CELL_DEATH	1432	0.379359	1.6505691	0.0	0.05744471	1.0	9174	tags=34%, list=16%, signal=40%
GO_REGULATION_OF_GROWTH	GO_REGULATION_OF_GROWTH	615	0.3930926	1.650003	0.0	0.057664916	1.0	9129	tags=35%, list=16%, signal=41%
GO_NEGATIVE_REGULATION_OF_RESPONSE_TO_STIMULUS	GO_NEGATIVE_REGULATION_OF_RESPONSE_TO_STIMULUS	1314	0.38046423	1.6499618	0.0	0.057601426	1.0	9112	tags=33%, list=16%, signal=38%
GO_RESPONSE_TO_BACTERIUM	GO_RESPONSE_TO_BACTERIUM	516	0.4057071	1.6499108	0.0	0.057515923	1.0	10203	tags=34%, list=18%, signal=41%
GO_FIBROBLAST_GROWTH_FACTOR_RECEPTOR_SIGNALING_PATHWAY	GO_FIBROBLAST_GROWTH_FACTOR_RECEPTOR_SIGNALING_PATHWAY	83	0.48695827	1.6498702	0.0	0.0574339	1.0	15543	tags=60%, list=28%, signal=83%
GO_RESPONSE_TO_IONIZING_RADIATION	GO_RESPONSE_TO_IONIZING_RADIATION	138	0.4575958	1.6497146	0.0	0.057440706	1.0	14976	tags=53%, list=27%, signal=72%
GO_ENDOCYTIC_VESICLE	GO_ENDOCYTIC_VESICLE	252	0.42622808	1.6491925	0.0	0.05760588	1.0	9129	tags=39%, list=16%, signal=47%
GO_CYTOPLASMIC_TRANSLATIONAL_INITIATION	GO_CYTOPLASMIC_TRANSLATIONAL_INITIATION	14	0.73823625	1.6486224	0.013513514	0.057827037	1.0	13523	tags=93%, list=24%, signal=122%
GO_POLYSOME	GO_POLYSOME	38	0.57294726	1.6481566	0.002232143	0.05802573	1.0	8622	tags=50%, list=15%, signal=59%
GO_PROTEIN_LOCALIZATION_TO_CYTOSKELETON	GO_PROTEIN_LOCALIZATION_TO_CYTOSKELETON	28	0.60105485	1.6480148	0.002057613	0.058002997	1.0	8867	tags=50%, list=16%, signal=59%
GO_POSITIVE_REGULATION_OF_EXTRINSIC_APOPTOTIC_SIGNALING_PATHWAY	GO_POSITIVE_REGULATION_OF_EXTRINSIC_APOPTOTIC_SIGNALING_PATHWAY	51	0.5333518	1.6478014	0.004255319	0.058008723	1.0	8952	tags=53%, list=16%, signal=63%
GO_REGULATION_OF_BODY_FLUID_LEVELS	GO_REGULATION_OF_BODY_FLUID_LEVELS	494	0.40399858	1.6475081	0.0	0.058112275	1.0	7863	tags=32%, list=14%, signal=37%
GO_REGULATION_OF_CYTOKINESIS	GO_REGULATION_OF_CYTOKINESIS	63	0.50950205	1.647089	0.0	0.058268107	1.0	12253	tags=46%, list=22%, signal=59%
GO_POSITIVE_REGULATION_OF_CYTOPLASMIC_TRANSPORT	GO_POSITIVE_REGULATION_OF_CYTOPLASMIC_TRANSPORT	271	0.42354012	1.6469505	0.0	0.05827055	1.0	9137	tags=38%, list=16%, signal=46%
GO_REGULATION_OF_PROTEIN_MODIFICATION_BY_SMALL_PROTEIN_CONJUGATION_OR_REMOVAL	GO_REGULATION_OF_PROTEIN_MODIFICATION_BY_SMALL_PROTEIN_CONJUGATION_OR_REMOVAL	271	0.42158106	1.6466438	0.0	0.0583787	1.0	8860	tags=35%, list=16%, signal=42%
GO_REGULATION_OF_CELL_ADHESION_MEDIATED_BY_INTEGRIN	GO_REGULATION_OF_CELL_ADHESION_MEDIATED_BY_INTEGRIN	39	0.5653356	1.6466308	0.0020618557	0.058281124	1.0	10118	tags=46%, list=18%, signal=56%
GO_EXTRINSIC_COMPONENT_OF_MEMBRANE	GO_EXTRINSIC_COMPONENT_OF_MEMBRANE	245	0.42761645	1.6465077	0.0	0.058270797	1.0	9236	tags=37%, list=16%, signal=44%
GO_RESPONSE_TO_DRUG	GO_RESPONSE_TO_DRUG	427	0.40516517	1.6462158	0.0	0.05830738	1.0	8105	tags=33%, list=14%, signal=39%
GO_POSITIVE_REGULATION_OF_HYDROLASE_ACTIVITY	GO_POSITIVE_REGULATION_OF_HYDROLASE_ACTIVITY	879	0.38634247	1.6457785	0.0	0.058430284	1.0	9065	tags=34%, list=16%, signal=40%
GO_ORGANONITROGEN_COMPOUND_BIOSYNTHETIC_PROCESS	GO_ORGANONITROGEN_COMPOUND_BIOSYNTHETIC_PROCESS	982	0.38251698	1.6453946	0.0	0.058556277	1.0	9114	tags=36%, list=16%, signal=42%
GO_RETROMER_COMPLEX	GO_RETROMER_COMPLEX	21	0.62399614	1.6451986	0.018907564	0.058561128	1.0	8760	tags=57%, list=16%, signal=68%
GO_POSITIVE_REGULATION_OF_CELL_JUNCTION_ASSEMBLY	GO_POSITIVE_REGULATION_OF_CELL_JUNCTION_ASSEMBLY	24	0.61646587	1.6447229	0.006437768	0.058676656	1.0	7839	tags=54%, list=14%, signal=63%
GO_REGULATION_OF_LEUKOCYTE_CHEMOTAXIS	GO_REGULATION_OF_LEUKOCYTE_CHEMOTAXIS	93	0.47642615	1.6445662	0.0	0.058647588	1.0	2635	tags=26%, list=5%, signal=27%
GO_NEGATIVE_REGULATION_OF_RESPONSE_TO_WOUNDING	GO_NEGATIVE_REGULATION_OF_RESPONSE_TO_WOUNDING	150	0.4532475	1.644345	0.0	0.05866487	1.0	8071	tags=37%, list=14%, signal=43%
GO_CYTOSKELETON_ORGANIZATION	GO_CYTOSKELETON_ORGANIZATION	789	0.38963032	1.6435575	0.0	0.059035473	1.0	9111	tags=35%, list=16%, signal=42%
GO_NEGATIVE_REGULATION_OF_INTRACELLULAR_SIGNAL_TRANSDUCTION	GO_NEGATIVE_REGULATION_OF_INTRACELLULAR_SIGNAL_TRANSDUCTION	422	0.4073431	1.6435337	0.0	0.058953714	1.0	9006	tags=35%, list=16%, signal=41%
GO_REGULATION_OF_HETEROTYPIC_CELL_CELL_ADHESION	GO_REGULATION_OF_HETEROTYPIC_CELL_CELL_ADHESION	18	0.6706058	1.6427553	0.010224949	0.0592827	1.0	6567	tags=56%, list=12%, signal=63%
GO_POSITIVE_REGULATION_OF_CELL_MATRIX_ADHESION	GO_POSITIVE_REGULATION_OF_CELL_MATRIX_ADHESION	40	0.5544721	1.642675	0.0042462847	0.059225198	1.0	8257	tags=48%, list=15%, signal=56%
GO_REGULATION_OF_CELLULAR_LOCALIZATION	GO_REGULATION_OF_CELLULAR_LOCALIZATION	1229	0.3820718	1.6418325	0.0	0.059597213	1.0	9137	tags=34%, list=16%, signal=39%
GO_RESPONSE_TO_LIPID	GO_RESPONSE_TO_LIPID	867	0.38549635	1.6414446	0.0	0.059691615	1.0	8421	tags=32%, list=15%, signal=37%
GO_POSITIVE_REGULATION_OF_NIK_NF_KAPPAB_SIGNALING	GO_POSITIVE_REGULATION_OF_NIK_NF_KAPPAB_SIGNALING	29	0.5941391	1.6410301	0.012219959	0.059803914	1.0	6365	tags=52%, list=11%, signal=58%
GO_CELLULAR_RESPONSE_TO_ORGANIC_SUBSTANCE	GO_CELLULAR_RESPONSE_TO_ORGANIC_SUBSTANCE	1793	0.37320563	1.6409957	0.0	0.05971567	1.0	9132	tags=34%, list=16%, signal=39%
GO_REGULATION_OF_AUTOPHAGY	GO_REGULATION_OF_AUTOPHAGY	244	0.4230565	1.6398985	0.0	0.06024147	1.0	8844	tags=41%, list=16%, signal=48%
GO_NUCLEAR_TRANSCRIBED_MRNA_POLY_A_TAIL_SHORTENING	GO_NUCLEAR_TRANSCRIBED_MRNA_POLY_A_TAIL_SHORTENING	23	0.62779266	1.6395936	0.004158004	0.06035283	1.0	12617	tags=70%, list=22%, signal=90%
GO_NEGATIVE_REGULATION_OF_PROTEIN_MODIFICATION_BY_SMALL_PROTEIN_CONJUGATION_OR_REMOVAL	GO_NEGATIVE_REGULATION_OF_PROTEIN_MODIFICATION_BY_SMALL_PROTEIN_CONJUGATION_OR_REMOVAL	135	0.45684636	1.6394696	0.0	0.060342412	1.0	8748	tags=39%, list=16%, signal=46%
GO_PEPTIDYL_AMINO_ACID_MODIFICATION	GO_PEPTIDYL_AMINO_ACID_MODIFICATION	802	0.38917378	1.6391271	0.0	0.060437698	1.0	9136	tags=36%, list=16%, signal=42%
GO_ENDOPLASMIC_RETICULUM_CALCIUM_ION_HOMEOSTASIS	GO_ENDOPLASMIC_RETICULUM_CALCIUM_ION_HOMEOSTASIS	20	0.6501728	1.6385193	0.01039501	0.060688645	1.0	8076	tags=50%, list=14%, signal=58%
GO_NEGATIVE_REGULATION_OF_CATABOLIC_PROCESS	GO_NEGATIVE_REGULATION_OF_CATABOLIC_PROCESS	195	0.43794024	1.6377172	0.0	0.061049893	1.0	10200	tags=41%, list=18%, signal=49%
GO_RIBOSOMAL_LARGE_SUBUNIT_BIOGENESIS	GO_RIBOSOMAL_LARGE_SUBUNIT_BIOGENESIS	48	0.53994966	1.6376656	0.004237288	0.060990468	1.0	15918	tags=65%, list=28%, signal=90%
GO_REGULATION_OF_CHROMOSOME_ORGANIZATION	GO_REGULATION_OF_CHROMOSOME_ORGANIZATION	266	0.41851106	1.637662	0.0	0.060889486	1.0	9042	tags=37%, list=16%, signal=44%
GO_LEADING_EDGE_MEMBRANE	GO_LEADING_EDGE_MEMBRANE	129	0.46291578	1.6376034	0.0	0.06082139	1.0	8401	tags=36%, list=15%, signal=42%
GO_TRANSCRIPTION_FROM_RNA_POLYMERASE_I_PROMOTER	GO_TRANSCRIPTION_FROM_RNA_POLYMERASE_I_PROMOTER	35	0.5665805	1.6374621	0.012987013	0.06078952	1.0	13095	tags=57%, list=23%, signal=74%
GO_REGULATION_OF_DEFENSE_RESPONSE	GO_REGULATION_OF_DEFENSE_RESPONSE	739	0.388309	1.6370987	0.0	0.060948662	1.0	9238	tags=34%, list=16%, signal=41%
GO_CELL_CYCLE_CHECKPOINT	GO_CELL_CYCLE_CHECKPOINT	182	0.4354375	1.6367304	0.0	0.061036054	1.0	13948	tags=53%, list=25%, signal=70%
GO_MOLECULAR_FUNCTION_REGULATOR	GO_MOLECULAR_FUNCTION_REGULATOR	1310	0.37841251	1.6366578	0.0	0.060974557	1.0	8460	tags=32%, list=15%, signal=37%
GO_NUCLEAR_PERIPHERY	GO_NUCLEAR_PERIPHERY	119	0.46539268	1.6363822	0.0	0.06101643	1.0	8860	tags=44%, list=16%, signal=52%
GO_REGULATION_OF_CELL_PROJECTION_ORGANIZATION	GO_REGULATION_OF_CELL_PROJECTION_ORGANIZATION	537	0.39507037	1.6358317	0.0	0.06125152	1.0	8784	tags=34%, list=16%, signal=40%
GO_NUCLEAR_ENVELOPE	GO_NUCLEAR_ENVELOPE	391	0.40777814	1.6354799	0.0	0.06132597	1.0	8975	tags=37%, list=16%, signal=44%
GO_PROTEOLYSIS	GO_PROTEOLYSIS	1142	0.3812484	1.6354584	0.0	0.06124372	1.0	9141	tags=34%, list=16%, signal=40%
GO_POSITIVE_REGULATION_OF_METANEPHROS_DEVELOPMENT	GO_POSITIVE_REGULATION_OF_METANEPHROS_DEVELOPMENT	14	0.7122352	1.6353766	0.008695652	0.06119392	1.0	8525	tags=64%, list=15%, signal=76%
GO_PHOSPHATIDYLINOSITOL_3_5_BISPHOSPHATE_3_PHOSPHATASE_ACTIVITY	GO_PHOSPHATIDYLINOSITOL_3_5_BISPHOSPHATE_3_PHOSPHATASE_ACTIVITY	11	0.7578681	1.6353452	0.012552301	0.061109	1.0	7101	tags=64%, list=13%, signal=73%
GO_CELLULAR_RESPONSE_TO_HORMONE_STIMULUS	GO_CELLULAR_RESPONSE_TO_HORMONE_STIMULUS	539	0.3980623	1.6352677	0.0	0.06105969	1.0	9108	tags=35%, list=16%, signal=42%
GO_GOLGI_ASSOCIATED_VESICLE_MEMBRANE	GO_GOLGI_ASSOCIATED_VESICLE_MEMBRANE	47	0.5408319	1.6351485	0.0	0.061013456	1.0	14532	tags=64%, list=26%, signal=86%
GO_POSITIVE_REGULATION_OF_MAPK_CASCADE	GO_POSITIVE_REGULATION_OF_MAPK_CASCADE	453	0.4016197	1.6349115	0.0	0.061069876	1.0	8624	tags=34%, list=15%, signal=40%
GO_NEGATIVE_REGULATION_OF_STEROID_METABOLIC_PROCESS	GO_NEGATIVE_REGULATION_OF_STEROID_METABOLIC_PROCESS	23	0.6311582	1.6339512	0.004048583	0.0615229	1.0	7584	tags=52%, list=13%, signal=60%
GO_POSITIVE_REGULATION_OF_DEVELOPMENTAL_PROCESS	GO_POSITIVE_REGULATION_OF_DEVELOPMENTAL_PROCESS	1095	0.38051265	1.6335776	0.0	0.061651193	1.0	9112	tags=35%, list=16%, signal=41%
GO_POSITIVE_REGULATION_OF_MOLECULAR_FUNCTION	GO_POSITIVE_REGULATION_OF_MOLECULAR_FUNCTION	1735	0.37267128	1.6331918	0.0	0.061755285	1.0	9132	tags=34%, list=16%, signal=39%
GO_ORGANELLE_SUBCOMPARTMENT	GO_ORGANELLE_SUBCOMPARTMENT	300	0.41359898	1.6316442	0.0	0.06253545	1.0	9086	tags=37%, list=16%, signal=43%
GO_POSITIVE_REGULATION_BY_HOST_OF_VIRAL_PROCESS	GO_POSITIVE_REGULATION_BY_HOST_OF_VIRAL_PROCESS	11	0.76431805	1.6315942	0.01871102	0.06245248	1.0	8881	tags=73%, list=16%, signal=86%
GO_BASEMENT_MEMBRANE	GO_BASEMENT_MEMBRANE	91	0.4777757	1.6303428	0.0	0.06309055	1.0	7641	tags=42%, list=14%, signal=48%
GO_EPITHELIAL_TO_MESENCHYMAL_TRANSITION	GO_EPITHELIAL_TO_MESENCHYMAL_TRANSITION	55	0.51608086	1.6301663	0.004347826	0.063079275	1.0	7747	tags=44%, list=14%, signal=51%
GO_REGULATION_OF_INNATE_IMMUNE_RESPONSE	GO_REGULATION_OF_INNATE_IMMUNE_RESPONSE	349	0.40691096	1.6300412	0.0	0.06306502	1.0	8515	tags=36%, list=15%, signal=42%
GO_CELL_DIVISION	GO_CELL_DIVISION	441	0.39941853	1.6292175	0.0	0.06354078	1.0	9011	tags=36%, list=16%, signal=43%
GO_GLUCAN_METABOLIC_PROCESS	GO_GLUCAN_METABOLIC_PROCESS	58	0.50952345	1.628807	0.0021008404	0.063658535	1.0	13636	tags=59%, list=24%, signal=77%
GO_REGULATION_OF_CYTOKINE_PRODUCTION_INVOLVED_IN_INFLAMMATORY_RESPONSE	GO_REGULATION_OF_CYTOKINE_PRODUCTION_INVOLVED_IN_INFLAMMATORY_RESPONSE	18	0.6595859	1.6286973	0.0077220076	0.063609034	1.0	4694	tags=44%, list=8%, signal=48%
GO_ADHERENS_JUNCTION_ORGANIZATION	GO_ADHERENS_JUNCTION_ORGANIZATION	65	0.5077475	1.6276217	0.01048218	0.06411892	1.0	12676	tags=54%, list=23%, signal=69%
GO_BETA_CATENIN_BINDING	GO_BETA_CATENIN_BINDING	81	0.4930323	1.6272545	0.0	0.064251624	1.0	9091	tags=42%, list=16%, signal=50%
GO_ENDOPLASMIC_RETICULUM_GOLGI_INTERMEDIATE_COMPARTMENT	GO_ENDOPLASMIC_RETICULUM_GOLGI_INTERMEDIATE_COMPARTMENT	98	0.4771021	1.6266557	0.002105263	0.064502336	1.0	8322	tags=40%, list=15%, signal=47%
GO_VESICLE_MEMBRANE	GO_VESICLE_MEMBRANE	496	0.39627284	1.626625	0.0	0.06443184	1.0	9254	tags=38%, list=16%, signal=45%
GO_PROTEIN_PHOSPHORYLATION	GO_PROTEIN_PHOSPHORYLATION	926	0.38237453	1.6265788	0.0	0.0643616	1.0	9084	tags=37%, list=16%, signal=43%
GO_CELLULAR_RESPONSE_TO_NITROGEN_COMPOUND	GO_CELLULAR_RESPONSE_TO_NITROGEN_COMPOUND	486	0.40055525	1.6259148	0.0	0.06462777	1.0	9132	tags=38%, list=16%, signal=45%
GO_POSITIVE_REGULATION_OF_CELL_DEATH	GO_POSITIVE_REGULATION_OF_CELL_DEATH	593	0.39263207	1.6257077	0.0	0.06467639	1.0	9142	tags=36%, list=16%, signal=42%
GO_REGULATION_OF_LIGASE_ACTIVITY	GO_REGULATION_OF_LIGASE_ACTIVITY	129	0.45526594	1.6253837	0.0	0.06475656	1.0	8860	tags=39%, list=16%, signal=46%
GO_EXTRINSIC_APOPTOTIC_SIGNALING_PATHWAY_VIA_DEATH_DOMAIN_RECEPTORS	GO_EXTRINSIC_APOPTOTIC_SIGNALING_PATHWAY_VIA_DEATH_DOMAIN_RECEPTORS	38	0.5690468	1.625357	0.0063157897	0.06467204	1.0	8076	tags=53%, list=14%, signal=61%
GO_PORE_COMPLEX_ASSEMBLY	GO_PORE_COMPLEX_ASSEMBLY	15	0.6967488	1.6251634	0.014056225	0.06471814	1.0	9059	tags=67%, list=16%, signal=79%
GO_REGULATION_OF_CELL_JUNCTION_ASSEMBLY	GO_REGULATION_OF_CELL_JUNCTION_ASSEMBLY	67	0.5052045	1.6249317	0.002375297	0.06475247	1.0	7872	tags=45%, list=14%, signal=52%
GO_REGULATION_OF_ACTIVIN_RECEPTOR_SIGNALING_PATHWAY	GO_REGULATION_OF_ACTIVIN_RECEPTOR_SIGNALING_PATHWAY	25	0.620997	1.624896	0.017204301	0.06467946	1.0	7800	tags=48%, list=14%, signal=56%
GO_CELLULAR_MACROMOLECULAR_COMPLEX_ASSEMBLY	GO_CELLULAR_MACROMOLECULAR_COMPLEX_ASSEMBLY	681	0.38837135	1.6242445	0.0	0.06492313	1.0	9025	tags=35%, list=16%, signal=41%
GO_GTPASE_ACTIVITY	GO_GTPASE_ACTIVITY	240	0.42283028	1.6239611	0.0	0.064979665	1.0	14232	tags=55%, list=25%, signal=73%
GO_SIGNAL_TRANSDUCTION_IN_ABSENCE_OF_LIGAND	GO_SIGNAL_TRANSDUCTION_IN_ABSENCE_OF_LIGAND	33	0.5845933	1.6239079	0.0062111802	0.064918004	1.0	8862	tags=55%, list=16%, signal=65%
GO_POSITIVE_REGULATION_OF_KINASE_ACTIVITY	GO_POSITIVE_REGULATION_OF_KINASE_ACTIVITY	466	0.39838147	1.6236836	0.0	0.06495196	1.0	9016	tags=38%, list=16%, signal=45%
GO_BLASTOCYST_DEVELOPMENT	GO_BLASTOCYST_DEVELOPMENT	60	0.5052928	1.6235582	0.002352941	0.064927086	1.0	7773	tags=38%, list=14%, signal=44%
GO_REGULATION_OF_CELL_CYCLE_PHASE_TRANSITION	GO_REGULATION_OF_CELL_CYCLE_PHASE_TRANSITION	310	0.41243243	1.6231316	0.0	0.06509545	1.0	9051	tags=39%, list=16%, signal=47%
GO_POSITIVE_REGULATION_OF_NUCLEOCYTOPLASMIC_TRANSPORT	GO_POSITIVE_REGULATION_OF_NUCLEOCYTOPLASMIC_TRANSPORT	119	0.45799926	1.6230141	0.0	0.06507887	1.0	9137	tags=43%, list=16%, signal=51%
GO_RNA_LOCALIZATION	GO_RNA_LOCALIZATION	176	0.4347578	1.6229864	0.002247191	0.06500075	1.0	8980	tags=40%, list=16%, signal=47%
GO_POSITIVE_REGULATION_OF_AXONOGENESIS	GO_POSITIVE_REGULATION_OF_AXONOGENESIS	68	0.5038381	1.622864	0.0022271716	0.06499806	1.0	6186	tags=37%, list=11%, signal=41%
GO_NEGATIVE_REGULATION_OF_AXON_GUIDANCE	GO_NEGATIVE_REGULATION_OF_AXON_GUIDANCE	27	0.5942349	1.6219431	0.010706638	0.06546459	1.0	7492	tags=48%, list=13%, signal=56%
GO_POSITIVE_REGULATION_OF_TELOMERE_MAINTENANCE_VIA_TELOMERE_LENGTHENING	GO_POSITIVE_REGULATION_OF_TELOMERE_MAINTENANCE_VIA_TELOMERE_LENGTHENING	32	0.58468795	1.6218235	0.010940919	0.06546135	1.0	8781	tags=50%, list=16%, signal=59%
GO_FORMATION_OF_PRIMARY_GERM_LAYER	GO_FORMATION_OF_PRIMARY_GERM_LAYER	109	0.47125578	1.621426	0.0	0.065601766	1.0	7773	tags=40%, list=14%, signal=47%
GO_REGULATION_OF_PROTEIN_EXPORT_FROM_NUCLEUS	GO_REGULATION_OF_PROTEIN_EXPORT_FROM_NUCLEUS	33	0.5675806	1.6213955	0.0062111802	0.065518044	1.0	9137	tags=52%, list=16%, signal=61%
GO_PROTEIN_KINASE_B_SIGNALING	GO_PROTEIN_KINASE_B_SIGNALING	34	0.573952	1.6210611	0.010162601	0.065616935	1.0	4639	tags=41%, list=8%, signal=45%
GO_RHO_PROTEIN_SIGNAL_TRANSDUCTION	GO_RHO_PROTEIN_SIGNAL_TRANSDUCTION	46	0.5374872	1.6208763	0.0064794817	0.065632164	1.0	8931	tags=52%, list=16%, signal=62%
GO_MITOTIC_CELL_CYCLE_CHECKPOINT	GO_MITOTIC_CELL_CYCLE_CHECKPOINT	131	0.45032853	1.6208034	0.0	0.06557361	1.0	13948	tags=56%, list=25%, signal=74%
GO_RESPONSE_TO_RADIATION	GO_RESPONSE_TO_RADIATION	398	0.4017229	1.6207652	0.0	0.06550408	1.0	9097	tags=35%, list=16%, signal=41%
GO_TISSUE_MORPHOGENESIS	GO_TISSUE_MORPHOGENESIS	523	0.39416522	1.6203561	0.0	0.06565461	1.0	8076	tags=35%, list=14%, signal=40%
GO_NEGATIVE_REGULATION_OF_RESPONSE_TO_EXTERNAL_STIMULUS	GO_NEGATIVE_REGULATION_OF_RESPONSE_TO_EXTERNAL_STIMULUS	262	0.41883248	1.6200298	0.0	0.065741315	1.0	8105	tags=33%, list=14%, signal=39%
GO_POSITIVE_REGULATION_OF_MULTICELLULAR_ORGANISMAL_PROCESS	GO_POSITIVE_REGULATION_OF_MULTICELLULAR_ORGANISMAL_PROCESS	1351	0.3724475	1.6196717	0.0	0.065866366	1.0	9129	tags=34%, list=16%, signal=39%
GO_STEROID_CATABOLIC_PROCESS	GO_STEROID_CATABOLIC_PROCESS	24	0.6100027	1.6194277	0.012474013	0.065897666	1.0	10103	tags=58%, list=18%, signal=71%
GO_COATED_MEMBRANE	GO_COATED_MEMBRANE	81	0.4822874	1.6190684	0.0021881838	0.065986305	1.0	9073	tags=42%, list=16%, signal=50%
GO_POSITIVE_REGULATION_OF_LEUKOCYTE_MIGRATION	GO_POSITIVE_REGULATION_OF_LEUKOCYTE_MIGRATION	107	0.46268445	1.6190051	0.0	0.06593599	1.0	10203	tags=44%, list=18%, signal=54%
GO_REGULATION_OF_ANATOMICAL_STRUCTURE_SIZE	GO_REGULATION_OF_ANATOMICAL_STRUCTURE_SIZE	459	0.3973749	1.61899	0.0	0.065847754	1.0	9238	tags=36%, list=16%, signal=42%
GO_ACTIN_FILAMENT_BASED_PROCESS	GO_ACTIN_FILAMENT_BASED_PROCESS	436	0.3989795	1.6188769	0.0	0.0658059	1.0	7291	tags=32%, list=13%, signal=37%
GO_CELLULAR_RESPONSE_TO_IONIZING_RADIATION	GO_CELLULAR_RESPONSE_TO_IONIZING_RADIATION	50	0.52042866	1.6186194	0.0	0.06586704	1.0	10217	tags=42%, list=18%, signal=51%
GO_DEVELOPMENTAL_PROCESS_INVOLVED_IN_REPRODUCTION	GO_DEVELOPMENTAL_PROCESS_INVOLVED_IN_REPRODUCTION	590	0.38842297	1.61854	0.0	0.06583067	1.0	9103	tags=35%, list=16%, signal=41%
GO_POSITIVE_REGULATION_OF_LIGASE_ACTIVITY	GO_POSITIVE_REGULATION_OF_LIGASE_ACTIVITY	109	0.46778217	1.6177977	0.0	0.06620775	1.0	8515	tags=39%, list=15%, signal=46%
GO_POSITIVE_REGULATION_OF_PROTEIN_SERINE_THREONINE_KINASE_ACTIVITY	GO_POSITIVE_REGULATION_OF_PROTEIN_SERINE_THREONINE_KINASE_ACTIVITY	281	0.41449717	1.6177671	0.0	0.066130616	1.0	8276	tags=37%, list=15%, signal=44%
GO_CELLULAR_RESPONSE_TO_TOPOLOGICALLY_INCORRECT_PROTEIN	GO_CELLULAR_RESPONSE_TO_TOPOLOGICALLY_INCORRECT_PROTEIN	117	0.4619231	1.6171467	0.0	0.066391	1.0	8434	tags=36%, list=15%, signal=42%
GO_CLATHRIN_VESICLE_COAT	GO_CLATHRIN_VESICLE_COAT	23	0.627286	1.6168035	0.008048289	0.066499025	1.0	2770	tags=35%, list=5%, signal=37%
GO_MACROMOLECULAR_COMPLEX_ASSEMBLY	GO_MACROMOLECULAR_COMPLEX_ASSEMBLY	1335	0.37381357	1.6166344	0.0	0.06652145	1.0	9059	tags=33%, list=16%, signal=39%
GO_DNA_ALKYLATION	GO_DNA_ALKYLATION	43	0.54256016	1.6154028	0.0065645515	0.06724404	1.0	8365	tags=49%, list=15%, signal=57%
GO_ACTIN_FILAMENT_ORGANIZATION	GO_ACTIN_FILAMENT_ORGANIZATION	165	0.43574214	1.6153332	0.0	0.06718186	1.0	7103	tags=33%, list=13%, signal=37%
GO_NEGATIVE_REGULATION_OF_TRANSFERASE_ACTIVITY	GO_NEGATIVE_REGULATION_OF_TRANSFERASE_ACTIVITY	343	0.4062973	1.6146379	0.0	0.06747796	1.0	8799	tags=35%, list=16%, signal=42%
GO_POSITIVE_REGULATION_OF_SMOOTH_MUSCLE_CELL_MIGRATION	GO_POSITIVE_REGULATION_OF_SMOOTH_MUSCLE_CELL_MIGRATION	30	0.5809987	1.6143682	0.0021413276	0.06757542	1.0	3722	tags=40%, list=7%, signal=43%
GO_REGULATION_OF_MAPK_CASCADE	GO_REGULATION_OF_MAPK_CASCADE	642	0.38661647	1.614219	0.0	0.0675745	1.0	9129	tags=34%, list=16%, signal=40%
GO_ACTIVATION_OF_CYSTEINE_TYPE_ENDOPEPTIDASE_ACTIVITY	GO_ACTIVATION_OF_CYSTEINE_TYPE_ENDOPEPTIDASE_ACTIVITY	92	0.47324663	1.6139778	0.0	0.067605756	1.0	8251	tags=38%, list=15%, signal=45%
GO_CELLULAR_COMPONENT_DISASSEMBLY	GO_CELLULAR_COMPONENT_DISASSEMBLY	498	0.39385518	1.6138214	0.0	0.0676019	1.0	9091	tags=34%, list=16%, signal=40%
GO_NEGATIVE_REGULATION_OF_CYSTEINE_TYPE_ENDOPEPTIDASE_ACTIVITY	GO_NEGATIVE_REGULATION_OF_CYSTEINE_TYPE_ENDOPEPTIDASE_ACTIVITY	86	0.48087642	1.6138009	0.0	0.06751331	1.0	12500	tags=51%, list=22%, signal=66%
GO_MESODERMAL_CELL_DIFFERENTIATION	GO_MESODERMAL_CELL_DIFFERENTIATION	26	0.60843176	1.6133931	0.013043478	0.06768749	1.0	5572	tags=42%, list=10%, signal=47%
GO_CELL_PROLIFERATION	GO_CELL_PROLIFERATION	652	0.38757434	1.6133541	0.0	0.06760413	1.0	8076	tags=32%, list=14%, signal=37%
GO_TISSUE_DEVELOPMENT	GO_TISSUE_DEVELOPMENT	1476	0.37035602	1.6132213	0.0	0.06759243	1.0	9112	tags=33%, list=16%, signal=38%
GO_REGULATION_OF_ACTIN_CYTOSKELETON_REORGANIZATION	GO_REGULATION_OF_ACTIN_CYTOSKELETON_REORGANIZATION	31	0.5780929	1.6130477	0.013513514	0.06759896	1.0	6055	tags=45%, list=11%, signal=51%
GO_RESPONSE_TO_INORGANIC_SUBSTANCE	GO_RESPONSE_TO_INORGANIC_SUBSTANCE	470	0.3944367	1.6129892	0.0	0.06754249	1.0	9097	tags=33%, list=16%, signal=39%
GO_REGULATION_OF_NUCLEOCYTOPLASMIC_TRANSPORT	GO_REGULATION_OF_NUCLEOCYTOPLASMIC_TRANSPORT	216	0.42354816	1.6129507	0.0	0.06745729	1.0	9137	tags=38%, list=16%, signal=46%
GO_REGULATION_OF_CELL_PROLIFERATION	GO_REGULATION_OF_CELL_PROLIFERATION	1443	0.37039474	1.6129032	0.0	0.06738018	1.0	9168	tags=34%, list=16%, signal=39%
GO_TAXIS	GO_TAXIS	447	0.3962722	1.6127324	0.0	0.0673927	1.0	8777	tags=33%, list=16%, signal=39%
GO_CELLULAR_RESPONSE_TO_LIPID	GO_CELLULAR_RESPONSE_TO_LIPID	442	0.40063593	1.6123286	0.0	0.06755948	1.0	9168	tags=35%, list=16%, signal=42%
GO_PHOSPHOPROTEIN_BINDING	GO_PHOSPHOPROTEIN_BINDING	59	0.5034456	1.6119686	0.002118644	0.06768184	1.0	8201	tags=37%, list=15%, signal=44%
GO_TRANSLATION_PREINITIATION_COMPLEX	GO_TRANSLATION_PREINITIATION_COMPLEX	16	0.6955026	1.611608	0.012875536	0.06775922	1.0	15308	tags=81%, list=27%, signal=112%
GO_REGULATION_OF_IMMUNE_SYSTEM_PROCESS	GO_REGULATION_OF_IMMUNE_SYSTEM_PROCESS	1355	0.3709507	1.6114882	0.0	0.067726694	1.0	9129	tags=33%, list=16%, signal=38%
GO_CLATHRIN_COAT	GO_CLATHRIN_COAT	46	0.5348245	1.6113358	0.0	0.06773044	1.0	3228	tags=28%, list=6%, signal=30%
GO_MUCOPOLYSACCHARIDE_METABOLIC_PROCESS	GO_MUCOPOLYSACCHARIDE_METABOLIC_PROCESS	105	0.46177372	1.6111696	0.0021321962	0.06771614	1.0	6784	tags=32%, list=12%, signal=37%
GO_POSITIVE_REGULATION_OF_PROTEIN_LOCALIZATION_TO_NUCLEUS	GO_POSITIVE_REGULATION_OF_PROTEIN_LOCALIZATION_TO_NUCLEUS	127	0.44895914	1.6111372	0.0	0.067639634	1.0	9238	tags=43%, list=16%, signal=51%
GO_SMALL_GTPASE_MEDIATED_SIGNAL_TRANSDUCTION	GO_SMALL_GTPASE_MEDIATED_SIGNAL_TRANSDUCTION	342	0.40477043	1.6108252	0.0	0.067741916	1.0	8972	tags=39%, list=16%, signal=47%
GO_POSITIVE_REGULATION_OF_CANONICAL_WNT_SIGNALING_PATHWAY	GO_POSITIVE_REGULATION_OF_CANONICAL_WNT_SIGNALING_PATHWAY	117	0.45987853	1.6105905	0.0	0.06782341	1.0	8781	tags=42%, list=16%, signal=50%
GO_REGULATION_OF_PROTEIN_LOCALIZATION_TO_CHROMOSOME_TELOMERIC_REGION	GO_REGULATION_OF_PROTEIN_LOCALIZATION_TO_CHROMOSOME_TELOMERIC_REGION	14	0.7212054	1.6101525	0.013384321	0.0680133	1.0	8478	tags=71%, list=15%, signal=84%
GO_RAN_GTPASE_BINDING	GO_RAN_GTPASE_BINDING	31	0.5828512	1.609726	0.011952192	0.06822847	1.0	10280	tags=68%, list=18%, signal=83%
GO_REGULATION_OF_CELL_CYCLE_G1_S_PHASE_TRANSITION	GO_REGULATION_OF_CELL_CYCLE_G1_S_PHASE_TRANSITION	139	0.44332707	1.6095531	0.0	0.06825471	1.0	9051	tags=43%, list=16%, signal=51%
GO_POSITIVE_REGULATION_OF_GENE_EXPRESSION	GO_POSITIVE_REGULATION_OF_GENE_EXPRESSION	1684	0.36660662	1.6090311	0.0	0.068474285	1.0	9142	tags=33%, list=16%, signal=38%
GO_GOLGI_APPARATUS	GO_GOLGI_APPARATUS	1386	0.37092844	1.6089957	0.0	0.06840016	1.0	9086	tags=34%, list=16%, signal=39%
GO_RESPONSE_TO_OXIDATIVE_STRESS	GO_RESPONSE_TO_OXIDATIVE_STRESS	342	0.4006224	1.6089491	0.0	0.06833904	1.0	9097	tags=36%, list=16%, signal=42%
GO_RESPONSE_TO_LIGHT_STIMULUS	GO_RESPONSE_TO_LIGHT_STIMULUS	273	0.41450095	1.6089402	0.0	0.06824977	1.0	9097	tags=37%, list=16%, signal=43%
GO_REGULATION_OF_BINDING	GO_REGULATION_OF_BINDING	281	0.41159287	1.6089015	0.0	0.068183705	1.0	6154	tags=29%, list=11%, signal=33%
GO_KINASE_ACTIVATOR_ACTIVITY	GO_KINASE_ACTIVATOR_ACTIVITY	61	0.50389665	1.608806	0.004	0.06814583	1.0	7429	tags=44%, list=13%, signal=51%
GO_RESPONSE_TO_ENDOGENOUS_STIMULUS	GO_RESPONSE_TO_ENDOGENOUS_STIMULUS	1418	0.37012866	1.6087871	0.0	0.06805976	1.0	9132	tags=33%, list=16%, signal=38%
GO_REGULATION_OF_CELL_ACTIVATION	GO_REGULATION_OF_CELL_ACTIVATION	469	0.39471853	1.6087447	0.0	0.0679817	1.0	8389	tags=32%, list=15%, signal=38%
GO_METALLOAMINOPEPTIDASE_ACTIVITY	GO_METALLOAMINOPEPTIDASE_ACTIVITY	12	0.7476302	1.6078165	0.018181818	0.068450816	1.0	6433	tags=50%, list=11%, signal=56%
GO_CYTOSKELETON	GO_CYTOSKELETON	1866	0.36469722	1.6074114	0.0	0.06861818	1.0	9174	tags=33%, list=16%, signal=38%
GO_NEGATIVE_REGULATION_OF_MONOOXYGENASE_ACTIVITY	GO_NEGATIVE_REGULATION_OF_MONOOXYGENASE_ACTIVITY	13	0.7117984	1.6072173	0.021786492	0.068633035	1.0	5550	tags=46%, list=10%, signal=51%
GO_CYTOSKELETON_DEPENDENT_CYTOKINESIS	GO_CYTOSKELETON_DEPENDENT_CYTOKINESIS	39	0.5513707	1.6070726	0.005964215	0.0686028	1.0	7283	tags=41%, list=13%, signal=47%
GO_CELL_CHEMOTAXIS	GO_CELL_CHEMOTAXIS	158	0.43492872	1.6065978	0.0	0.06877241	1.0	10118	tags=36%, list=18%, signal=44%
GO_ACTIN_FILAMENT_BUNDLE_ORGANIZATION	GO_ACTIN_FILAMENT_BUNDLE_ORGANIZATION	44	0.5390581	1.6064621	0.0042918455	0.06875468	1.0	7063	tags=45%, list=13%, signal=52%
GO_MITOTIC_SISTER_CHROMATID_SEGREGATION	GO_MITOTIC_SISTER_CHROMATID_SEGREGATION	88	0.47750378	1.6061116	0.0	0.06892337	1.0	15273	tags=57%, list=27%, signal=78%
GO_REGULATION_OF_CELL_GROWTH	GO_REGULATION_OF_CELL_GROWTH	379	0.39806277	1.6059943	0.0	0.0689106	1.0	9112	tags=36%, list=16%, signal=42%
GO_POSITIVE_REGULATION_OF_STAT_CASCADE	GO_POSITIVE_REGULATION_OF_STAT_CASCADE	72	0.490606	1.6059692	0.0	0.06883474	1.0	7062	tags=39%, list=13%, signal=44%
GO_CELLULAR_RESPONSE_TO_PEPTIDE	GO_CELLULAR_RESPONSE_TO_PEPTIDE	268	0.41418394	1.6059153	0.0	0.068786904	1.0	9238	tags=37%, list=16%, signal=44%
GO_EPITHELIUM_DEVELOPMENT	GO_EPITHELIUM_DEVELOPMENT	925	0.37664828	1.6055468	0.0	0.06890416	1.0	8624	tags=33%, list=15%, signal=38%
GO_NEGATIVE_REGULATION_OF_ANOIKIS	GO_NEGATIVE_REGULATION_OF_ANOIKIS	17	0.66871285	1.6055033	0.012765957	0.068823665	1.0	8587	tags=65%, list=15%, signal=76%
GO_NEUROTROPHIN_TRK_RECEPTOR_SIGNALING_PATHWAY	GO_NEUROTROPHIN_TRK_RECEPTOR_SIGNALING_PATHWAY	15	0.7027204	1.6054482	0.016359918	0.068773665	1.0	8624	tags=60%, list=15%, signal=71%
GO_PLATELET_DENSE_TUBULAR_NETWORK	GO_PLATELET_DENSE_TUBULAR_NETWORK	10	0.7893431	1.6049516	0.024793388	0.06904044	1.0	4579	tags=60%, list=8%, signal=65%
GO_REGULATION_OF_CELL_CYCLE_PROCESS	GO_REGULATION_OF_CELL_CYCLE_PROCESS	536	0.38623542	1.6047462	0.0	0.06908775	1.0	9051	tags=37%, list=16%, signal=43%
GO_NUCLEAR_EXPORT	GO_NUCLEAR_EXPORT	142	0.44489062	1.6046603	0.0	0.06903972	1.0	8905	tags=38%, list=16%, signal=45%
GO_REGULATION_OF_INSULIN_RECEPTOR_SIGNALING_PATHWAY	GO_REGULATION_OF_INSULIN_RECEPTOR_SIGNALING_PATHWAY	43	0.5226251	1.6046528	0.0021459227	0.06894704	1.0	9238	tags=44%, list=16%, signal=53%
GO_REGULATION_OF_NEURON_PROJECTION_DEVELOPMENT	GO_REGULATION_OF_NEURON_PROJECTION_DEVELOPMENT	397	0.39827016	1.6043094	0.0	0.06909757	1.0	8748	tags=34%, list=16%, signal=40%
GO_CHROMATIN_MODIFICATION	GO_CHROMATIN_MODIFICATION	509	0.3904475	1.60343	0.0	0.06950684	1.0	8567	tags=33%, list=15%, signal=39%
GO_RIBONUCLEOSIDE_CATABOLIC_PROCESS	GO_RIBONUCLEOSIDE_CATABOLIC_PROCESS	25	0.6033325	1.6030718	0.010845987	0.069589965	1.0	6811	tags=52%, list=12%, signal=59%
GO_PHOSPHATIDYLINOSITOL_BINDING	GO_PHOSPHATIDYLINOSITOL_BINDING	194	0.42963207	1.6029547	0.0	0.06957683	1.0	7595	tags=31%, list=13%, signal=36%
GO_NEGATIVE_REGULATION_OF_AXONOGENESIS	GO_NEGATIVE_REGULATION_OF_AXONOGENESIS	64	0.5040015	1.6026101	0.006521739	0.069696926	1.0	7492	tags=39%, list=13%, signal=45%
GO_EPIDERMIS_DEVELOPMENT	GO_EPIDERMIS_DEVELOPMENT	250	0.41828448	1.6025784	0.0	0.06961653	1.0	12855	tags=45%, list=23%, signal=58%
GO_ENDODERMAL_CELL_DIFFERENTIATION	GO_ENDODERMAL_CELL_DIFFERENTIATION	40	0.5470963	1.6025316	0.008791209	0.06954629	1.0	7773	tags=52%, list=14%, signal=61%
GO_INTRACELLULAR_RECEPTOR_SIGNALING_PATHWAY	GO_INTRACELLULAR_RECEPTOR_SIGNALING_PATHWAY	163	0.43385217	1.6020496	0.0	0.06974708	1.0	7521	tags=34%, list=13%, signal=39%
GO_REGULATION_OF_FIBROBLAST_APOPTOTIC_PROCESS	GO_REGULATION_OF_FIBROBLAST_APOPTOTIC_PROCESS	14	0.7011119	1.6017832	0.031936128	0.069814414	1.0	15111	tags=86%, list=27%, signal=117%
GO_SITE_OF_POLARIZED_GROWTH	GO_SITE_OF_POLARIZED_GROWTH	141	0.43948257	1.6013298	0.0	0.07003099	1.0	8408	tags=32%, list=15%, signal=37%
GO_NEGATIVE_REGULATION_OF_CELL_COMMUNICATION	GO_NEGATIVE_REGULATION_OF_CELL_COMMUNICATION	1152	0.37190145	1.6012641	0.0	0.069982655	1.0	9132	tags=33%, list=16%, signal=38%
GO_RESPONSE_TO_HEAT	GO_RESPONSE_TO_HEAT	85	0.47416332	1.6011893	0.0021321962	0.06992217	1.0	8860	tags=41%, list=16%, signal=49%
GO_POSITIVE_REGULATION_OF_PROTEIN_KINASE_B_SIGNALING	GO_POSITIVE_REGULATION_OF_PROTEIN_KINASE_B_SIGNALING	80	0.4762976	1.600909	0.0022222223	0.06999877	1.0	11104	tags=48%, list=20%, signal=59%
GO_CHROMOSOMAL_REGION	GO_CHROMOSOMAL_REGION	305	0.40998188	1.6007622	0.0	0.070013925	1.0	13891	tags=50%, list=25%, signal=66%
GO_ENDOPLASMIC_RETICULUM_CHAPERONE_COMPLEX	GO_ENDOPLASMIC_RETICULUM_CHAPERONE_COMPLEX	11	0.752163	1.6001942	0.024691358	0.07024112	1.0	9667	tags=82%, list=17%, signal=99%
GO_AXON	GO_AXON	403	0.39767364	1.6000617	0.0	0.070238784	1.0	7626	tags=31%, list=14%, signal=36%
GO_SIGNALING_ADAPTOR_ACTIVITY	GO_SIGNALING_ADAPTOR_ACTIVITY	73	0.4849797	1.600038	0.0021141649	0.07017334	1.0	7183	tags=38%, list=13%, signal=44%
GO_SPLICEOSOMAL_SNRNP_ASSEMBLY	GO_SPLICEOSOMAL_SNRNP_ASSEMBLY	37	0.55381835	1.5997785	0.006437768	0.07024142	1.0	5738	tags=38%, list=10%, signal=42%
GO_REGULATION_OF_STEM_CELL_DIFFERENTIATION	GO_REGULATION_OF_STEM_CELL_DIFFERENTIATION	109	0.45791504	1.5991738	0.0	0.07056005	1.0	8535	tags=39%, list=15%, signal=46%
GO_RESPONSE_TO_VITAMIN_D	GO_RESPONSE_TO_VITAMIN_D	33	0.5665166	1.5990869	0.010752688	0.07051861	1.0	4404	tags=39%, list=8%, signal=43%
GO_ORGANELLE_FISSION	GO_ORGANELLE_FISSION	463	0.390046	1.5990453	0.0	0.0704484	1.0	8895	tags=35%, list=16%, signal=41%
GO_CATABOLIC_PROCESS	GO_CATABOLIC_PROCESS	1703	0.36495712	1.5988582	0.0	0.07045546	1.0	9103	tags=34%, list=16%, signal=39%
GO_REGULATION_OF_HISTONE_H3_K9_ACETYLATION	GO_REGULATION_OF_HISTONE_H3_K9_ACETYLATION	13	0.7055945	1.5986115	0.024742268	0.07051353	1.0	8947	tags=69%, list=16%, signal=82%
GO_POSITIVE_REGULATION_OF_CELL_PROJECTION_ORGANIZATION	GO_POSITIVE_REGULATION_OF_CELL_PROJECTION_ORGANIZATION	292	0.4054587	1.5985675	0.0	0.07045081	1.0	8624	tags=35%, list=15%, signal=41%
GO_RESPONSE_TO_EXTERNAL_STIMULUS	GO_RESPONSE_TO_EXTERNAL_STIMULUS	1768	0.36450082	1.5985471	0.0	0.070361815	1.0	9130	tags=31%, list=16%, signal=36%
GO_AMINOGLYCAN_BIOSYNTHETIC_PROCESS	GO_AMINOGLYCAN_BIOSYNTHETIC_PROCESS	104	0.4599223	1.598464	0.0	0.070316456	1.0	7641	tags=34%, list=14%, signal=39%
GO_SECRETORY_GRANULE	GO_SECRETORY_GRANULE	343	0.4044894	1.5984195	0.0	0.070247136	1.0	7277	tags=31%, list=13%, signal=36%
GO_COPI_VESICLE_COAT	GO_COPI_VESICLE_COAT	11	0.73823583	1.5983452	0.024439918	0.070204146	1.0	8489	tags=55%, list=15%, signal=64%
GO_RESPONSE_TO_OXYGEN_CONTAINING_COMPOUND	GO_RESPONSE_TO_OXYGEN_CONTAINING_COMPOUND	1344	0.37032926	1.5982887	0.0	0.07014927	1.0	9132	tags=33%, list=16%, signal=38%
GO_POSITIVE_REGULATION_OF_EXOCYTOSIS	GO_POSITIVE_REGULATION_OF_EXOCYTOSIS	83	0.4776099	1.5982413	0.0	0.07009007	1.0	9016	tags=42%, list=16%, signal=50%
GO_ACETYLTRANSFERASE_COMPLEX	GO_ACETYLTRANSFERASE_COMPLEX	85	0.47602907	1.597194	0.0	0.07075047	1.0	15356	tags=58%, list=27%, signal=79%
GO_POSITIVE_REGULATION_OF_VASCULATURE_DEVELOPMENT	GO_POSITIVE_REGULATION_OF_VASCULATURE_DEVELOPMENT	130	0.4455806	1.596809	0.0	0.070914775	1.0	8738	tags=38%, list=16%, signal=45%
GO_REGULATION_OF_SYNCYTIUM_FORMATION_BY_PLASMA_MEMBRANE_FUSION	GO_REGULATION_OF_SYNCYTIUM_FORMATION_BY_PLASMA_MEMBRANE_FUSION	23	0.6140922	1.5965849	0.0148936175	0.07097133	1.0	7578	tags=43%, list=13%, signal=50%
GO_BAF_TYPE_COMPLEX	GO_BAF_TYPE_COMPLEX	23	0.62892586	1.5965074	0.02008032	0.07093031	1.0	7627	tags=43%, list=14%, signal=50%
GO_EXTRACELLULAR_MATRIX_COMPONENT	GO_EXTRACELLULAR_MATRIX_COMPONENT	123	0.4538845	1.5964885	0.0	0.070851296	1.0	7641	tags=37%, list=14%, signal=43%
GO_CELL_ACTIVATION	GO_CELL_ACTIVATION	555	0.3847645	1.596393	0.0	0.070836455	1.0	8408	tags=33%, list=15%, signal=38%
GO_NEGATIVE_REGULATION_OF_INTERLEUKIN_12_PRODUCTION	GO_NEGATIVE_REGULATION_OF_INTERLEUKIN_12_PRODUCTION	15	0.6798809	1.5963078	0.014403292	0.0707982	1.0	6787	tags=53%, list=12%, signal=61%
GO_ATPASE_COMPLEX	GO_ATPASE_COMPLEX	24	0.6101641	1.5960965	0.018036073	0.070842996	1.0	11792	tags=54%, list=21%, signal=68%
GO_POSITIVE_REGULATION_OF_MITOCHONDRION_ORGANIZATION	GO_POSITIVE_REGULATION_OF_MITOCHONDRION_ORGANIZATION	155	0.43230534	1.5960853	0.0	0.07076243	1.0	8076	tags=35%, list=14%, signal=41%
GO_CELL_MORPHOGENESIS_INVOLVED_IN_DIFFERENTIATION	GO_CELL_MORPHOGENESIS_INVOLVED_IN_DIFFERENTIATION	502	0.39146453	1.5959282	0.0	0.07075477	1.0	8980	tags=35%, list=16%, signal=42%
GO_MEMBRANE_PROTEIN_PROTEOLYSIS	GO_MEMBRANE_PROTEIN_PROTEOLYSIS	34	0.55764276	1.5955917	0.008658009	0.07083684	1.0	9047	tags=50%, list=16%, signal=60%
GO_WNT_SIGNALING_PATHWAY	GO_WNT_SIGNALING_PATHWAY	338	0.40083024	1.595529	0.0	0.070775196	1.0	9112	tags=39%, list=16%, signal=46%
GO_NEGATIVE_REGULATION_OF_CYTOSKELETON_ORGANIZATION	GO_NEGATIVE_REGULATION_OF_CYTOSKELETON_ORGANIZATION	209	0.4261125	1.5951349	0.0	0.070969515	1.0	9174	tags=38%, list=16%, signal=45%
GO_SINGLE_ORGANISM_CELL_ADHESION	GO_SINGLE_ORGANISM_CELL_ADHESION	449	0.3911366	1.5951064	0.0	0.07089594	1.0	8441	tags=33%, list=15%, signal=39%
GO_ESTABLISHMENT_OR_MAINTENANCE_OF_CELL_POLARITY	GO_ESTABLISHMENT_OR_MAINTENANCE_OF_CELL_POLARITY	135	0.44297865	1.5950214	0.0	0.070867546	1.0	8535	tags=41%, list=15%, signal=48%
GO_TRANS_GOLGI_NETWORK	GO_TRANS_GOLGI_NETWORK	184	0.4272619	1.5949899	0.0	0.070785075	1.0	9086	tags=39%, list=16%, signal=47%
GO_CELL_MOTILITY	GO_CELL_MOTILITY	802	0.38058922	1.5947635	0.0	0.070828885	1.0	8517	tags=32%, list=15%, signal=37%
GO_REGULATION_OF_MAP_KINASE_ACTIVITY	GO_REGULATION_OF_MAP_KINASE_ACTIVITY	313	0.40368235	1.5946716	0.0	0.07080521	1.0	8756	tags=36%, list=16%, signal=43%
GO_NEGATIVE_REGULATION_OF_CHROMOSOME_SEGREGATION	GO_NEGATIVE_REGULATION_OF_CHROMOSOME_SEGREGATION	27	0.5819004	1.5944043	0.011013215	0.070877	1.0	15008	tags=67%, list=27%, signal=91%
GO_REGULATION_OF_EXTRACELLULAR_MATRIX_ORGANIZATION	GO_REGULATION_OF_EXTRACELLULAR_MATRIX_ORGANIZATION	26	0.5937678	1.5943513	0.008	0.0708229	1.0	8535	tags=62%, list=15%, signal=73%
GO_CELLULAR_TRANSITION_METAL_ION_HOMEOSTASIS	GO_CELLULAR_TRANSITION_METAL_ION_HOMEOSTASIS	76	0.48046014	1.5938251	0.004282655	0.07109431	1.0	7307	tags=37%, list=13%, signal=42%
GO_CELL_CELL_CONTACT_ZONE	GO_CELL_CELL_CONTACT_ZONE	64	0.5024038	1.5936778	0.0021978023	0.07106338	1.0	7250	tags=44%, list=13%, signal=50%
GO_ZINC_ION_HOMEOSTASIS	GO_ZINC_ION_HOMEOSTASIS	21	0.6213241	1.5934072	0.026859503	0.07116462	1.0	8251	tags=52%, list=15%, signal=61%
GO_RESPONSE_TO_FUNGUS	GO_RESPONSE_TO_FUNGUS	51	0.52466303	1.5930474	0.002105263	0.07132096	1.0	10191	tags=39%, list=18%, signal=48%
GO_LEUKOCYTE_CHEMOTAXIS	GO_LEUKOCYTE_CHEMOTAXIS	113	0.45218667	1.5923681	0.0	0.07173874	1.0	10442	tags=39%, list=19%, signal=48%
GO_REGULATION_OF_CYTOKINE_PRODUCTION	GO_REGULATION_OF_CYTOKINE_PRODUCTION	543	0.3872397	1.5921301	0.0	0.071802095	1.0	7405	tags=32%, list=13%, signal=37%
GO_RESPONSE_TO_CARBOHYDRATE	GO_RESPONSE_TO_CARBOHYDRATE	162	0.4341156	1.5916588	0.0	0.07202413	1.0	7872	tags=34%, list=14%, signal=39%
GO_REGULATION_OF_DNA_METABOLIC_PROCESS	GO_REGULATION_OF_DNA_METABOLIC_PROCESS	325	0.39788696	1.5915985	0.0	0.07197138	1.0	9042	tags=35%, list=16%, signal=42%
GO_LOCOMOTION	GO_LOCOMOTION	1062	0.37097296	1.5907887	0.0	0.07233857	1.0	8517	tags=31%, list=15%, signal=35%
GO_ENDOPLASMIC_RETICULUM_ORGANIZATION	GO_ENDOPLASMIC_RETICULUM_ORGANIZATION	36	0.55749893	1.5904703	0.0	0.07242124	1.0	6406	tags=42%, list=11%, signal=47%
GO_CELLULAR_RESPONSE_TO_REACTIVE_OXYGEN_SPECIES	GO_CELLULAR_RESPONSE_TO_REACTIVE_OXYGEN_SPECIES	102	0.46095526	1.5899782	0.0	0.07263923	1.0	7320	tags=35%, list=13%, signal=40%
GO_POLYAMINE_METABOLIC_PROCESS	GO_POLYAMINE_METABOLIC_PROCESS	14	0.68836707	1.5897735	0.02736842	0.07267115	1.0	6142	tags=57%, list=11%, signal=64%
GO_CELL_DIFFERENTIATION_INVOLVED_IN_EMBRYONIC_PLACENTA_DEVELOPMENT	GO_CELL_DIFFERENTIATION_INVOLVED_IN_EMBRYONIC_PLACENTA_DEVELOPMENT	25	0.61034375	1.5896306	0.010460251	0.07267076	1.0	9665	tags=60%, list=17%, signal=72%
GO_REGULATION_OF_ENDOTHELIAL_CELL_MIGRATION	GO_REGULATION_OF_ENDOTHELIAL_CELL_MIGRATION	110	0.45310375	1.5889941	0.0	0.07298651	1.0	6111	tags=33%, list=11%, signal=37%
GO_IMMUNOLOGICAL_SYNAPSE	GO_IMMUNOLOGICAL_SYNAPSE	31	0.5690754	1.5884438	0.00856531	0.07326033	1.0	12614	tags=61%, list=22%, signal=79%
GO_DNA_TEMPLATED_TRANSCRIPTION_TERMINATION	GO_DNA_TEMPLATED_TRANSCRIPTION_TERMINATION	98	0.467307	1.588395	0.0	0.07319519	1.0	15539	tags=60%, list=28%, signal=83%
GO_NEGATIVE_REGULATION_OF_PROTEIN_BINDING	GO_NEGATIVE_REGULATION_OF_PROTEIN_BINDING	78	0.47645697	1.5883857	0.0022421526	0.073109716	1.0	5678	tags=32%, list=10%, signal=36%
GO_SECRETORY_GRANULE_ORGANIZATION	GO_SECRETORY_GRANULE_ORGANIZATION	25	0.602206	1.5883583	0.017316017	0.07303128	1.0	13454	tags=52%, list=24%, signal=68%
GO_RNAI_EFFECTOR_COMPLEX	GO_RNAI_EFFECTOR_COMPLEX	7	0.82691944	1.5877613	0.026262626	0.07328505	1.0	8905	tags=71%, list=16%, signal=85%
GO_NUCLEOBASE_CONTAINING_COMPOUND_TRANSPORT	GO_NUCLEOBASE_CONTAINING_COMPOUND_TRANSPORT	190	0.42387202	1.5876837	0.0	0.07326352	1.0	8923	tags=37%, list=16%, signal=44%
GO_POSITIVE_REGULATION_OF_BIOSYNTHETIC_PROCESS	GO_POSITIVE_REGULATION_OF_BIOSYNTHETIC_PROCESS	1750	0.36315295	1.5871542	0.0	0.07348429	1.0	9132	tags=33%, list=16%, signal=38%
GO_IMP_BIOSYNTHETIC_PROCESS	GO_IMP_BIOSYNTHETIC_PROCESS	11	0.7356769	1.5869834	0.032051284	0.07351443	1.0	14843	tags=91%, list=26%, signal=123%
GO_NEGATIVE_REGULATION_OF_GROWTH	GO_NEGATIVE_REGULATION_OF_GROWTH	231	0.41243103	1.586499	0.0	0.07375279	1.0	9129	tags=36%, list=16%, signal=43%
GO_REGULATION_OF_CELLULAR_RESPONSE_TO_GROWTH_FACTOR_STIMULUS	GO_REGULATION_OF_CELLULAR_RESPONSE_TO_GROWTH_FACTOR_STIMULUS	224	0.41666278	1.5864873	0.0	0.073667444	1.0	7981	tags=35%, list=14%, signal=40%
GO_CELL_SURFACE	GO_CELL_SURFACE	734	0.37638834	1.5864097	0.0	0.073625006	1.0	8624	tags=29%, list=15%, signal=34%
GO_ESTABLISHMENT_OF_ENDOTHELIAL_INTESTINAL_BARRIER	GO_ESTABLISHMENT_OF_ENDOTHELIAL_INTESTINAL_BARRIER	10	0.77450836	1.5859601	0.02783726	0.07385566	1.0	2686	tags=60%, list=5%, signal=63%
GO_POSITIVE_REGULATION_OF_NUCLEASE_ACTIVITY	GO_POSITIVE_REGULATION_OF_NUCLEASE_ACTIVITY	15	0.67719746	1.585953	0.018789144	0.07376591	1.0	1919	tags=33%, list=3%, signal=35%
GO_REGULATION_OF_EXECUTION_PHASE_OF_APOPTOSIS	GO_REGULATION_OF_EXECUTION_PHASE_OF_APOPTOSIS	24	0.6097039	1.5858167	0.019396551	0.073746085	1.0	8076	tags=50%, list=14%, signal=58%
GO_HEPATOCYTE_APOPTOTIC_PROCESS	GO_HEPATOCYTE_APOPTOTIC_PROCESS	13	0.6987981	1.5853943	0.026	0.07391284	1.0	14874	tags=85%, list=26%, signal=115%
GO_REGULATION_OF_INFLAMMATORY_RESPONSE	GO_REGULATION_OF_INFLAMMATORY_RESPONSE	286	0.40532994	1.5851139	0.0	0.07399835	1.0	9238	tags=35%, list=16%, signal=41%
GO_ENDOPLASMIC_RETICULUM	GO_ENDOPLASMIC_RETICULUM	1529	0.36353904	1.5847665	0.0	0.074166074	1.0	9097	tags=33%, list=16%, signal=39%
GO_CELLULAR_RESPONSE_TO_EXTERNAL_STIMULUS	GO_CELLULAR_RESPONSE_TO_EXTERNAL_STIMULUS	258	0.40992627	1.5845786	0.0	0.07420877	1.0	9130	tags=40%, list=16%, signal=48%
GO_CYSTEINE_TYPE_ENDOPEPTIDASE_INHIBITOR_ACTIVITY	GO_CYSTEINE_TYPE_ENDOPEPTIDASE_INHIBITOR_ACTIVITY	56	0.5098013	1.5843894	0.0021598272	0.07424438	1.0	9174	tags=43%, list=16%, signal=51%
GO_EMBRYO_DEVELOPMENT	GO_EMBRYO_DEVELOPMENT	874	0.37344733	1.5842428	0.0	0.074251235	1.0	9054	tags=35%, list=16%, signal=41%
GO_IMP_METABOLIC_PROCESS	GO_IMP_METABOLIC_PROCESS	14	0.6870151	1.5838081	0.017821781	0.07443403	1.0	15895	tags=86%, list=28%, signal=119%
GO_REGULATION_OF_SIGNAL_TRANSDUCTION_BY_P53_CLASS_MEDIATOR	GO_REGULATION_OF_SIGNAL_TRANSDUCTION_BY_P53_CLASS_MEDIATOR	158	0.4345412	1.5838026	0.0	0.07434898	1.0	9671	tags=41%, list=17%, signal=50%
GO_POSITIVE_REGULATION_OF_PROTEIN_EXPORT_FROM_NUCLEUS	GO_POSITIVE_REGULATION_OF_PROTEIN_EXPORT_FROM_NUCLEUS	19	0.6387873	1.5837424	0.020618556	0.07429751	1.0	12500	tags=68%, list=22%, signal=88%
GO_TOXIN_TRANSPORT	GO_TOXIN_TRANSPORT	36	0.5515276	1.5831426	0.006355932	0.07457919	1.0	8844	tags=50%, list=16%, signal=59%
GO_INTRACELLULAR_STEROID_HORMONE_RECEPTOR_SIGNALING_PATHWAY	GO_INTRACELLULAR_STEROID_HORMONE_RECEPTOR_SIGNALING_PATHWAY	69	0.49012876	1.5825492	0.0063829785	0.07484477	1.0	13709	tags=52%, list=24%, signal=69%
GO_POSITIVE_REGULATION_OF_I_KAPPAB_KINASE_NF_KAPPAB_SIGNALING	GO_POSITIVE_REGULATION_OF_I_KAPPAB_KINASE_NF_KAPPAB_SIGNALING	175	0.42727426	1.5824224	0.0	0.07485901	1.0	9358	tags=42%, list=17%, signal=51%
GO_RECEPTOR_METABOLIC_PROCESS	GO_RECEPTOR_METABOLIC_PROCESS	77	0.47846833	1.58242	0.0	0.0747696	1.0	14733	tags=52%, list=26%, signal=70%
GO_REGULATION_OF_INOSITOL_PHOSPHATE_BIOSYNTHETIC_PROCESS	GO_REGULATION_OF_INOSITOL_PHOSPHATE_BIOSYNTHETIC_PROCESS	13	0.69346327	1.5822388	0.025793651	0.07477771	1.0	8402	tags=38%, list=15%, signal=45%
GO_REGULATION_OF_MULTICELLULAR_ORGANISMAL_DEVELOPMENT	GO_REGULATION_OF_MULTICELLULAR_ORGANISMAL_DEVELOPMENT	1611	0.36327282	1.5821478	0.0	0.07473735	1.0	9112	tags=33%, list=16%, signal=38%
GO_POSITIVE_REGULATION_OF_ACTIN_FILAMENT_POLYMERIZATION	GO_POSITIVE_REGULATION_OF_ACTIN_FILAMENT_POLYMERIZATION	65	0.48988086	1.5818039	0.0020408162	0.07490446	1.0	13244	tags=57%, list=24%, signal=74%
GO_STRESS_ACTIVATED_PROTEIN_KINASE_SIGNALING_CASCADE	GO_STRESS_ACTIVATED_PROTEIN_KINASE_SIGNALING_CASCADE	100	0.45725897	1.5816514	0.0021834061	0.074909866	1.0	9054	tags=40%, list=16%, signal=48%
GO_KINASE_REGULATOR_ACTIVITY	GO_KINASE_REGULATOR_ACTIVITY	181	0.42445132	1.5812232	0.0	0.075126275	1.0	7020	tags=33%, list=12%, signal=37%
GO_POSITIVE_REGULATION_OF_DNA_TEMPLATED_TRANSCRIPTION_ELONGATION	GO_POSITIVE_REGULATION_OF_DNA_TEMPLATED_TRANSCRIPTION_ELONGATION	22	0.61448073	1.5811181	0.008333334	0.075109884	1.0	14087	tags=73%, list=25%, signal=97%
GO_REGULATION_OF_MICROTUBULE_BASED_PROCESS	GO_REGULATION_OF_MICROTUBULE_BASED_PROCESS	228	0.41436875	1.5805465	0.0	0.0753842	1.0	9174	tags=39%, list=16%, signal=46%
GO_JNK_CASCADE	GO_JNK_CASCADE	79	0.47689128	1.5802642	0.006833713	0.075481035	1.0	7427	tags=37%, list=13%, signal=42%
GO_CELLULAR_RESPONSE_TO_OXIDATIVE_STRESS	GO_CELLULAR_RESPONSE_TO_OXIDATIVE_STRESS	180	0.41971922	1.5801458	0.0	0.07546416	1.0	9091	tags=37%, list=16%, signal=44%
GO_DNA_METHYLATION_OR_DEMETHYLATION	GO_DNA_METHYLATION_OR_DEMETHYLATION	57	0.50314015	1.580029	0.006329114	0.07544483	1.0	8912	tags=46%, list=16%, signal=54%
GO_VIRAL_LATENCY	GO_VIRAL_LATENCY	11	0.7499177	1.5796436	0.023354564	0.07559627	1.0	5724	tags=64%, list=10%, signal=71%
GO_DEVELOPMENTAL_GROWTH_INVOLVED_IN_MORPHOGENESIS	GO_DEVELOPMENTAL_GROWTH_INVOLVED_IN_MORPHOGENESIS	103	0.4532685	1.5793219	0.0	0.07569701	1.0	8799	tags=42%, list=16%, signal=49%
GO_MORPHOGENESIS_OF_AN_EPITHELIUM	GO_MORPHOGENESIS_OF_AN_EPITHELIUM	393	0.39281562	1.5787642	0.0	0.07597647	1.0	8076	tags=35%, list=14%, signal=41%
GO_PROTEIN_UBIQUITINATION_INVOLVED_IN_UBIQUITIN_DEPENDENT_PROTEIN_CATABOLIC_PROCESS	GO_PROTEIN_UBIQUITINATION_INVOLVED_IN_UBIQUITIN_DEPENDENT_PROTEIN_CATABOLIC_PROCESS	128	0.4403204	1.5775506	0.0	0.076666206	1.0	7413	tags=37%, list=13%, signal=42%
GO_RESPONSE_TO_UV	GO_RESPONSE_TO_UV	121	0.441112	1.5769045	0.0	0.076973885	1.0	9097	tags=39%, list=16%, signal=46%
GO_EARLY_ENDOSOME	GO_EARLY_ENDOSOME	286	0.40271276	1.5758193	0.0	0.07758723	1.0	7273	tags=32%, list=13%, signal=37%
GO_POLYUBIQUITIN_BINDING	GO_POLYUBIQUITIN_BINDING	40	0.5314945	1.5756259	0.006185567	0.07763078	1.0	9091	tags=45%, list=16%, signal=54%
GO_REPRODUCTION	GO_REPRODUCTION	1231	0.3639391	1.5755324	0.0	0.07761571	1.0	9016	tags=32%, list=16%, signal=37%
GO_RHYTHMIC_PROCESS	GO_RHYTHMIC_PROCESS	291	0.40487087	1.5754629	0.0	0.07756822	1.0	8218	tags=35%, list=15%, signal=40%
GO_NUCLEAR_OUTER_MEMBRANE_ENDOPLASMIC_RETICULUM_MEMBRANE_NETWORK	GO_NUCLEAR_OUTER_MEMBRANE_ENDOPLASMIC_RETICULUM_MEMBRANE_NETWORK	943	0.37062663	1.5752754	0.0	0.07764153	1.0	9130	tags=34%, list=16%, signal=40%
GO_POSITIVE_REGULATION_OF_TRANSPORT	GO_POSITIVE_REGULATION_OF_TRANSPORT	901	0.37115493	1.5752522	0.0	0.077568375	1.0	9168	tags=33%, list=16%, signal=39%
GO_SISTER_CHROMATID_COHESION	GO_SISTER_CHROMATID_COHESION	101	0.45568457	1.5750924	0.002173913	0.077583686	1.0	13949	tags=52%, list=25%, signal=70%
GO_CELLULAR_RESPONSE_TO_INSULIN_STIMULUS	GO_CELLULAR_RESPONSE_TO_INSULIN_STIMULUS	143	0.4333167	1.5748519	0.0	0.077633604	1.0	13762	tags=52%, list=24%, signal=68%
GO_REGULATION_OF_PROTEIN_KINASE_B_SIGNALING	GO_REGULATION_OF_PROTEIN_KINASE_B_SIGNALING	118	0.4421409	1.5746967	0.0	0.07764039	1.0	8257	tags=39%, list=15%, signal=46%
GO_CELL_CELL_JUNCTION	GO_CELL_CELL_JUNCTION	367	0.3979818	1.5744962	0.0	0.07770666	1.0	8474	tags=33%, list=15%, signal=39%
GO_CLATHRIN_COAT_OF_COATED_PIT	GO_CLATHRIN_COAT_OF_COATED_PIT	16	0.65426844	1.5743754	0.024340771	0.077698275	1.0	15902	tags=81%, list=28%, signal=113%
GO_INTEGRIN_MEDIATED_SIGNALING_PATHWAY	GO_INTEGRIN_MEDIATED_SIGNALING_PATHWAY	80	0.4752316	1.5740865	0.0	0.07776735	1.0	3853	tags=30%, list=7%, signal=32%
GO_POSITIVE_REGULATION_OF_MULTI_ORGANISM_PROCESS	GO_POSITIVE_REGULATION_OF_MULTI_ORGANISM_PROCESS	148	0.431379	1.5740287	0.0	0.07770302	1.0	13422	tags=51%, list=24%, signal=67%
GO_PHOSPHOLIPID_DEPHOSPHORYLATION	GO_PHOSPHOLIPID_DEPHOSPHORYLATION	24	0.5839923	1.573863	0.030991735	0.077722035	1.0	8546	tags=54%, list=15%, signal=64%
GO_RESPONSE_TO_TRANSFORMING_GROWTH_FACTOR_BETA	GO_RESPONSE_TO_TRANSFORMING_GROWTH_FACTOR_BETA	143	0.4364278	1.5734566	0.0	0.07788407	1.0	7307	tags=39%, list=13%, signal=45%
GO_EXTRINSIC_COMPONENT_OF_PLASMA_MEMBRANE	GO_EXTRINSIC_COMPONENT_OF_PLASMA_MEMBRANE	134	0.43342805	1.5734187	0.0	0.07781344	1.0	7286	tags=36%, list=13%, signal=41%
GO_URATE_METABOLIC_PROCESS	GO_URATE_METABOLIC_PROCESS	11	0.73634076	1.5731609	0.030991735	0.07790024	1.0	2768	tags=27%, list=5%, signal=29%
GO_INTRINSIC_APOPTOTIC_SIGNALING_PATHWAY_IN_RESPONSE_TO_DNA_DAMAGE_BY_P53_CLASS_MEDIATOR	GO_INTRINSIC_APOPTOTIC_SIGNALING_PATHWAY_IN_RESPONSE_TO_DNA_DAMAGE_BY_P53_CLASS_MEDIATOR	29	0.5823562	1.5730844	0.002283105	0.077868044	1.0	6919	tags=52%, list=12%, signal=59%
GO_GOLGI_MEMBRANE	GO_GOLGI_MEMBRANE	675	0.37679222	1.572946	0.0	0.07787398	1.0	9086	tags=35%, list=16%, signal=41%
GO_CYTOSKELETAL_PART	GO_CYTOSKELETAL_PART	1364	0.36216807	1.5729222	0.0	0.07780582	1.0	9174	tags=32%, list=16%, signal=38%
GO_REGULATION_OF_IMMUNE_RESPONSE	GO_REGULATION_OF_IMMUNE_RESPONSE	827	0.3721016	1.5726455	0.0	0.07791788	1.0	9345	tags=34%, list=17%, signal=40%
GO_ER_ASSOCIATED_UBIQUITIN_DEPENDENT_PROTEIN_CATABOLIC_PROCESS	GO_ER_ASSOCIATED_UBIQUITIN_DEPENDENT_PROTEIN_CATABOLIC_PROCESS	60	0.49435696	1.5724403	0.0063965884	0.07795537	1.0	9667	tags=45%, list=17%, signal=54%
GO_PROTEIN_K48_LINKED_DEUBIQUITINATION	GO_PROTEIN_K48_LINKED_DEUBIQUITINATION	20	0.6213556	1.5721822	0.024948025	0.07805668	1.0	7234	tags=45%, list=13%, signal=52%
GO_GROWTH_FACTOR_RECEPTOR_BINDING	GO_GROWTH_FACTOR_RECEPTOR_BINDING	128	0.44368967	1.5720135	0.0	0.07805835	1.0	8413	tags=35%, list=15%, signal=41%
GO_POSITIVE_REGULATION_OF_SMOOTH_MUSCLE_CONTRACTION	GO_POSITIVE_REGULATION_OF_SMOOTH_MUSCLE_CONTRACTION	29	0.57327104	1.57191	0.012738854	0.07804737	1.0	11232	tags=48%, list=20%, signal=60%
GO_NUCLEAR_MATRIX	GO_NUCLEAR_MATRIX	96	0.4602146	1.5718874	0.0021141649	0.077969015	1.0	8475	tags=41%, list=15%, signal=48%
GO_REGULATION_OF_SUBSTRATE_ADHESION_DEPENDENT_CELL_SPREADING	GO_REGULATION_OF_SUBSTRATE_ADHESION_DEPENDENT_CELL_SPREADING	40	0.53248495	1.5718325	0.0084566595	0.077909715	1.0	6629	tags=50%, list=12%, signal=57%
GO_PHOSPHORYLATION	GO_PHOSPHORYLATION	1197	0.36505136	1.5717854	0.0	0.0778443	1.0	9084	tags=35%, list=16%, signal=41%
GO_REGULATION_OF_DOPAMINE_SECRETION	GO_REGULATION_OF_DOPAMINE_SECRETION	22	0.6128241	1.5711087	0.01724138	0.0782171	1.0	13924	tags=64%, list=25%, signal=85%
GO_NEGATIVE_REGULATION_OF_CELL_MORPHOGENESIS_INVOLVED_IN_DIFFERENTIATION	GO_NEGATIVE_REGULATION_OF_CELL_MORPHOGENESIS_INVOLVED_IN_DIFFERENTIATION	113	0.44712192	1.5709431	0.0	0.07823909	1.0	7492	tags=35%, list=13%, signal=41%
GO_RESPONSE_TO_ISOQUINOLINE_ALKALOID	GO_RESPONSE_TO_ISOQUINOLINE_ALKALOID	30	0.5701148	1.5705642	0.013215859	0.07840767	1.0	8931	tags=47%, list=16%, signal=55%
GO_REGULATION_OF_PROTEIN_BINDING	GO_REGULATION_OF_PROTEIN_BINDING	167	0.42536712	1.5705503	0.0	0.07833362	1.0	6004	tags=30%, list=11%, signal=33%
GO_NEGATIVE_REGULATION_OF_WNT_SIGNALING_PATHWAY	GO_NEGATIVE_REGULATION_OF_WNT_SIGNALING_PATHWAY	191	0.4150235	1.5702232	0.002232143	0.07847261	1.0	8515	tags=36%, list=15%, signal=42%
GO_DNA_METABOLIC_PROCESS	GO_DNA_METABOLIC_PROCESS	707	0.37551835	1.5696702	0.0	0.0787664	1.0	8973	tags=35%, list=16%, signal=42%
GO_REGULATION_OF_LEUKOCYTE_MIGRATION	GO_REGULATION_OF_LEUKOCYTE_MIGRATION	144	0.43005398	1.569577	0.0	0.07875673	1.0	9272	tags=38%, list=16%, signal=45%
GO_PODOSOME	GO_PODOSOME	23	0.6004964	1.5692576	0.017391304	0.07885946	1.0	13762	tags=74%, list=24%, signal=98%
GO_REGULATION_OF_CELL_DEVELOPMENT	GO_REGULATION_OF_CELL_DEVELOPMENT	803	0.3726862	1.5689731	0.0	0.078970924	1.0	8748	tags=34%, list=16%, signal=39%
GO_GOLGI_APPARATUS_PART	GO_GOLGI_APPARATUS_PART	860	0.36918017	1.5688589	0.0	0.07895061	1.0	9086	tags=34%, list=16%, signal=40%
GO_REGULATION_OF_NERVOUS_SYSTEM_DEVELOPMENT	GO_REGULATION_OF_NERVOUS_SYSTEM_DEVELOPMENT	718	0.3737623	1.5687473	0.0	0.078957625	1.0	9031	tags=33%, list=16%, signal=39%
GO_CHROMOSOME	GO_CHROMOSOME	835	0.36860177	1.5686696	0.0	0.07892306	1.0	8980	tags=34%, list=16%, signal=39%
GO_POSITIVE_REGULATION_OF_CELL_CYCLE_ARREST	GO_POSITIVE_REGULATION_OF_CELL_CYCLE_ARREST	81	0.47024122	1.5686487	0.0	0.07884932	1.0	8980	tags=46%, list=16%, signal=54%
GO_POSITIVE_REGULATION_OF_VIRAL_PROCESS	GO_POSITIVE_REGULATION_OF_VIRAL_PROCESS	84	0.4659397	1.568605	0.004201681	0.07879417	1.0	13264	tags=56%, list=24%, signal=73%
GO_MAINTENANCE_OF_LOCATION_IN_CELL	GO_MAINTENANCE_OF_LOCATION_IN_CELL	94	0.45635077	1.5685648	0.0021505377	0.07872679	1.0	8270	tags=40%, list=15%, signal=47%
GO_GLIAL_CELL_PROJECTION	GO_GLIAL_CELL_PROJECTION	14	0.6851798	1.5685273	0.022312373	0.07866794	1.0	8021	tags=50%, list=14%, signal=58%
GO_LENS_FIBER_CELL_DIFFERENTIATION	GO_LENS_FIBER_CELL_DIFFERENTIATION	25	0.583897	1.568324	0.016701462	0.07869534	1.0	6007	tags=32%, list=11%, signal=36%
GO_NEGATIVE_REGULATION_OF_WOUND_HEALING	GO_NEGATIVE_REGULATION_OF_WOUND_HEALING	58	0.5054478	1.5683174	0.008333334	0.07860986	1.0	7731	tags=41%, list=14%, signal=48%
GO_ANAPHASE_PROMOTING_COMPLEX_DEPENDENT_CATABOLIC_PROCESS	GO_ANAPHASE_PROMOTING_COMPLEX_DEPENDENT_CATABOLIC_PROCESS	76	0.47600132	1.5668027	0.0020703934	0.07964469	1.0	8515	tags=42%, list=15%, signal=50%
GO_POSITIVE_REGULATION_OF_MICROTUBULE_POLYMERIZATION_OR_DEPOLYMERIZATION	GO_POSITIVE_REGULATION_OF_MICROTUBULE_POLYMERIZATION_OR_DEPOLYMERIZATION	22	0.60441756	1.5664457	0.014141414	0.0798111	1.0	6186	tags=45%, list=11%, signal=51%
GO_POSITIVE_REGULATION_OF_EPITHELIAL_TO_MESENCHYMAL_TRANSITION	GO_POSITIVE_REGULATION_OF_EPITHELIAL_TO_MESENCHYMAL_TRANSITION	33	0.5502979	1.5664345	0.011135858	0.079730734	1.0	7307	tags=52%, list=13%, signal=59%
GO_ANTIGEN_RECEPTOR_MEDIATED_SIGNALING_PATHWAY	GO_ANTIGEN_RECEPTOR_MEDIATED_SIGNALING_PATHWAY	191	0.4183771	1.5662962	0.0	0.07975286	1.0	10623	tags=40%, list=19%, signal=50%
GO_ENDOPLASMIC_RETICULUM_PART	GO_ENDOPLASMIC_RETICULUM_PART	1097	0.36351138	1.5662681	0.0	0.07968299	1.0	9130	tags=34%, list=16%, signal=40%
GO_DNA_DIRECTED_RNA_POLYMERASE_II_HOLOENZYME	GO_DNA_DIRECTED_RNA_POLYMERASE_II_HOLOENZYME	95	0.45983136	1.5661538	0.0	0.07965392	1.0	14689	tags=58%, list=26%, signal=78%
GO_RESPONSE_TO_HORMONE	GO_RESPONSE_TO_HORMONE	876	0.37018925	1.5661107	0.0	0.07959456	1.0	9108	tags=33%, list=16%, signal=39%
GO_RESPONSE_TO_TUMOR_NECROSIS_FACTOR	GO_RESPONSE_TO_TUMOR_NECROSIS_FACTOR	223	0.41249377	1.5660772	0.0	0.07951499	1.0	9097	tags=36%, list=16%, signal=43%
GO_MAINTENANCE_OF_CELL_NUMBER	GO_MAINTENANCE_OF_CELL_NUMBER	132	0.43911475	1.5659229	0.0	0.079521224	1.0	11177	tags=45%, list=20%, signal=56%
GO_RESPONSE_TO_BIOTIC_STIMULUS	GO_RESPONSE_TO_BIOTIC_STIMULUS	860	0.36828694	1.5657377	0.0	0.07956162	1.0	8408	tags=29%, list=15%, signal=34%
GO_HIPPO_SIGNALING	GO_HIPPO_SIGNALING	27	0.5820187	1.5655086	0.023157895	0.07961482	1.0	6049	tags=52%, list=11%, signal=58%
GO_NEGATIVE_REGULATION_OF_CELLULAR_RESPONSE_TO_GROWTH_FACTOR_STIMULUS	GO_NEGATIVE_REGULATION_OF_CELLULAR_RESPONSE_TO_GROWTH_FACTOR_STIMULUS	119	0.44337967	1.5652015	0.0	0.079736754	1.0	7542	tags=35%, list=13%, signal=41%
GO_REGULATION_OF_ESTABLISHMENT_OF_PLANAR_POLARITY	GO_REGULATION_OF_ESTABLISHMENT_OF_PLANAR_POLARITY	110	0.44579783	1.5648539	0.004464286	0.0798356	1.0	8970	tags=40%, list=16%, signal=47%
GO_COSTAMERE	GO_COSTAMERE	19	0.62344575	1.5646058	0.023504274	0.07993924	1.0	3916	tags=53%, list=7%, signal=57%
GO_SOMATIC_STEM_CELL_POPULATION_MAINTENANCE	GO_SOMATIC_STEM_CELL_POPULATION_MAINTENANCE	66	0.47916326	1.5645336	0.0	0.07990218	1.0	7800	tags=38%, list=14%, signal=44%
GO_POSITIVE_REGULATION_OF_PEPTIDYL_SERINE_PHOSPHORYLATION	GO_POSITIVE_REGULATION_OF_PEPTIDYL_SERINE_PHOSPHORYLATION	87	0.46004954	1.5643611	0.0020618557	0.07994428	1.0	9983	tags=41%, list=18%, signal=50%
GO_NUCLEAR_BODY	GO_NUCLEAR_BODY	336	0.3983422	1.5642315	0.0	0.07992764	1.0	13650	tags=48%, list=24%, signal=62%
GO_REGULATION_OF_STRESS_ACTIVATED_PROTEIN_KINASE_SIGNALING_CASCADE	GO_REGULATION_OF_STRESS_ACTIVATED_PROTEIN_KINASE_SIGNALING_CASCADE	194	0.41287577	1.5639522	0.0	0.08002415	1.0	6673	tags=29%, list=12%, signal=33%
GO_POSITIVE_REGULATION_OF_EXTRINSIC_APOPTOTIC_SIGNALING_PATHWAY_IN_ABSENCE_OF_LIGAND	GO_POSITIVE_REGULATION_OF_EXTRINSIC_APOPTOTIC_SIGNALING_PATHWAY_IN_ABSENCE_OF_LIGAND	14	0.6696532	1.5636284	0.028985508	0.08013268	1.0	8442	tags=79%, list=15%, signal=92%
GO_COPI_COATED_VESICLE	GO_COPI_COATED_VESICLE	21	0.6179898	1.5635263	0.027237354	0.08012373	1.0	8489	tags=62%, list=15%, signal=73%
GO_REGULATION_OF_AMYLOID_PRECURSOR_PROTEIN_CATABOLIC_PROCESS	GO_REGULATION_OF_AMYLOID_PRECURSOR_PROTEIN_CATABOLIC_PROCESS	10	0.7396481	1.563391	0.030864198	0.08012316	1.0	8408	tags=60%, list=15%, signal=71%
GO_IDENTICAL_PROTEIN_BINDING	GO_IDENTICAL_PROTEIN_BINDING	1157	0.36275133	1.5633054	0.0	0.08009266	1.0	9129	tags=34%, list=16%, signal=40%
GO_PROTEIN_COMPLEX_SUBUNIT_ORGANIZATION	GO_PROTEIN_COMPLEX_SUBUNIT_ORGANIZATION	1461	0.36082658	1.5631958	0.0	0.08009608	1.0	9111	tags=33%, list=16%, signal=38%
GO_PEPTIDYL_SERINE_MODIFICATION	GO_PEPTIDYL_SERINE_MODIFICATION	145	0.434075	1.5629406	0.0	0.08017377	1.0	9007	tags=38%, list=16%, signal=45%
GO_EXTRACELLULAR_MATRIX_DISASSEMBLY	GO_EXTRACELLULAR_MATRIX_DISASSEMBLY	74	0.47132188	1.5626515	0.0	0.080274805	1.0	11225	tags=45%, list=20%, signal=56%
GO_REGULATION_OF_ENDOPLASMIC_RETICULUM_UNFOLDED_PROTEIN_RESPONSE	GO_REGULATION_OF_ENDOPLASMIC_RETICULUM_UNFOLDED_PROTEIN_RESPONSE	26	0.5860015	1.562501	0.015317286	0.080291934	1.0	9079	tags=42%, list=16%, signal=50%
GO_HYDROLASE_ACTIVITY_ACTING_ON_ACID_ANHYDRIDES	GO_HYDROLASE_ACTIVITY_ACTING_ON_ACID_ANHYDRIDES	803	0.36957046	1.5617534	0.0	0.08070023	1.0	9025	tags=34%, list=16%, signal=40%
GO_VIRION_ASSEMBLY	GO_VIRION_ASSEMBLY	36	0.546382	1.5617474	0.016260162	0.08061116	1.0	6502	tags=47%, list=12%, signal=53%
GO_NUCLEAR_PORE_ORGANIZATION	GO_NUCLEAR_PORE_ORGANIZATION	14	0.6891292	1.5616157	0.023504274	0.08060797	1.0	8860	tags=64%, list=16%, signal=76%
GO_COATED_PIT	GO_COATED_PIT	65	0.4906675	1.5613523	0.0021786492	0.08071626	1.0	16118	tags=63%, list=29%, signal=88%
GO_RIBONUCLEOPROTEIN_COMPLEX_LOCALIZATION	GO_RIBONUCLEOPROTEIN_COMPLEX_LOCALIZATION	115	0.44703028	1.5610638	0.002283105	0.08084893	1.0	15689	tags=58%, list=28%, signal=81%
GO_EXOCYTOSIS	GO_EXOCYTOSIS	302	0.39872685	1.5608174	0.0	0.080939025	1.0	7239	tags=34%, list=13%, signal=39%
GO_PRERIBOSOME	GO_PRERIBOSOME	59	0.49254102	1.5607733	0.0042643924	0.0808799	1.0	9095	tags=37%, list=16%, signal=44%
GO_INTERLEUKIN_1_PRODUCTION	GO_INTERLEUKIN_1_PRODUCTION	15	0.6535742	1.5607616	0.03966597	0.080805175	1.0	5272	tags=40%, list=9%, signal=44%
GO_PEPTIDYL_LYSINE_MODIFICATION	GO_PEPTIDYL_LYSINE_MODIFICATION	288	0.40094402	1.5606486	0.0	0.08079191	1.0	9136	tags=35%, list=16%, signal=42%
GO_MEMBRANE_REGION	GO_MEMBRANE_REGION	1103	0.3619265	1.5592502	0.0	0.08164486	1.0	9168	tags=32%, list=16%, signal=38%
GO_ASTROCYTE_DIFFERENTIATION	GO_ASTROCYTE_DIFFERENTIATION	38	0.54109174	1.5588466	0.010822511	0.08184376	1.0	5812	tags=39%, list=10%, signal=44%
GO_GOLGI_RIBBON_FORMATION	GO_GOLGI_RIBBON_FORMATION	11	0.7242544	1.5586449	0.016701462	0.081886426	1.0	4429	tags=45%, list=8%, signal=49%
GO_MISFOLDED_PROTEIN_BINDING	GO_MISFOLDED_PROTEIN_BINDING	12	0.71100855	1.5585687	0.029535865	0.08184651	1.0	9667	tags=75%, list=17%, signal=91%
GO_PYRIMIDINE_RIBONUCLEOSIDE_METABOLIC_PROCESS	GO_PYRIMIDINE_RIBONUCLEOSIDE_METABOLIC_PROCESS	31	0.5593847	1.5584714	0.00862069	0.081822306	1.0	6811	tags=42%, list=12%, signal=48%
GO_CELLULAR_PROTEIN_COMPLEX_DISASSEMBLY	GO_CELLULAR_PROTEIN_COMPLEX_DISASSEMBLY	119	0.44047266	1.5583249	0.0	0.08184536	1.0	14304	tags=51%, list=25%, signal=69%
GO_ROUGH_ENDOPLASMIC_RETICULUM	GO_ROUGH_ENDOPLASMIC_RETICULUM	68	0.4743312	1.5581313	0.0044345898	0.0818661	1.0	12719	tags=46%, list=23%, signal=59%
GO_REGULATION_OF_TRANSCRIPTION_FACTOR_IMPORT_INTO_NUCLEUS	GO_REGULATION_OF_TRANSCRIPTION_FACTOR_IMPORT_INTO_NUCLEUS	94	0.45629188	1.5579429	0.0	0.08192075	1.0	9097	tags=39%, list=16%, signal=47%
GO_MICROTUBULE_POLYMERIZATION	GO_MICROTUBULE_POLYMERIZATION	26	0.57573754	1.5577098	0.016877636	0.081984974	1.0	9025	tags=46%, list=16%, signal=55%
GO_NEGATIVE_REGULATION_OF_KINASE_ACTIVITY	GO_NEGATIVE_REGULATION_OF_KINASE_ACTIVITY	244	0.40147397	1.5573252	0.0	0.08214123	1.0	8977	tags=34%, list=16%, signal=41%
GO_RESPONSE_TO_PEPTIDE	GO_RESPONSE_TO_PEPTIDE	395	0.38749215	1.5573016	0.0	0.08206213	1.0	9108	tags=33%, list=16%, signal=39%
GO_IMMUNOGLOBULIN_RECEPTOR_BINDING	GO_IMMUNOGLOBULIN_RECEPTOR_BINDING	26	0.5764743	1.5572393	0.01268499	0.08200256	1.0	10623	tags=35%, list=19%, signal=43%
GO_POSITIVE_REGULATION_OF_TYPE_I_INTERFERON_PRODUCTION	GO_POSITIVE_REGULATION_OF_TYPE_I_INTERFERON_PRODUCTION	69	0.4855414	1.5571258	0.0021881838	0.08199202	1.0	7320	tags=43%, list=13%, signal=50%
GO_LOCALIZATION_WITHIN_MEMBRANE	GO_LOCALIZATION_WITHIN_MEMBRANE	120	0.4408982	1.5568098	0.0	0.082108304	1.0	7082	tags=37%, list=13%, signal=42%
GO_REGULATION_OF_CELL_CELL_ADHESION	GO_REGULATION_OF_CELL_CELL_ADHESION	366	0.38941345	1.5567365	0.0	0.082058795	1.0	8417	tags=33%, list=15%, signal=38%
GO_TRANSMEMBRANE_RECEPTOR_PROTEIN_SERINE_THREONINE_KINASE_SIGNALING_PATHWAY	GO_TRANSMEMBRANE_RECEPTOR_PROTEIN_SERINE_THREONINE_KINASE_SIGNALING_PATHWAY	188	0.416494	1.556603	0.0	0.08206583	1.0	7307	tags=35%, list=13%, signal=40%
GO_NUCLEAR_ENVELOPE_ORGANIZATION	GO_NUCLEAR_ENVELOPE_ORGANIZATION	76	0.47328502	1.5564377	0.0	0.08207499	1.0	8902	tags=39%, list=16%, signal=47%
GO_T_HELPER_1_TYPE_IMMUNE_RESPONSE	GO_T_HELPER_1_TYPE_IMMUNE_RESPONSE	19	0.62074536	1.555711	0.024590164	0.08251074	1.0	12224	tags=63%, list=22%, signal=81%
GO_INCLUSION_BODY	GO_INCLUSION_BODY	67	0.4837678	1.5555532	0.010893246	0.08252912	1.0	9091	tags=42%, list=16%, signal=50%
GO_REGULATION_OF_DNA_BIOSYNTHETIC_PROCESS	GO_REGULATION_OF_DNA_BIOSYNTHETIC_PROCESS	91	0.45728883	1.5554287	0.0	0.08252568	1.0	9432	tags=41%, list=17%, signal=49%
GO_CELLULAR_RESPONSE_TO_DNA_DAMAGE_STIMULUS	GO_CELLULAR_RESPONSE_TO_DNA_DAMAGE_STIMULUS	674	0.3708139	1.554216	0.0	0.08327121	1.0	9143	tags=35%, list=16%, signal=42%
GO_NEGATIVE_REGULATION_OF_CELLULAR_CATABOLIC_PROCESS	GO_NEGATIVE_REGULATION_OF_CELLULAR_CATABOLIC_PROCESS	149	0.420066	1.5541917	0.0021978023	0.083191894	1.0	10200	tags=39%, list=18%, signal=47%
GO_MACROMOLECULE_METHYLATION	GO_MACROMOLECULE_METHYLATION	179	0.41724986	1.5541534	0.0	0.08312994	1.0	8596	tags=38%, list=15%, signal=45%
GO_DENDRITIC_CELL_DIFFERENTIATION	GO_DENDRITIC_CELL_DIFFERENTIATION	32	0.5496971	1.5540837	0.011086474	0.08307795	1.0	6989	tags=41%, list=12%, signal=46%
GO_FIBRINOLYSIS	GO_FIBRINOLYSIS	21	0.61390865	1.5540668	0.037199125	0.08299903	1.0	4827	tags=48%, list=9%, signal=52%
GO_RESPONSE_TO_UV_C	GO_RESPONSE_TO_UV_C	11	0.7219328	1.5538623	0.032520324	0.083050914	1.0	8233	tags=45%, list=15%, signal=53%
GO_HISTONE_MRNA_METABOLIC_PROCESS	GO_HISTONE_MRNA_METABOLIC_PROCESS	28	0.5677424	1.5535296	0.021008404	0.08319692	1.0	8645	tags=39%, list=15%, signal=46%
GO_POSITIVE_REGULATION_OF_JUN_KINASE_ACTIVITY	GO_POSITIVE_REGULATION_OF_JUN_KINASE_ACTIVITY	60	0.48914152	1.5532521	0.0061728396	0.083304204	1.0	6154	tags=32%, list=11%, signal=36%
GO_STAGA_COMPLEX	GO_STAGA_COMPLEX	14	0.67278653	1.5529546	0.02742616	0.083411224	1.0	9006	tags=50%, list=16%, signal=60%
GO_REGULATION_OF_TRANSPORT	GO_REGULATION_OF_TRANSPORT	1743	0.35504186	1.5529137	0.0	0.083357275	1.0	9137	tags=32%, list=16%, signal=37%
GO_AUTOPHAGY	GO_AUTOPHAGY	369	0.38648295	1.5527264	0.0	0.08339127	1.0	9091	tags=34%, list=16%, signal=40%
GO_CLATHRIN_COAT_OF_ENDOCYTIC_VESICLE	GO_CLATHRIN_COAT_OF_ENDOCYTIC_VESICLE	12	0.6880886	1.5526161	0.030303031	0.08338578	1.0	8970	tags=58%, list=16%, signal=69%
GO_POSITIVE_REGULATION_OF_STRESS_ACTIVATED_PROTEIN_KINASE_SIGNALING_CASCADE	GO_POSITIVE_REGULATION_OF_STRESS_ACTIVATED_PROTEIN_KINASE_SIGNALING_CASCADE	132	0.43590608	1.5524615	0.0	0.08338168	1.0	6673	tags=32%, list=12%, signal=36%
GO_RESPONSE_TO_SALT_STRESS	GO_RESPONSE_TO_SALT_STRESS	19	0.6262782	1.5520705	0.024291499	0.08358552	1.0	8076	tags=53%, list=14%, signal=61%
GO_REGULATED_EXOCYTOSIS	GO_REGULATED_EXOCYTOSIS	216	0.4067737	1.5520418	0.0	0.08351465	1.0	7239	tags=36%, list=13%, signal=41%
GO_MOVEMENT_OF_CELL_OR_SUBCELLULAR_COMPONENT	GO_MOVEMENT_OF_CELL_OR_SUBCELLULAR_COMPONENT	1225	0.3582741	1.5519887	0.0	0.08345913	1.0	9168	tags=33%, list=16%, signal=38%
GO_COVALENT_CHROMATIN_MODIFICATION	GO_COVALENT_CHROMATIN_MODIFICATION	323	0.38961095	1.551984	0.0	0.083375156	1.0	9136	tags=34%, list=16%, signal=40%
GO_REGULATION_OF_CELL_CYCLE	GO_REGULATION_OF_CELL_CYCLE	909	0.36483884	1.5518056	0.0	0.08338249	1.0	9142	tags=35%, list=16%, signal=41%
GO_NEGATIVE_REGULATION_OF_CELL_PROJECTION_ORGANIZATION	GO_NEGATIVE_REGULATION_OF_CELL_PROJECTION_ORGANIZATION	140	0.4295108	1.5517696	0.0	0.08332325	1.0	8407	tags=35%, list=15%, signal=41%
GO_PROTEIN_DEPOLYMERIZATION	GO_PROTEIN_DEPOLYMERIZATION	24	0.59633315	1.5516138	0.032467533	0.08332906	1.0	5708	tags=42%, list=10%, signal=46%
GO_RESPONSE_TO_NERVE_GROWTH_FACTOR	GO_RESPONSE_TO_NERVE_GROWTH_FACTOR	37	0.5354654	1.551533	0.01048218	0.08328924	1.0	9665	tags=46%, list=17%, signal=55%
GO_GLAND_MORPHOGENESIS	GO_GLAND_MORPHOGENESIS	97	0.45659474	1.5513668	0.0020833334	0.083306015	1.0	7320	tags=42%, list=13%, signal=49%
GO_COLLAGEN_BINDING	GO_COLLAGEN_BINDING	60	0.48836547	1.5512395	0.004464286	0.08330754	1.0	7307	tags=38%, list=13%, signal=44%
GO_ANGIOGENESIS_INVOLVED_IN_WOUND_HEALING	GO_ANGIOGENESIS_INVOLVED_IN_WOUND_HEALING	14	0.6710437	1.5512373	0.024886878	0.08322049	1.0	9558	tags=64%, list=17%, signal=77%
GO_REGULATION_OF_DNA_METHYLATION	GO_REGULATION_OF_DNA_METHYLATION	17	0.6442796	1.5510842	0.041152265	0.0832562	1.0	14236	tags=65%, list=25%, signal=87%
GO_RESPONSE_TO_AMINE	GO_RESPONSE_TO_AMINE	48	0.50066996	1.5510836	0.0043290043	0.083169386	1.0	12765	tags=54%, list=23%, signal=70%
GO_INO80_TYPE_COMPLEX	GO_INO80_TYPE_COMPLEX	21	0.61501515	1.551077	0.017391304	0.08308463	1.0	13503	tags=71%, list=24%, signal=94%
GO_POSITIVE_REGULATION_OF_CYTOKINESIS	GO_POSITIVE_REGULATION_OF_CYTOKINESIS	35	0.5381804	1.5510689	0.013245033	0.08300191	1.0	10548	tags=46%, list=19%, signal=56%
GO_POSITIVE_REGULATION_OF_CELL_PROLIFERATION	GO_POSITIVE_REGULATION_OF_CELL_PROLIFERATION	791	0.36547893	1.5502601	0.0	0.083493836	1.0	7628	tags=30%, list=14%, signal=34%
GO_PHOSPHATIDYLINOSITOL_MONOPHOSPHATE_PHOSPHATASE_ACTIVITY	GO_PHOSPHATIDYLINOSITOL_MONOPHOSPHATE_PHOSPHATASE_ACTIVITY	14	0.68677	1.5502411	0.02991453	0.08341831	1.0	7101	tags=57%, list=13%, signal=65%
GO_NEURON_PROJECTION	GO_NEURON_PROJECTION	912	0.36534584	1.5498972	0.0	0.08359201	1.0	9254	tags=31%, list=16%, signal=37%
GO_MALE_SEX_DETERMINATION	GO_MALE_SEX_DETERMINATION	13	0.690163	1.5494581	0.045454547	0.08380709	1.0	7521	tags=46%, list=13%, signal=53%
GO_EPITHELIAL_CELL_DIFFERENTIATION	GO_EPITHELIAL_CELL_DIFFERENTIATION	481	0.37911212	1.5492761	0.0	0.08382523	1.0	13875	tags=44%, list=25%, signal=58%
GO_LABYRINTHINE_LAYER_DEVELOPMENT	GO_LABYRINTHINE_LAYER_DEVELOPMENT	44	0.51197636	1.5492431	0.010752688	0.08377402	1.0	13705	tags=59%, list=24%, signal=78%
GO_NEURON_PROJECTION_DEVELOPMENT	GO_NEURON_PROJECTION_DEVELOPMENT	527	0.37551096	1.5491679	0.0	0.08373075	1.0	8971	tags=33%, list=16%, signal=38%
GO_CATION_TRANSPORTING_ATPASE_COMPLEX	GO_CATION_TRANSPORTING_ATPASE_COMPLEX	16	0.6545823	1.5489391	0.026970955	0.08380457	1.0	11792	tags=63%, list=21%, signal=79%
GO_CHROMOSOME_ORGANIZATION	GO_CHROMOSOME_ORGANIZATION	958	0.36057374	1.5486534	0.0	0.08392461	1.0	9006	tags=32%, list=16%, signal=37%
GO_REGULATION_OF_DEVELOPMENTAL_GROWTH	GO_REGULATION_OF_DEVELOPMENTAL_GROWTH	284	0.39461884	1.5484287	0.0	0.08397791	1.0	8413	tags=33%, list=15%, signal=39%
GO_POSITIVE_REGULATION_OF_PROTEIN_COMPLEX_DISASSEMBLY	GO_POSITIVE_REGULATION_OF_PROTEIN_COMPLEX_DISASSEMBLY	23	0.6029752	1.5481807	0.024844721	0.084059335	1.0	6578	tags=43%, list=12%, signal=49%
GO_POSITIVE_REGULATION_OF_AXON_EXTENSION	GO_POSITIVE_REGULATION_OF_AXON_EXTENSION	35	0.53728867	1.5478853	0.008928572	0.08419993	1.0	6186	tags=37%, list=11%, signal=42%
GO_REGULATION_OF_RESPONSE_TO_DNA_DAMAGE_STIMULUS	GO_REGULATION_OF_RESPONSE_TO_DNA_DAMAGE_STIMULUS	136	0.42941356	1.5477924	0.0	0.08416341	1.0	14976	tags=53%, list=27%, signal=72%
GO_PLASMA_MEMBRANE_ORGANIZATION	GO_PLASMA_MEMBRANE_ORGANIZATION	200	0.41174003	1.5477179	0.0	0.084119864	1.0	9128	tags=40%, list=16%, signal=47%
GO_REGULATION_OF_CAMP_MEDIATED_SIGNALING	GO_REGULATION_OF_CAMP_MEDIATED_SIGNALING	23	0.5963437	1.5473288	0.029761905	0.08429315	1.0	8950	tags=43%, list=16%, signal=52%
GO_NUCLEOTIDE_SALVAGE	GO_NUCLEOTIDE_SALVAGE	13	0.6993788	1.5468183	0.028397566	0.08454891	1.0	8763	tags=62%, list=16%, signal=73%
GO_REGULATION_OF_CELL_DIFFERENTIATION	GO_REGULATION_OF_CELL_DIFFERENTIATION	1430	0.35508493	1.5467606	0.0	0.08451066	1.0	9130	tags=33%, list=16%, signal=38%
GO_MEMORY	GO_MEMORY	95	0.45861363	1.5467211	0.0022371365	0.08444304	1.0	9097	tags=39%, list=16%, signal=46%
GO_COPPER_ION_HOMEOSTASIS	GO_COPPER_ION_HOMEOSTASIS	16	0.6467641	1.546541	0.024640657	0.084500656	1.0	5261	tags=44%, list=9%, signal=48%
GO_AGING	GO_AGING	261	0.399209	1.5464481	0.0	0.08449207	1.0	9971	tags=34%, list=18%, signal=42%
GO_NEGATIVE_REGULATION_OF_PROTEIN_MODIFICATION_PROCESS	GO_NEGATIVE_REGULATION_OF_PROTEIN_MODIFICATION_PROCESS	595	0.37350848	1.5457417	0.0	0.08487751	1.0	8799	tags=33%, list=16%, signal=38%
GO_REGULATION_OF_BLOOD_VESSEL_ENDOTHELIAL_CELL_MIGRATION	GO_REGULATION_OF_BLOOD_VESSEL_ENDOTHELIAL_CELL_MIGRATION	50	0.5122322	1.5452045	0.0042283298	0.085152924	1.0	6787	tags=40%, list=12%, signal=45%
GO_ACUTE_INFLAMMATORY_RESPONSE	GO_ACUTE_INFLAMMATORY_RESPONSE	73	0.4739068	1.5450923	0.006355932	0.085147075	1.0	10247	tags=40%, list=18%, signal=49%
GO_PROTEIN_PHOSPHATASE_TYPE_1_COMPLEX	GO_PROTEIN_PHOSPHATASE_TYPE_1_COMPLEX	13	0.6986787	1.5450834	0.037401576	0.08506246	1.0	8997	tags=62%, list=16%, signal=73%
GO_POSITIVE_REGULATION_OF_CELL_DIFFERENTIATION	GO_POSITIVE_REGULATION_OF_CELL_DIFFERENTIATION	792	0.36562958	1.544956	0.0	0.085078694	1.0	9112	tags=34%, list=16%, signal=40%
GO_REGULATION_OF_MITOTIC_CELL_CYCLE	GO_REGULATION_OF_MITOTIC_CELL_CYCLE	450	0.37998495	1.5449297	0.0	0.08500886	1.0	9123	tags=37%, list=16%, signal=44%
GO_MACROMOLECULAR_COMPLEX_DISASSEMBLY	GO_MACROMOLECULAR_COMPLEX_DISASSEMBLY	177	0.41581646	1.5449033	0.0	0.0849357	1.0	9091	tags=37%, list=16%, signal=44%
GO_ACUTE_PHASE_RESPONSE	GO_ACUTE_PHASE_RESPONSE	43	0.5177902	1.5446475	0.008658009	0.085026674	1.0	5812	tags=33%, list=10%, signal=36%
GO_MAINTENANCE_OF_PROTEIN_LOCATION_IN_NUCLEUS	GO_MAINTENANCE_OF_PROTEIN_LOCATION_IN_NUCLEUS	14	0.67719716	1.5444918	0.042510122	0.08504878	1.0	7741	tags=50%, list=14%, signal=58%
GO_ENTRAINMENT_OF_CIRCADIAN_CLOCK_BY_PHOTOPERIOD	GO_ENTRAINMENT_OF_CIRCADIAN_CLOCK_BY_PHOTOPERIOD	19	0.6196877	1.5444651	0.028747434	0.08497574	1.0	7400	tags=63%, list=13%, signal=73%
GO_RESPONSE_TO_NITROGEN_COMPOUND	GO_RESPONSE_TO_NITROGEN_COMPOUND	834	0.3650699	1.5442816	0.0	0.08502849	1.0	9132	tags=33%, list=16%, signal=38%
GO_NEGATIVE_REGULATION_OF_CELL_CYCLE_G1_S_PHASE_TRANSITION	GO_NEGATIVE_REGULATION_OF_CELL_CYCLE_G1_S_PHASE_TRANSITION	92	0.45374042	1.543919	0.0021459227	0.085195586	1.0	9051	tags=45%, list=16%, signal=53%
GO_ANATOMICAL_STRUCTURE_FORMATION_INVOLVED_IN_MORPHOGENESIS	GO_ANATOMICAL_STRUCTURE_FORMATION_INVOLVED_IN_MORPHOGENESIS	921	0.3627799	1.543849	0.0	0.08515171	1.0	9142	tags=34%, list=16%, signal=40%
GO_COATED_VESICLE_MEMBRANE	GO_COATED_VESICLE_MEMBRANE	133	0.42889145	1.5436764	0.0	0.085162476	1.0	9086	tags=41%, list=16%, signal=49%
GO_POSITIVE_REGULATION_OF_VIRAL_RELEASE_FROM_HOST_CELL	GO_POSITIVE_REGULATION_OF_VIRAL_RELEASE_FROM_HOST_CELL	15	0.6624993	1.5430112	0.032258064	0.08558111	1.0	8881	tags=60%, list=16%, signal=71%
GO_MRNA_CLEAVAGE	GO_MRNA_CLEAVAGE	17	0.644669	1.5424337	0.02783726	0.08590718	1.0	8561	tags=59%, list=15%, signal=69%
GO_ORGAN_REGENERATION	GO_ORGAN_REGENERATION	82	0.45960674	1.5423504	0.0022779044	0.08588261	1.0	7872	tags=39%, list=14%, signal=45%
GO_BLOC_1_COMPLEX	GO_BLOC_1_COMPLEX	11	0.7164677	1.542269	0.0554371	0.08585281	1.0	15650	tags=73%, list=28%, signal=101%
GO_CELLULAR_GLUCOSE_HOMEOSTASIS	GO_CELLULAR_GLUCOSE_HOMEOSTASIS	72	0.46235135	1.5417724	0.008510638	0.08612838	1.0	13805	tags=53%, list=25%, signal=70%
GO_POSITIVE_REGULATION_OF_BINDING	GO_POSITIVE_REGULATION_OF_BINDING	127	0.43613282	1.5417521	0.0	0.0860623	1.0	6004	tags=31%, list=11%, signal=35%
GO_POSITIVE_REGULATION_OF_SKELETAL_MUSCLE_TISSUE_DEVELOPMENT	GO_POSITIVE_REGULATION_OF_SKELETAL_MUSCLE_TISSUE_DEVELOPMENT	26	0.57055044	1.5417264	0.023305085	0.08599621	1.0	15461	tags=65%, list=27%, signal=90%
GO_REGULATION_OF_CELL_CYCLE_ARREST	GO_REGULATION_OF_CELL_CYCLE_ARREST	102	0.44530982	1.5416473	0.002105263	0.08594835	1.0	8980	tags=41%, list=16%, signal=49%
GO_NEGATIVE_REGULATION_OF_ORGAN_GROWTH	GO_NEGATIVE_REGULATION_OF_ORGAN_GROWTH	21	0.60010606	1.5413438	0.025695931	0.08605546	1.0	14648	tags=57%, list=26%, signal=77%
GO_SMALL_NUCLEOLAR_RIBONUCLEOPROTEIN_COMPLEX	GO_SMALL_NUCLEOLAR_RIBONUCLEOPROTEIN_COMPLEX	18	0.6237149	1.541215	0.024439918	0.08605616	1.0	13036	tags=67%, list=23%, signal=87%
GO_POSITIVE_REGULATION_OF_TRANSCRIPTION_FROM_RNA_POLYMERASE_II_PROMOTER	GO_POSITIVE_REGULATION_OF_TRANSCRIPTION_FROM_RNA_POLYMERASE_II_PROMOTER	980	0.35937363	1.5411758	0.0	0.08598857	1.0	8525	tags=30%, list=15%, signal=35%
GO_PHOSPHATIDYLINOSITOL_DEPHOSPHORYLATION	GO_PHOSPHATIDYLINOSITOL_DEPHOSPHORYLATION	23	0.5908046	1.5410994	0.025052192	0.08595871	1.0	8546	tags=57%, list=15%, signal=67%
GO_POSITIVE_REGULATION_OF_MAP_KINASE_ACTIVITY	GO_POSITIVE_REGULATION_OF_MAP_KINASE_ACTIVITY	202	0.40591508	1.5409073	0.0	0.08604215	1.0	8276	tags=36%, list=15%, signal=42%
GO_BETA_AMYLOID_METABOLIC_PROCESS	GO_BETA_AMYLOID_METABOLIC_PROCESS	14	0.6741653	1.5406252	0.026262626	0.08619124	1.0	9047	tags=50%, list=16%, signal=60%
GO_SECRETION_BY_CELL	GO_SECRETION_BY_CELL	473	0.3756842	1.5401644	0.0	0.08641882	1.0	7239	tags=32%, list=13%, signal=36%
GO_NBAF_COMPLEX	GO_NBAF_COMPLEX	14	0.6719827	1.5396516	0.04024145	0.08669059	1.0	7627	tags=57%, list=14%, signal=66%
GO_REGULATION_OF_GTPASE_ACTIVITY	GO_REGULATION_OF_GTPASE_ACTIVITY	652	0.37030935	1.539543	0.0	0.08665652	1.0	9065	tags=34%, list=16%, signal=40%
GO_LEUKOCYTE_MIGRATION_INVOLVED_IN_INFLAMMATORY_RESPONSE	GO_LEUKOCYTE_MIGRATION_INVOLVED_IN_INFLAMMATORY_RESPONSE	11	0.7190963	1.5386547	0.040650405	0.08714821	1.0	8251	tags=55%, list=15%, signal=64%
GO_GLUCOSE_BINDING	GO_GLUCOSE_BINDING	12	0.7109283	1.5386353	0.04989605	0.08707295	1.0	15809	tags=92%, list=28%, signal=127%
GO_POSITIVE_REGULATION_OF_LYMPHOCYTE_DIFFERENTIATION	GO_POSITIVE_REGULATION_OF_LYMPHOCYTE_DIFFERENTIATION	77	0.46248505	1.5384878	0.0045045046	0.08709426	1.0	8944	tags=42%, list=16%, signal=49%
GO_PLATELET_DERIVED_GROWTH_FACTOR_RECEPTOR_SIGNALING_PATHWAY	GO_PLATELET_DERIVED_GROWTH_FACTOR_RECEPTOR_SIGNALING_PATHWAY	34	0.53560233	1.5384858	0.02296451	0.08701213	1.0	13511	tags=65%, list=24%, signal=85%
GO_LATE_ENDOSOME	GO_LATE_ENDOSOME	202	0.4076271	1.5384675	0.0022727272	0.08694611	1.0	9091	tags=36%, list=16%, signal=43%
GO_CONTRACTILE_ACTIN_FILAMENT_BUNDLE_ASSEMBLY	GO_CONTRACTILE_ACTIN_FILAMENT_BUNDLE_ASSEMBLY	14	0.68986434	1.5384094	0.04661017	0.08690326	1.0	6111	tags=50%, list=11%, signal=56%
GO_NUCLEOTIDE_EXCISION_REPAIR_PREINCISION_COMPLEX_STABILIZATION	GO_NUCLEOTIDE_EXCISION_REPAIR_PREINCISION_COMPLEX_STABILIZATION	21	0.6083477	1.538251	0.020920502	0.08691701	1.0	8973	tags=57%, list=16%, signal=68%
GO_REGULATION_OF_PROTEIN_LOCALIZATION_TO_NUCLEUS	GO_REGULATION_OF_PROTEIN_LOCALIZATION_TO_NUCLEUS	214	0.40734667	1.5379822	0.0	0.08701922	1.0	9238	tags=37%, list=16%, signal=44%
GO_CYTOPLASMIC_SEQUESTERING_OF_PROTEIN	GO_CYTOPLASMIC_SEQUESTERING_OF_PROTEIN	40	0.51952523	1.5375595	0.01039501	0.08722785	1.0	9751	tags=50%, list=17%, signal=60%
GO_EPITHELIAL_CELL_DEVELOPMENT	GO_EPITHELIAL_CELL_DEVELOPMENT	182	0.41413054	1.535875	0.0	0.08842014	1.0	9054	tags=37%, list=16%, signal=44%
GO_REGULATION_OF_INTERLEUKIN_1_PRODUCTION	GO_REGULATION_OF_INTERLEUKIN_1_PRODUCTION	57	0.48799446	1.5355881	0.0021929825	0.08855584	1.0	4694	tags=32%, list=8%, signal=34%
GO_BRANCHING_MORPHOGENESIS_OF_AN_EPITHELIAL_TUBE	GO_BRANCHING_MORPHOGENESIS_OF_AN_EPITHELIAL_TUBE	131	0.43374714	1.5354617	0.0	0.08855392	1.0	8076	tags=39%, list=14%, signal=45%
GO_REGULATION_OF_PROTEIN_OLIGOMERIZATION	GO_REGULATION_OF_PROTEIN_OLIGOMERIZATION	30	0.54692525	1.5353934	0.012658228	0.08851329	1.0	16767	tags=83%, list=30%, signal=119%
GO_GUANOSINE_CONTAINING_COMPOUND_BIOSYNTHETIC_PROCESS	GO_GUANOSINE_CONTAINING_COMPOUND_BIOSYNTHETIC_PROCESS	15	0.66707206	1.5353496	0.037328094	0.08846404	1.0	6428	tags=47%, list=11%, signal=53%
GO_UNFOLDED_PROTEIN_BINDING	GO_UNFOLDED_PROTEIN_BINDING	98	0.44617012	1.5352924	0.0	0.08841651	1.0	8639	tags=39%, list=15%, signal=46%
GO_MOLTING_CYCLE	GO_MOLTING_CYCLE	82	0.4594997	1.5345006	0.006185567	0.08884372	1.0	7800	tags=39%, list=14%, signal=45%
GO_RESPONSE_TO_MECHANICAL_STIMULUS	GO_RESPONSE_TO_MECHANICAL_STIMULUS	207	0.40363264	1.5344284	0.0	0.0888101	1.0	9097	tags=38%, list=16%, signal=45%
GO_UBIQUITIN_LIKE_PROTEIN_LIGASE_ACTIVITY	GO_UBIQUITIN_LIKE_PROTEIN_LIGASE_ACTIVITY	195	0.4055627	1.5343616	0.002469136	0.08877813	1.0	8795	tags=37%, list=16%, signal=44%
GO_CCR4_NOT_COMPLEX	GO_CCR4_NOT_COMPLEX	13	0.67535806	1.5341696	0.037109375	0.08882888	1.0	8685	tags=62%, list=15%, signal=73%
GO_PEPTIDASE_REGULATOR_ACTIVITY	GO_PEPTIDASE_REGULATOR_ACTIVITY	208	0.4026411	1.5337974	0.0	0.08901574	1.0	8021	tags=33%, list=14%, signal=39%
GO_TOR_SIGNALING	GO_TOR_SIGNALING	16	0.64272314	1.5335641	0.038617887	0.08911175	1.0	8021	tags=56%, list=14%, signal=66%
GO_RESPONSE_TO_TOPOLOGICALLY_INCORRECT_PROTEIN	GO_RESPONSE_TO_TOPOLOGICALLY_INCORRECT_PROTEIN	157	0.41988206	1.5329591	0.0	0.08946091	1.0	9091	tags=36%, list=16%, signal=42%
GO_POSITIVE_REGULATION_OF_CELL_DEVELOPMENT	GO_POSITIVE_REGULATION_OF_CELL_DEVELOPMENT	457	0.37813282	1.5329008	0.0	0.08943033	1.0	8624	tags=34%, list=15%, signal=40%
GO_PROTEIN_HORMONE_RECEPTOR_ACTIVITY	GO_PROTEIN_HORMONE_RECEPTOR_ACTIVITY	12	0.6912642	1.5328544	0.046563193	0.08936657	1.0	10825	tags=67%, list=19%, signal=83%
GO_POSITIVE_REGULATION_OF_DNA_RECOMBINATION	GO_POSITIVE_REGULATION_OF_DNA_RECOMBINATION	18	0.6272543	1.5328488	0.034836065	0.08928904	1.0	7320	tags=44%, list=13%, signal=51%
GO_REGULATION_OF_CELLULAR_RESPONSE_TO_INSULIN_STIMULUS	GO_REGULATION_OF_CELLULAR_RESPONSE_TO_INSULIN_STIMULUS	58	0.48621234	1.5326724	0.0021786492	0.0893543	1.0	9238	tags=41%, list=16%, signal=49%
GO_REGULATION_OF_NFAT_PROTEIN_IMPORT_INTO_NUCLEUS	GO_REGULATION_OF_NFAT_PROTEIN_IMPORT_INTO_NUCLEUS	17	0.6393328	1.5323008	0.026970955	0.089521065	1.0	3039	tags=47%, list=5%, signal=50%
GO_I_KAPPAB_KINASE_NF_KAPPAB_SIGNALING	GO_I_KAPPAB_KINASE_NF_KAPPAB_SIGNALING	69	0.46790633	1.5318396	0.0064655175	0.089744344	1.0	8933	tags=43%, list=16%, signal=52%
GO_RESPONSE_TO_AMPHETAMINE	GO_RESPONSE_TO_AMPHETAMINE	30	0.5568199	1.531578	0.023655914	0.089849114	1.0	12349	tags=63%, list=22%, signal=81%
GO_NEURON_PROJECTION_MORPHOGENESIS	GO_NEURON_PROJECTION_MORPHOGENESIS	391	0.379284	1.5313812	0.0	0.08991705	1.0	8971	tags=34%, list=16%, signal=40%
GO_BASAL_LAMINA	GO_BASAL_LAMINA	21	0.60331863	1.5306153	0.035789475	0.090373315	1.0	2094	tags=38%, list=4%, signal=40%
GO_PYRIMIDINE_RIBONUCLEOSIDE_CATABOLIC_PROCESS	GO_PYRIMIDINE_RIBONUCLEOSIDE_CATABOLIC_PROCESS	11	0.7205831	1.5305415	0.056155507	0.09032666	1.0	6811	tags=55%, list=12%, signal=62%
GO_REGULATION_OF_TYROSINE_PHOSPHORYLATION_OF_STAT3_PROTEIN	GO_REGULATION_OF_TYROSINE_PHOSPHORYLATION_OF_STAT3_PROTEIN	44	0.51067805	1.530322	0.010570824	0.09038903	1.0	8442	tags=43%, list=15%, signal=51%
GO_REGULATION_OF_VASCULATURE_DEVELOPMENT	GO_REGULATION_OF_VASCULATURE_DEVELOPMENT	225	0.40339196	1.5298045	0.0	0.09070533	1.0	8738	tags=36%, list=16%, signal=42%
GO_TRANSCRIPTION_FACTOR_ACTIVITY_PROTEIN_BINDING	GO_TRANSCRIPTION_FACTOR_ACTIVITY_PROTEIN_BINDING	576	0.37054732	1.5297725	0.0	0.09064618	1.0	9104	tags=32%, list=16%, signal=38%
GO_PROTEIN_K48_LINKED_UBIQUITINATION	GO_PROTEIN_K48_LINKED_UBIQUITINATION	47	0.5031713	1.5292971	0.008733625	0.09088443	1.0	8795	tags=43%, list=16%, signal=50%
GO_ORGANELLE_LOCALIZATION	GO_ORGANELLE_LOCALIZATION	397	0.3797077	1.5292077	0.0	0.090878606	1.0	8943	tags=36%, list=16%, signal=43%
GO_NUCLEAR_TRANSCRIPTION_FACTOR_COMPLEX	GO_NUCLEAR_TRANSCRIPTION_FACTOR_COMPLEX	127	0.4336647	1.5285449	0.0	0.09127245	1.0	9006	tags=38%, list=16%, signal=45%
GO_REGULATION_OF_I_KAPPAB_KINASE_NF_KAPPAB_SIGNALING	GO_REGULATION_OF_I_KAPPAB_KINASE_NF_KAPPAB_SIGNALING	228	0.40265366	1.5280299	0.0	0.09155519	1.0	9129	tags=38%, list=16%, signal=45%
GO_PHOSPHOTRANSFERASE_ACTIVITY_FOR_OTHER_SUBSTITUTED_PHOSPHATE_GROUPS	GO_PHOSPHOTRANSFERASE_ACTIVITY_FOR_OTHER_SUBSTITUTED_PHOSPHATE_GROUPS	18	0.61684364	1.5278454	0.034557234	0.091606945	1.0	3225	tags=39%, list=6%, signal=41%
GO_COGNITION	GO_COGNITION	245	0.3936885	1.5277209	0.0	0.09160406	1.0	9132	tags=34%, list=16%, signal=41%
GO_PROTEIN_FOLDING	GO_PROTEIN_FOLDING	215	0.40063846	1.5276047	0.0	0.09160619	1.0	8950	tags=33%, list=16%, signal=40%
GO_POSITIVE_REGULATION_OF_PEPTIDYL_TYROSINE_PHOSPHORYLATION	GO_POSITIVE_REGULATION_OF_PEPTIDYL_TYROSINE_PHOSPHORYLATION	159	0.4142367	5276-01-01	0.0	0.09152281	1.0	7062	tags=31%, list=13%, signal=36%
GO_VIRUS_RECEPTOR_ACTIVITY	GO_VIRUS_RECEPTOR_ACTIVITY	65	0.47550938	1.5271298	0.006302521	0.09183156	1.0	7228	tags=28%, list=13%, signal=32%
GO_POSITIVE_REGULATION_OF_CELL_ACTIVATION	GO_POSITIVE_REGULATION_OF_CELL_ACTIVATION	303	0.3882214	1.5271012	0.0	0.09176338	1.0	9129	tags=33%, list=16%, signal=39%
GO_GAP_JUNCTION	GO_GAP_JUNCTION	30	0.5565001	1.5270603	0.021598272	0.09170044	1.0	7186	tags=33%, list=13%, signal=38%
GO_REGULATION_OF_PROTEIN_AUTOPHOSPHORYLATION	GO_REGULATION_OF_PROTEIN_AUTOPHOSPHORYLATION	35	0.52563685	1.526782	0.017391304	0.09183044	1.0	9238	tags=46%, list=16%, signal=55%
GO_EXTRACELLULAR_MATRIX_BINDING	GO_EXTRACELLULAR_MATRIX_BINDING	48	0.5013297	1.5266583	0.006329114	0.09183284	1.0	3993	tags=29%, list=7%, signal=31%
GO_P53_BINDING	GO_P53_BINDING	66	0.4723266	1.5261043	0.004597701	0.09216668	1.0	9136	tags=38%, list=16%, signal=45%
GO_PURINE_NUCLEOSIDE_MONOPHOSPHATE_BIOSYNTHETIC_PROCESS	GO_PURINE_NUCLEOSIDE_MONOPHOSPHATE_BIOSYNTHETIC_PROCESS	58	0.48118302	1.5257293	0.00867679	0.09233685	1.0	16430	tags=67%, list=29%, signal=95%
GO_NUCLEAR_ENVELOPE_REASSEMBLY	GO_NUCLEAR_ENVELOPE_REASSEMBLY	17	0.6409956	1.5252534	0.030172413	0.09259099	1.0	12587	tags=71%, list=22%, signal=91%
GO_PROTEIN_TYROSINE_PHOSPHATASE_ACTIVITY	GO_PROTEIN_TYROSINE_PHOSPHATASE_ACTIVITY	100	0.4380675	1.5251383	0.0021598272	0.092596024	1.0	8071	tags=35%, list=14%, signal=41%
GO_GROWTH_FACTOR_BINDING	GO_GROWTH_FACTOR_BINDING	122	0.42919064	1.5250717	0.0045351475	0.092553325	1.0	7628	tags=37%, list=14%, signal=43%
GO_NEURON_RECOGNITION	GO_NEURON_RECOGNITION	33	0.535892	1.5250664	0.01984127	0.09246819	1.0	7360	tags=42%, list=13%, signal=49%
GO_PHOSPHOLIPID_BINDING	GO_PHOSPHOLIPID_BINDING	348	0.38355827	1.5249107	0.0	0.09248497	1.0	8726	tags=32%, list=16%, signal=38%
GO_CELL_ADHESION_MEDIATED_BY_INTEGRIN	GO_CELL_ADHESION_MEDIATED_BY_INTEGRIN	12	0.6987164	1.5247746	0.055555556	0.09251	1.0	735	tags=33%, list=1%, signal=34%
GO_MITOGEN_ACTIVATED_PROTEIN_KINASE_BINDING	GO_MITOGEN_ACTIVATED_PROTEIN_KINASE_BINDING	24	0.5845376	1.5247544	0.020703934	0.09243869	1.0	8860	tags=50%, list=16%, signal=59%
GO_REGULATION_OF_DNA_REPLICATION	GO_REGULATION_OF_DNA_REPLICATION	155	0.4136949	1.5247355	0.0	0.09236577	1.0	9238	tags=38%, list=16%, signal=45%
GO_PIGMENT_ACCUMULATION	GO_PIGMENT_ACCUMULATION	10	0.7284878	1.5246471	0.060194176	0.09234868	1.0	5402	tags=50%, list=10%, signal=55%
GO_IMPORT_INTO_CELL	GO_IMPORT_INTO_CELL	37	0.5267852	1.5245695	0.014799154	0.09231157	1.0	6136	tags=38%, list=11%, signal=42%
GO_ACROSOME_ASSEMBLY	GO_ACROSOME_ASSEMBLY	11	0.70231664	1.5244713	0.0501002	0.092303015	1.0	13454	tags=64%, list=24%, signal=84%
GO_NEGATIVE_REGULATION_OF_TRANSMEMBRANE_RECEPTOR_PROTEIN_SERINE_THREONINE_KINASE_SIGNALING_PATHWAY	GO_NEGATIVE_REGULATION_OF_TRANSMEMBRANE_RECEPTOR_PROTEIN_SERINE_THREONINE_KINASE_SIGNALING_PATHWAY	101	0.44023177	1.5242953	0.002202643	0.0923315	1.0	6832	tags=32%, list=12%, signal=36%
GO_PROTEIN_UBIQUITINATION	GO_PROTEIN_UBIQUITINATION	614	0.3686794	1.523967	0.0	0.09249084	1.0	8795	tags=35%, list=16%, signal=41%
GO_ANDROGEN_RECEPTOR_SIGNALING_PATHWAY	GO_ANDROGEN_RECEPTOR_SIGNALING_PATHWAY	40	0.52566147	1.5238754	0.006369427	0.09245698	1.0	14624	tags=63%, list=26%, signal=84%
GO_GENETIC_IMPRINTING	GO_GENETIC_IMPRINTING	20	0.6053709	1.5236908	0.020366598	0.09248842	1.0	5197	tags=45%, list=9%, signal=50%
GO_CELLULAR_RESPONSE_TO_ORGANIC_CYCLIC_COMPOUND	GO_CELLULAR_RESPONSE_TO_ORGANIC_CYCLIC_COMPOUND	449	0.37603188	1.5233026	0.0	0.09265588	1.0	9132	tags=35%, list=16%, signal=42%
GO_CYTOPLASMIC_SIDE_OF_MEMBRANE	GO_CYTOPLASMIC_SIDE_OF_MEMBRANE	167	0.41430464	1.5230855	0.0	0.09273103	1.0	9108	tags=41%, list=16%, signal=49%
GO_CELL_ADHESION_MOLECULE_BINDING	GO_CELL_ADHESION_MOLECULE_BINDING	177	0.40750307	1.5227599	0.0022522523	0.09288299	1.0	7405	tags=35%, list=13%, signal=40%
GO_NEGATIVE_REGULATION_OF_BINDING	GO_NEGATIVE_REGULATION_OF_BINDING	129	0.42407137	1.522421	0.0022988506	0.093064584	1.0	8943	tags=33%, list=16%, signal=40%
GO_MATERNAL_PROCESS_INVOLVED_IN_FEMALE_PREGNANCY	GO_MATERNAL_PROCESS_INVOLVED_IN_FEMALE_PREGNANCY	59	0.4824847	1.5220997	0.002079002	0.093215704	1.0	9665	tags=41%, list=17%, signal=49%
GO_BONE_REMODELING	GO_BONE_REMODELING	35	0.5367364	1.5220748	0.03164557	0.09315292	1.0	6720	tags=40%, list=12%, signal=45%
GO_CHROMOSOME_SEGREGATION	GO_CHROMOSOME_SEGREGATION	251	0.39791074	1.5218307	0.0	0.093254894	1.0	15359	tags=52%, list=27%, signal=71%
GO_PROTEASOME_ACCESSORY_COMPLEX	GO_PROTEASOME_ACCESSORY_COMPLEX	24	0.58659536	1.5214107	0.027083334	0.09344678	1.0	8515	tags=46%, list=15%, signal=54%
GO_REGULATION_OF_T_CELL_RECEPTOR_SIGNALING_PATHWAY	GO_REGULATION_OF_T_CELL_RECEPTOR_SIGNALING_PATHWAY	27	0.5537179	1.521247	0.015452539	0.09349722	1.0	8071	tags=44%, list=14%, signal=52%
GO_NEGATIVE_REGULATION_OF_PHOSPHORYLATION	GO_NEGATIVE_REGULATION_OF_PHOSPHORYLATION	408	0.3744089	1.5199933	0.0	0.09435981	1.0	9002	tags=33%, list=16%, signal=39%
GO_NEGATIVE_REGULATION_OF_PROTEIN_SERINE_THREONINE_KINASE_ACTIVITY	GO_NEGATIVE_REGULATION_OF_PROTEIN_SERINE_THREONINE_KINASE_ACTIVITY	125	0.42728546	1.5196735	0.0	0.094480574	1.0	8977	tags=36%, list=16%, signal=43%
GO_ERAD_PATHWAY	GO_ERAD_PATHWAY	73	0.46705022	1.5192144	0.0042918455	0.09469794	1.0	9667	tags=44%, list=17%, signal=53%
GO_TRANSCRIPTION_FACTOR_BINDING	GO_TRANSCRIPTION_FACTOR_BINDING	520	0.36910245	1.5191649	0.0	0.09464082	1.0	8054	tags=31%, list=14%, signal=36%
GO_PHOSPHATE_CONTAINING_COMPOUND_METABOLIC_PROCESS	GO_PHOSPHATE_CONTAINING_COMPOUND_METABOLIC_PROCESS	1911	0.34622848	1.5191264	0.0	0.09459053	1.0	9163	tags=33%, list=16%, signal=38%
GO_MEMBRANE_PROTEIN_ECTODOMAIN_PROTEOLYSIS	GO_MEMBRANE_PROTEIN_ECTODOMAIN_PROTEOLYSIS	21	0.6059962	1.5191189	0.024489796	0.0945122	1.0	9047	tags=52%, list=16%, signal=62%
GO_POSITIVE_REGULATION_OF_CELL_CELL_ADHESION	GO_POSITIVE_REGULATION_OF_CELL_CELL_ADHESION	235	0.39430285	1.5186939	0.0	0.094752766	1.0	9084	tags=35%, list=16%, signal=42%
GO_REGULATION_OF_MITOCHONDRION_ORGANIZATION	GO_REGULATION_OF_MITOCHONDRION_ORGANIZATION	202	0.4000072	1.5181305	0.0	0.09507103	1.0	8076	tags=34%, list=14%, signal=40%
GO_CIRCULATORY_SYSTEM_DEVELOPMENT	GO_CIRCULATORY_SYSTEM_DEVELOPMENT	765	0.35943356	1.517971	0.0	0.09511815	1.0	7800	tags=31%, list=14%, signal=35%
GO_ASTROCYTE_DEVELOPMENT	GO_ASTROCYTE_DEVELOPMENT	19	0.619592	1.5179566	0.02838428	0.09504125	1.0	3543	tags=37%, list=6%, signal=39%
GO_NEGATIVE_REGULATION_OF_CELL_CYCLE	GO_NEGATIVE_REGULATION_OF_CELL_CYCLE	409	0.378431	1.5175952	0.0	0.09524809	1.0	9123	tags=37%, list=16%, signal=43%
GO_POSITIVE_REGULATION_OF_PROTEIN_AUTOPHOSPHORYLATION	GO_POSITIVE_REGULATION_OF_PROTEIN_AUTOPHOSPHORYLATION	21	0.5950404	1.5175661	0.024242423	0.09517782	1.0	2796	tags=43%, list=5%, signal=45%
GO_TRANSCRIPTION_COACTIVATOR_ACTIVITY	GO_TRANSCRIPTION_COACTIVATOR_ACTIVITY	291	0.38910243	1.5173343	0.0	0.095244244	1.0	9103	tags=33%, list=16%, signal=39%
GO_REGULATION_OF_STEROID_METABOLIC_PROCESS	GO_REGULATION_OF_STEROID_METABOLIC_PROCESS	73	0.46460274	1.517331	0.0022573364	0.09515932	1.0	7584	tags=32%, list=13%, signal=36%
GO_POSITIVE_REGULATION_OF_GLIAL_CELL_DIFFERENTIATION	GO_POSITIVE_REGULATION_OF_GLIAL_CELL_DIFFERENTIATION	31	0.5433984	1.5171856	0.018828452	0.09517302	1.0	7519	tags=42%, list=13%, signal=48%
GO_CELLULAR_RESPONSE_TO_INTERLEUKIN_1	GO_CELLULAR_RESPONSE_TO_INTERLEUKIN_1	84	0.45254862	1.5169858	0.0068965517	0.09524519	1.0	12553	tags=40%, list=22%, signal=52%
GO_POSITIVE_REGULATION_OF_CYTOKINE_PRODUCTION	GO_POSITIVE_REGULATION_OF_CYTOKINE_PRODUCTION	362	0.3779304	1.516937	0.0	0.095212735	1.0	7027	tags=29%, list=12%, signal=33%
GO_DNA_DIRECTED_RNA_POLYMERASE_III_COMPLEX	GO_DNA_DIRECTED_RNA_POLYMERASE_III_COMPLEX	18	0.60863084	1.5167753	0.024242423	0.09525227	1.0	7006	tags=50%, list=12%, signal=57%
GO_INTERCALATED_DISC	GO_INTERCALATED_DISC	51	0.4953856	1.5165374	0.014861995	0.0953396	1.0	7250	tags=45%, list=13%, signal=52%
GO_NEGATIVE_REGULATION_OF_CELL_CYCLE_PHASE_TRANSITION	GO_NEGATIVE_REGULATION_OF_CELL_CYCLE_PHASE_TRANSITION	138	0.4194552	1.5164607	0.0	0.09530066	1.0	13860	tags=54%, list=25%, signal=71%
GO_ATPASE_ACTIVITY	GO_ATPASE_ACTIVITY	421	0.37559447	1.5162542	0.0	0.09535649	1.0	8974	tags=33%, list=16%, signal=40%
GO_VASCULOGENESIS	GO_VASCULOGENESIS	58	0.48205647	1.5160847	0.008888889	0.095380075	1.0	9054	tags=45%, list=16%, signal=53%
GO_RESPONSE_TO_METAL_ION	GO_RESPONSE_TO_METAL_ION	327	0.3845475	1.5160098	0.0	0.095362514	1.0	8408	tags=30%, list=15%, signal=35%
GO_NEGATIVE_REGULATION_OF_CATION_TRANSMEMBRANE_TRANSPORT	GO_NEGATIVE_REGULATION_OF_CATION_TRANSMEMBRANE_TRANSPORT	59	0.47227308	1.5156683	0.006423983	0.095527135	1.0	5248	tags=32%, list=9%, signal=35%
GO_REGULATION_OF_SMALL_GTPASE_MEDIATED_SIGNAL_TRANSDUCTION	GO_REGULATION_OF_SMALL_GTPASE_MEDIATED_SIGNAL_TRANSDUCTION	273	0.38828257	1.5156332	0.0	0.09546715	1.0	7800	tags=33%, list=14%, signal=38%
GO_SUPRAMOLECULAR_FIBER	GO_SUPRAMOLECULAR_FIBER	644	0.36377427	1.5154967	0.0	0.095464446	1.0	13675	tags=39%, list=24%, signal=52%
GO_INTRINSIC_COMPONENT_OF_ORGANELLE_MEMBRANE	GO_INTRINSIC_COMPONENT_OF_ORGANELLE_MEMBRANE	247	0.3944333	1.5151571	0.0	0.09561739	1.0	9007	tags=38%, list=16%, signal=45%
GO_NEGATIVE_REGULATION_OF_SMOOTH_MUSCLE_CELL_MIGRATION	GO_NEGATIVE_REGULATION_OF_SMOOTH_MUSCLE_CELL_MIGRATION	16	0.63509357	1.514663	0.034408603	0.09589009	1.0	1917	tags=38%, list=3%, signal=39%
GO_ATP_BIOSYNTHETIC_PROCESS	GO_ATP_BIOSYNTHETIC_PROCESS	32	0.53906244	1.514519	0.02096436	0.09590255	1.0	16430	tags=66%, list=29%, signal=93%
GO_LYMPHOCYTE_CHEMOTAXIS	GO_LYMPHOCYTE_CHEMOTAXIS	37	0.5263452	1.5143937	0.019067796	0.09589271	1.0	11378	tags=38%, list=20%, signal=47%
GO_CHAPERONE_BINDING	GO_CHAPERONE_BINDING	79	0.46215725	1.5141388	0.006535948	0.09602994	1.0	16001	tags=62%, list=28%, signal=87%
GO_SPINDLE_POLE	GO_SPINDLE_POLE	115	0.4277574	1.5139445	0.0021786492	0.09608802	1.0	13979	tags=50%, list=25%, signal=66%
GO_GENE_SILENCING	GO_GENE_SILENCING	200	0.40112895	1.5133096	0.0	0.096461035	1.0	8860	tags=35%, list=16%, signal=41%
GO_POSITIVE_REGULATION_OF_VIRAL_TRANSCRIPTION	GO_POSITIVE_REGULATION_OF_VIRAL_TRANSCRIPTION	35	0.5312306	1.5125918	0.013215859	0.096942544	1.0	13264	tags=54%, list=24%, signal=71%
GO_CORONARY_VASCULATURE_DEVELOPMENT	GO_CORONARY_VASCULATURE_DEVELOPMENT	35	0.5324679	1.5123318	0.023354564	0.09702181	1.0	5126	tags=34%, list=9%, signal=38%
GO_RNA_POLYMERASE_II_TRANSCRIPTION_FACTOR_COMPLEX	GO_RNA_POLYMERASE_II_TRANSCRIPTION_FACTOR_COMPLEX	101	0.43814173	1.51231	0.0022883294	0.09696109	1.0	9006	tags=40%, list=16%, signal=47%
GO_INTERLEUKIN_1_RECEPTOR_BINDING	GO_INTERLEUKIN_1_RECEPTOR_BINDING	16	0.63346386	1.5122442	0.04077253	0.096919924	1.0	12396	tags=63%, list=22%, signal=80%
GO_EPIDERMAL_CELL_DIFFERENTIATION	GO_EPIDERMAL_CELL_DIFFERENTIATION	140	0.41860735	1.5121245	0.0	0.09690288	1.0	13821	tags=47%, list=25%, signal=62%
GO_GLUCOSE_CATABOLIC_PROCESS	GO_GLUCOSE_CATABOLIC_PROCESS	28	0.55959857	1.5121186	0.032608695	0.096819945	1.0	14509	tags=64%, list=26%, signal=87%
GO_CYTOKINE_RECEPTOR_BINDING	GO_CYTOKINE_RECEPTOR_BINDING	265	0.38816136	1.5118632	0.0	0.096909	1.0	7537	tags=29%, list=13%, signal=34%
GO_NEGATIVE_REGULATION_OF_AUTOPHAGY	GO_NEGATIVE_REGULATION_OF_AUTOPHAGY	51	0.48955774	1.5118587	0.013015185	0.096824594	1.0	8021	tags=41%, list=14%, signal=48%
GO_TRANSFERASE_ACTIVITY_TRANSFERRING_PHOSPHORUS_CONTAINING_GROUPS	GO_TRANSFERASE_ACTIVITY_TRANSFERRING_PHOSPHORUS_CONTAINING_GROUPS	956	0.3546687	1.5117534	0.0	0.09682057	1.0	9012	tags=33%, list=16%, signal=39%
GO_ORGANONITROGEN_COMPOUND_METABOLIC_PROCESS	GO_ORGANONITROGEN_COMPOUND_METABOLIC_PROCESS	1723	0.34512317	1.511752	0.0	0.096734814	1.0	9163	tags=33%, list=16%, signal=38%
GO_ENDOCYTIC_RECYCLING	GO_ENDOCYTIC_RECYCLING	23	0.58394724	1.5113765	0.033126295	0.09695186	1.0	7591	tags=48%, list=13%, signal=55%
GO_REGULATION_OF_VASCULAR_PERMEABILITY	GO_REGULATION_OF_VASCULAR_PERMEABILITY	30	0.54854673	1.5110707	0.02258727	0.097064056	1.0	9084	tags=53%, list=16%, signal=64%
GO_REGULATION_OF_RNA_SPLICING	GO_REGULATION_OF_RNA_SPLICING	93	0.44415134	1.5108792	0.0	0.09712652	1.0	15897	tags=57%, list=28%, signal=79%
GO_PROTEIN_SECRETION	GO_PROTEIN_SECRETION	111	0.43764415	1.5107881	0.0	0.09709955	1.0	5801	tags=34%, list=10%, signal=38%
GO_DNA_REPAIR	GO_DNA_REPAIR	447	0.37359113	1.5105418	0.0	0.09720203	1.0	9143	tags=35%, list=16%, signal=41%
GO_PROTEIN_K11_LINKED_UBIQUITINATION	GO_PROTEIN_K11_LINKED_UBIQUITINATION	27	0.5501993	1.5100797	0.027083334	0.09744268	1.0	6987	tags=37%, list=12%, signal=42%
GO_CHROMATIN_REMODELING	GO_CHROMATIN_REMODELING	144	0.41843358	1.5099217	0.0	0.09746968	1.0	8365	tags=39%, list=15%, signal=46%
GO_REGULATION_OF_PROTEIN_TARGETING	GO_REGULATION_OF_PROTEIN_TARGETING	289	0.3858018	1.5096295	0.0	0.097579435	1.0	9097	tags=34%, list=16%, signal=40%
GO_ADENYLATE_CYCLASE_ACTIVATING_DOPAMINE_RECEPTOR_SIGNALING_PATHWAY	GO_ADENYLATE_CYCLASE_ACTIVATING_DOPAMINE_RECEPTOR_SIGNALING_PATHWAY	12	0.6902972	1.5095954	0.056842104	0.09752535	1.0	14221	tags=75%, list=25%, signal=100%
GO_NUCLEOTIDE_SUGAR_BIOSYNTHETIC_PROCESS	GO_NUCLEOTIDE_SUGAR_BIOSYNTHETIC_PROCESS	19	0.60162926	1.5093453	0.033472802	0.09760307	1.0	8419	tags=53%, list=15%, signal=62%
GO_MICROTUBULE_NUCLEATION	GO_MICROTUBULE_NUCLEATION	18	0.6249748	1.5089825	0.035714287	0.09775563	1.0	9025	tags=50%, list=16%, signal=60%
GO_REGULATION_OF_EPITHELIAL_TO_MESENCHYMAL_TRANSITION	GO_REGULATION_OF_EPITHELIAL_TO_MESENCHYMAL_TRANSITION	64	0.46428862	1.5086416	0.004608295	0.097901426	1.0	8535	tags=42%, list=15%, signal=50%
GO_CLATHRIN_COATED_VESICLE	GO_CLATHRIN_COATED_VESICLE	154	0.41013768	1.508208	0.0	0.09816097	1.0	9086	tags=37%, list=16%, signal=44%
GO_REGULATION_OF_REACTIVE_OXYGEN_SPECIES_METABOLIC_PROCESS	GO_REGULATION_OF_REACTIVE_OXYGEN_SPECIES_METABOLIC_PROCESS	149	0.41695505	1.5079814	0.0	0.09823815	1.0	9751	tags=37%, list=17%, signal=45%
GO_RESPONSE_TO_MINERALOCORTICOID	GO_RESPONSE_TO_MINERALOCORTICOID	34	0.5360632	1.5068833	0.0246085	0.09894041	1.0	3477	tags=35%, list=6%, signal=38%
GO_REGULATION_OF_EXTRINSIC_APOPTOTIC_SIGNALING_PATHWAY_VIA_DEATH_DOMAIN_RECEPTORS	GO_REGULATION_OF_EXTRINSIC_APOPTOTIC_SIGNALING_PATHWAY_VIA_DEATH_DOMAIN_RECEPTORS	54	0.47952068	1.5067251	0.004255319	0.09894712	1.0	6937	tags=37%, list=12%, signal=42%
GO_AMINOGLYCAN_METABOLIC_PROCESS	GO_AMINOGLYCAN_METABOLIC_PROCESS	162	0.407948	1.5063628	0.0	0.099116296	1.0	7641	tags=30%, list=14%, signal=35%
GO_CELLULAR_RESPONSE_TO_ACID_CHEMICAL	GO_CELLULAR_RESPONSE_TO_ACID_CHEMICAL	167	0.4105791	1.5057113	0.0023474179	0.099518076	1.0	8468	tags=38%, list=15%, signal=45%
GO_POSITIVE_REGULATION_OF_CELL_SIZE	GO_POSITIVE_REGULATION_OF_CELL_SIZE	14	0.6603519	1.5055579	0.035639413	0.09956399	1.0	6780	tags=50%, list=12%, signal=57%
GO_REGULATION_OF_COAGULATION	GO_REGULATION_OF_COAGULATION	86	0.4416961	1.5054121	0.0044444446	0.09956216	1.0	7731	tags=36%, list=14%, signal=42%
GO_REGULATION_OF_CHOLESTEROL_BIOSYNTHETIC_PROCESS	GO_REGULATION_OF_CHOLESTEROL_BIOSYNTHETIC_PROCESS	13	0.68814737	1.5053971	0.048565123	0.099486664	1.0	7584	tags=62%, list=13%, signal=71%
GO_TRANSPORT_VESICLE	GO_TRANSPORT_VESICLE	324	0.38092944	1.5053574	0.0	0.09942844	1.0	9254	tags=35%, list=16%, signal=42%
GO_SECRETION	GO_SECRETION	572	0.3648606	1.505038	0.0	0.099595934	1.0	8507	tags=33%, list=15%, signal=39%
GO_POSITIVE_REGULATION_OF_CHROMOSOME_ORGANIZATION	GO_POSITIVE_REGULATION_OF_CHROMOSOME_ORGANIZATION	141	0.4162965	1.5050018	0.0	0.09953929	1.0	8973	tags=35%, list=16%, signal=42%
GO_MYOBLAST_DIFFERENTIATION	GO_MYOBLAST_DIFFERENTIATION	37	0.51983243	1.5047618	0.014227643	0.09962686	1.0	3461	tags=30%, list=6%, signal=32%
GO_NEGATIVE_REGULATION_OF_CELL_GROWTH	GO_NEGATIVE_REGULATION_OF_CELL_GROWTH	165	0.40944955	1.5046809	0.0	0.09959345	1.0	9112	tags=38%, list=16%, signal=45%
GO_NEGATIVE_REGULATION_OF_RECEPTOR_MEDIATED_ENDOCYTOSIS	GO_NEGATIVE_REGULATION_OF_RECEPTOR_MEDIATED_ENDOCYTOSIS	17	0.63541704	1.5045105	0.03726708	0.09963697	1.0	14874	tags=76%, list=26%, signal=104%
GO_NUCLEOTIDYLTRANSFERASE_ACTIVITY	GO_NUCLEOTIDYLTRANSFERASE_ACTIVITY	123	0.4280036	1.5045085	0.0	0.099552445	1.0	8854	tags=38%, list=16%, signal=45%
GO_LIGAND_DEPENDENT_NUCLEAR_RECEPTOR_TRANSCRIPTION_COACTIVATOR_ACTIVITY	GO_LIGAND_DEPENDENT_NUCLEAR_RECEPTOR_TRANSCRIPTION_COACTIVATOR_ACTIVITY	51	0.48238364	1.5044557	0.008350731	0.09951504	1.0	6502	tags=35%, list=12%, signal=40%
GO_BASOLATERAL_PLASMA_MEMBRANE	GO_BASOLATERAL_PLASMA_MEMBRANE	208	0.3998361	1.5043447	0.0	0.09951191	1.0	7600	tags=32%, list=14%, signal=37%
GO_MICROTUBULE_CYTOSKELETON	GO_MICROTUBULE_CYTOSKELETON	1000	0.3504521	1.5042799	0.0	0.09948343	1.0	9111	tags=34%, list=16%, signal=39%
GO_REGULATION_OF_OXIDOREDUCTASE_ACTIVITY	GO_REGULATION_OF_OXIDOREDUCTASE_ACTIVITY	90	0.44446507	1.5040001	0.011160715	0.09961593	1.0	9665	tags=40%, list=17%, signal=48%
GO_CELL_DEVELOPMENT	GO_CELL_DEVELOPMENT	1380	0.3466954	1.5039967	0.0	0.09953331	1.0	9054	tags=31%, list=16%, signal=36%
GO_POSITIVE_REGULATION_OF_TRANSCRIPTION_FACTOR_IMPORT_INTO_NUCLEUS	GO_POSITIVE_REGULATION_OF_TRANSCRIPTION_FACTOR_IMPORT_INTO_NUCLEUS	50	0.49620822	1.5036074	0.0124223605	0.09970882	1.0	9097	tags=46%, list=16%, signal=55%
GO_GLUCOSAMINE_CONTAINING_COMPOUND_METABOLIC_PROCESS	GO_GLUCOSAMINE_CONTAINING_COMPOUND_METABOLIC_PROCESS	25	0.57542616	1.5033722	0.0373444	0.09978595	1.0	3552	tags=40%, list=6%, signal=43%
GO_PEPTIDASE_INHIBITOR_ACTIVITY	GO_PEPTIDASE_INHIBITOR_ACTIVITY	173	0.4048218	1.5033448	0.0047281324	0.099721946	1.0	10673	tags=39%, list=19%, signal=48%
GO_CHONDROCYTE_DIFFERENTIATION	GO_CHONDROCYTE_DIFFERENTIATION	59	0.47297707	1.5030527	0.016563147	0.09985645	1.0	3783	tags=31%, list=7%, signal=33%
GO_REGULATION_OF_WNT_SIGNALING_PATHWAY	GO_REGULATION_OF_WNT_SIGNALING_PATHWAY	301	0.38170183	1.5029919	0.0	0.09981096	1.0	8862	tags=36%, list=16%, signal=42%
GO_REGULATION_OF_GLYCOPROTEIN_METABOLIC_PROCESS	GO_REGULATION_OF_GLYCOPROTEIN_METABOLIC_PROCESS	39	0.5045648	1.502394	0.027484143	0.10017871	1.0	5298	tags=36%, list=9%, signal=40%
GO_SECRETORY_VESICLE	GO_SECRETORY_VESICLE	452	0.37385195	1.5021899	0.0	0.10025844	1.0	7277	tags=30%, list=13%, signal=34%
GO_NEGATIVE_REGULATION_OF_DEVELOPMENTAL_GROWTH	GO_NEGATIVE_REGULATION_OF_DEVELOPMENTAL_GROWTH	83	0.450647	1.5019487	0.006741573	0.10037179	1.0	7984	tags=34%, list=14%, signal=39%
GO_PROTEIN_COMPLEX_INVOLVED_IN_CELL_ADHESION	GO_PROTEIN_COMPLEX_INVOLVED_IN_CELL_ADHESION	30	0.5483406	1.5017425	0.03318584	0.100432836	1.0	3392	tags=37%, list=6%, signal=39%
GO_CHROMOSOME_CONDENSATION	GO_CHROMOSOME_CONDENSATION	30	0.54756504	1.5016214	0.027139874	0.10042116	1.0	13643	tags=50%, list=24%, signal=66%
GO_DNA_DEPENDENT_DNA_REPLICATION	GO_DNA_DEPENDENT_DNA_REPLICATION	90	0.43500575	1.5013988	0.0069284067	0.10048518	1.0	8925	tags=38%, list=16%, signal=45%
GO_MICROTUBULE	GO_MICROTUBULE	386	0.37316912	1.5012655	0.0	0.10048445	1.0	9174	tags=34%, list=16%, signal=40%
GO_PROTEASOME_COMPLEX	GO_PROTEASOME_COMPLEX	76	0.45667922	1.500695	0.010638298	0.10082683	1.0	8639	tags=42%, list=15%, signal=50%
GO_REGULATION_OF_HOMOTYPIC_CELL_CELL_ADHESION	GO_REGULATION_OF_HOMOTYPIC_CELL_CELL_ADHESION	296	0.38465163	1.5000279	0.0	0.10121937	1.0	8333	tags=32%, list=15%, signal=37%
GO_RNA_CAP_BINDING	GO_RNA_CAP_BINDING	11	0.6995263	1.4998096	0.059548255	0.10129612	1.0	12681	tags=82%, list=23%, signal=106%
GO_CYTOPLASMIC_MRNA_PROCESSING_BODY_ASSEMBLY	GO_CYTOPLASMIC_MRNA_PROCESSING_BODY_ASSEMBLY	12	0.6782768	1.4995078	0.055555556	0.10145283	1.0	8385	tags=67%, list=15%, signal=78%
GO_ENDOPLASMIC_RETICULUM_SUBCOMPARTMENT	GO_ENDOPLASMIC_RETICULUM_SUBCOMPARTMENT	15	0.6328419	1.4994781	0.033333335	0.10139126	1.0	5787	tags=47%, list=10%, signal=52%
GO_POSITIVE_REGULATION_OF_MONOCYTE_CHEMOTAXIS	GO_POSITIVE_REGULATION_OF_MONOCYTE_CHEMOTAXIS	15	0.6271039	1.4994762	0.042016808	0.10130686	1.0	14484	tags=73%, list=26%, signal=99%
GO_UDP_GALACTOSYLTRANSFERASE_ACTIVITY	GO_UDP_GALACTOSYLTRANSFERASE_ACTIVITY	26	0.5627104	1.4993904	0.021231422	0.10127472	1.0	14382	tags=65%, list=26%, signal=88%
GO_MATURATION_OF_LSU_RRNA	GO_MATURATION_OF_LSU_RRNA	13	0.66125876	1.4990554	0.054166667	0.10144341	1.0	16716	tags=85%, list=30%, signal=120%
GO_POSITIVE_REGULATION_OF_CELL_GROWTH	GO_POSITIVE_REGULATION_OF_CELL_GROWTH	144	0.4164152	1.4987873	0.0	0.10156859	1.0	6186	tags=28%, list=11%, signal=31%
GO_ERYTHROCYTE_HOMEOSTASIS	GO_ERYTHROCYTE_HOMEOSTASIS	70	0.466106	1.4986953	0.002202643	0.101536326	1.0	6608	tags=36%, list=12%, signal=40%
GO_NEGATIVE_REGULATION_OF_GENE_EXPRESSION	GO_NEGATIVE_REGULATION_OF_GENE_EXPRESSION	1441	0.3453532	1.4985474	0.0	0.101545274	1.0	9174	tags=32%, list=16%, signal=37%
GO_RECEPTOR_SIGNALING_COMPLEX_SCAFFOLD_ACTIVITY	GO_RECEPTOR_SIGNALING_COMPLEX_SCAFFOLD_ACTIVITY	23	0.56743014	1.4985108	0.03539823	0.10149175	1.0	3616	tags=26%, list=6%, signal=28%
GO_POSITIVE_REGULATION_OF_PROTEIN_IMPORT	GO_POSITIVE_REGULATION_OF_PROTEIN_IMPORT	102	0.4326605	1.4984593	0.004310345	0.10145352	1.0	9097	tags=41%, list=16%, signal=49%
GO_CELL_CELL_JUNCTION_ASSEMBLY	GO_CELL_CELL_JUNCTION_ASSEMBLY	72	0.4648273	1.4983791	0.008752735	0.1014258	1.0	8335	tags=42%, list=15%, signal=49%
GO_INTERMEDIATE_FILAMENT_ORGANIZATION	GO_INTERMEDIATE_FILAMENT_ORGANIZATION	20	0.5907103	1.4983379	0.034836065	0.101375505	1.0	8848	tags=45%, list=16%, signal=53%
GO_PHOTOPERIODISM	GO_PHOTOPERIODISM	24	0.5618027	1.4976768	0.024948025	0.101818785	1.0	7400	tags=54%, list=13%, signal=62%
GO_COPPER_ION_TRANSPORT	GO_COPPER_ION_TRANSPORT	20	0.58296466	1.4972093	0.035928145	0.10209162	1.0	6098	tags=40%, list=11%, signal=45%
GO_POSITIVE_REGULATION_OF_INFLAMMATORY_RESPONSE	GO_POSITIVE_REGULATION_OF_INFLAMMATORY_RESPONSE	112	0.42780596	1.4970638	0.0021551724	0.102109164	1.0	9097	tags=36%, list=16%, signal=43%
GO_CELLULAR_RESPONSE_TO_FLUID_SHEAR_STRESS	GO_CELLULAR_RESPONSE_TO_FLUID_SHEAR_STRESS	19	0.6043487	1.4968472	0.044715445	0.1021884	1.0	12553	tags=63%, list=22%, signal=81%
GO_SOMITOGENESIS	GO_SOMITOGENESIS	62	0.47357452	1.4968039	0.009029346	0.10213297	1.0	12551	tags=47%, list=22%, signal=60%
GO_INTRA_GOLGI_VESICLE_MEDIATED_TRANSPORT	GO_INTRA_GOLGI_VESICLE_MEDIATED_TRANSPORT	47	0.4877068	1.4966648	0.019736841	0.10215636	1.0	13713	tags=51%, list=24%, signal=67%
GO_POSITIVE_REGULATION_OF_WNT_SIGNALING_PATHWAY	GO_POSITIVE_REGULATION_OF_WNT_SIGNALING_PATHWAY	150	0.41127372	1.4965906	0.004555809	0.102116495	1.0	8781	tags=38%, list=16%, signal=45%
GO_SIDE_OF_MEMBRANE	GO_SIDE_OF_MEMBRANE	417	0.37358248	1.496346	0.0	0.102207996	1.0	9108	tags=33%, list=16%, signal=39%
GO_TISSUE_HOMEOSTASIS	GO_TISSUE_HOMEOSTASIS	164	0.41148525	1.4963291	0.0023310024	0.10213325	1.0	12518	tags=42%, list=22%, signal=54%
GO_APOPTOTIC_CELL_CLEARANCE	GO_APOPTOTIC_CELL_CLEARANCE	27	0.55190796	1.4962919	0.018480493	0.10206765	1.0	7876	tags=52%, list=14%, signal=60%
GO_METHYLATION	GO_METHYLATION	249	0.38565835	1.4957552	0.0	0.10240266	1.0	8377	tags=35%, list=15%, signal=41%
GO_EXTRACELLULAR_SPACE	GO_EXTRACELLULAR_SPACE	1326	0.34717163	1.4956594	0.0	0.10237294	1.0	9041	tags=29%, list=16%, signal=34%
GO_EMBRYO_IMPLANTATION	GO_EMBRYO_IMPLANTATION	38	0.52531475	1.4956005	0.017857144	0.10235373	1.0	5633	tags=39%, list=10%, signal=44%
GO_POSITIVE_REGULATION_OF_NF_KAPPAB_TRANSCRIPTION_FACTOR_ACTIVITY	GO_POSITIVE_REGULATION_OF_NF_KAPPAB_TRANSCRIPTION_FACTOR_ACTIVITY	131	0.41299465	1.4954462	0.00243309	0.10238906	1.0	9358	tags=44%, list=17%, signal=52%
GO_REGULATION_OF_STAT_CASCADE	GO_REGULATION_OF_STAT_CASCADE	143	0.41330367	1.4954412	0.0	0.10230553	1.0	9983	tags=37%, list=18%, signal=45%
GO_ETHER_METABOLIC_PROCESS	GO_ETHER_METABOLIC_PROCESS	12	0.68792075	1.4951454	0.042105265	0.102440685	1.0	14784	tags=75%, list=26%, signal=102%
GO_CELL_BODY	GO_CELL_BODY	484	0.3652967	1.4950602	0.0	0.102412574	1.0	9128	tags=32%, list=16%, signal=38%
GO_INSULIN_RECEPTOR_SIGNALING_PATHWAY	GO_INSULIN_RECEPTOR_SIGNALING_PATHWAY	78	0.44491515	1.4948028	0.004474273	0.10251468	1.0	13146	tags=54%, list=23%, signal=70%
GO_NEGATIVE_REGULATION_OF_COAGULATION	GO_NEGATIVE_REGULATION_OF_COAGULATION	48	0.4945435	1.4945652	0.014675053	0.102627434	1.0	5676	tags=35%, list=10%, signal=39%
GO_PRE_MRNA_BINDING	GO_PRE_MRNA_BINDING	24	0.574336	1.4944313	0.026086956	0.10263823	1.0	16712	tags=79%, list=30%, signal=113%
GO_GAMMA_TUBULIN_COMPLEX	GO_GAMMA_TUBULIN_COMPLEX	19	0.6043326	1.4944109	0.047516197	0.10256976	1.0	9668	tags=53%, list=17%, signal=64%
GO_REGULATION_OF_TRANSMEMBRANE_RECEPTOR_PROTEIN_SERINE_THREONINE_KINASE_SIGNALING_PATHWAY	GO_REGULATION_OF_TRANSMEMBRANE_RECEPTOR_PROTEIN_SERINE_THREONINE_KINASE_SIGNALING_PATHWAY	204	0.3937984	1.4942845	0.0	0.102574475	1.0	6832	tags=31%, list=12%, signal=35%
GO_CELLULAR_RESPONSE_TO_ZINC_ION	GO_CELLULAR_RESPONSE_TO_ZINC_ION	16	0.6262036	1.4937576	0.04411765	0.102904186	1.0	4457	tags=38%, list=8%, signal=41%
GO_MICROTUBULE_ASSOCIATED_COMPLEX	GO_MICROTUBULE_ASSOCIATED_COMPLEX	142	0.41486365	1.4931806	0.0021691974	0.10326969	1.0	13569	tags=49%, list=24%, signal=65%
GO_GOLGI_STACK	GO_GOLGI_STACK	124	0.42234954	1.4928232	0.0023923444	0.10346913	1.0	14409	tags=54%, list=26%, signal=72%
GO_SALIVARY_GLAND_DEVELOPMENT	GO_SALIVARY_GLAND_DEVELOPMENT	32	0.53374135	1.4926486	0.029598309	0.10354476	1.0	7800	tags=47%, list=14%, signal=54%
GO_RESPONSE_TO_INSULIN	GO_RESPONSE_TO_INSULIN	201	0.39672828	1.4923813	0.002386635	0.103666	1.0	13146	tags=44%, list=23%, signal=57%
GO_HETEROTYPIC_CELL_CELL_ADHESION	GO_HETEROTYPIC_CELL_CELL_ADHESION	27	0.5453854	1.4922527	0.025423728	0.103673026	1.0	5484	tags=41%, list=10%, signal=45%
GO_POSITIVE_REGULATION_OF_NEURON_DEATH	GO_POSITIVE_REGULATION_OF_NEURON_DEATH	67	0.4606742	1.4917728	0.008403362	0.10394687	1.0	9142	tags=43%, list=16%, signal=52%
GO_INTERMEDIATE_FILAMENT_BINDING	GO_INTERMEDIATE_FILAMENT_BINDING	13	0.6673596	1.4915357	0.05691057	0.10403795	1.0	2901	tags=38%, list=5%, signal=41%
GO_G1_DNA_DAMAGE_CHECKPOINT	GO_G1_DNA_DAMAGE_CHECKPOINT	69	0.4616027	1.491172	0.010162601	0.10425217	1.0	8980	tags=45%, list=16%, signal=53%
GO_MITOCHONDRIAL_TRANSPORT	GO_MITOCHONDRIAL_TRANSPORT	160	0.4053652	1.4911242	0.0	0.104212664	1.0	14886	tags=51%, list=26%, signal=69%
GO_REGULATION_OF_MYELINATION	GO_REGULATION_OF_MYELINATION	29	0.5401034	1.4909588	0.025531914	0.10422664	1.0	7672	tags=38%, list=14%, signal=44%
GO_REGULATION_OF_DNA_DAMAGE_RESPONSE_SIGNAL_TRANSDUCTION_BY_P53_CLASS_MEDIATOR	GO_REGULATION_OF_DNA_DAMAGE_RESPONSE_SIGNAL_TRANSDUCTION_BY_P53_CLASS_MEDIATOR	27	0.55063844	1.4909201	0.03820225	0.10416351	1.0	12066	tags=56%, list=21%, signal=71%
GO_IRON_ION_HOMEOSTASIS	GO_IRON_ION_HOMEOSTASIS	67	0.45461187	1.4909109	0.010940919	0.10408583	1.0	7307	tags=34%, list=13%, signal=39%
GO_EARLY_ENDOSOME_MEMBRANE	GO_EARLY_ENDOSOME_MEMBRANE	110	0.4219871	1.4907131	0.0	0.10415845	1.0	8624	tags=38%, list=15%, signal=45%
GO_REGULATION_OF_MITOPHAGY	GO_REGULATION_OF_MITOPHAGY	41	0.5011485	1.4902927	0.015384615	0.10438191	1.0	15874	tags=68%, list=28%, signal=95%
GO_RESPONSE_TO_ORGANIC_CYCLIC_COMPOUND	GO_RESPONSE_TO_ORGANIC_CYCLIC_COMPOUND	896	0.35119864	1.490259	0.0	0.10433347	1.0	9168	tags=31%, list=16%, signal=37%
GO_ER_TO_GOLGI_TRANSPORT_VESICLE	GO_ER_TO_GOLGI_TRANSPORT_VESICLE	68	0.454293	1.4895898	0.0066079297	0.10478117	1.0	6955	tags=40%, list=12%, signal=45%
GO_POSITIVE_REGULATION_OF_KIDNEY_DEVELOPMENT	GO_POSITIVE_REGULATION_OF_KIDNEY_DEVELOPMENT	41	0.49902898	1.4887918	0.021505376	0.10528083	1.0	8931	tags=51%, list=16%, signal=61%
GO_BLOOD_VESSEL_ENDOTHELIAL_CELL_MIGRATION	GO_BLOOD_VESSEL_ENDOTHELIAL_CELL_MIGRATION	24	0.5689812	1.4886893	0.030634573	0.105265774	1.0	3784	tags=38%, list=7%, signal=40%
GO_UBIQUITIN_LIGASE_COMPLEX	GO_UBIQUITIN_LIGASE_COMPLEX	255	0.3828724	1.4885954	0.0023041475	0.1052406	1.0	8757	tags=35%, list=16%, signal=41%
GO_SEMAPHORIN_PLEXIN_SIGNALING_PATHWAY_INVOLVED_IN_NEURON_PROJECTION_GUIDANCE	GO_SEMAPHORIN_PLEXIN_SIGNALING_PATHWAY_INVOLVED_IN_NEURON_PROJECTION_GUIDANCE	13	0.67390305	1.4884665	0.051685393	0.10524466	1.0	6605	tags=54%, list=12%, signal=61%
GO_POSITIVE_REGULATION_OF_DNA_REPLICATION	GO_POSITIVE_REGULATION_OF_DNA_REPLICATION	85	0.4398908	1.4883889	0.004347826	0.10523696	1.0	9238	tags=40%, list=16%, signal=48%
GO_NEURONAL_POSTSYNAPTIC_DENSITY	GO_NEURONAL_POSTSYNAPTIC_DENSITY	51	0.47421968	1.488185	0.016949153	0.105346054	1.0	9251	tags=43%, list=16%, signal=52%
GO_SUMO_BINDING	GO_SUMO_BINDING	13	0.6554215	1.48791	0.05068226	0.10546423	1.0	6183	tags=54%, list=11%, signal=60%
GO_EMBRYO_DEVELOPMENT_ENDING_IN_BIRTH_OR_EGG_HATCHING	GO_EMBRYO_DEVELOPMENT_ENDING_IN_BIRTH_OR_EGG_HATCHING	545	0.35959852	1.487876	0.0	0.10539659	1.0	9054	tags=34%, list=16%, signal=40%
GO_REGULATION_OF_PLASMA_MEMBRANE_ORGANIZATION	GO_REGULATION_OF_PLASMA_MEMBRANE_ORGANIZATION	71	0.44844472	1.4875857	0.0	0.10555392	1.0	8670	tags=41%, list=15%, signal=48%
GO_BRANCHING_INVOLVED_IN_MAMMARY_GLAND_DUCT_MORPHOGENESIS	GO_BRANCHING_INVOLVED_IN_MAMMARY_GLAND_DUCT_MORPHOGENESIS	20	0.6063336	1.4875537	0.046563193	0.10549645	1.0	6874	tags=55%, list=12%, signal=63%
GO_CELL_PROJECTION	GO_CELL_PROJECTION	1703	0.33898467	1.4873968	0.0	0.10553088	1.0	9132	tags=31%, list=16%, signal=36%
GO_SMAD_BINDING	GO_SMAD_BINDING	70	0.45354363	1.4872195	0.00896861	0.10558977	1.0	6411	tags=34%, list=11%, signal=39%
GO_RETINAL_BINDING	GO_RETINAL_BINDING	14	0.6533091	1.4871742	0.05383023	0.10555416	1.0	10294	tags=57%, list=18%, signal=70%
GO_INTRINSIC_COMPONENT_OF_GOLGI_MEMBRANE	GO_INTRINSIC_COMPONENT_OF_GOLGI_MEMBRANE	52	0.4862531	1.4870487	0.020134227	0.10556093	1.0	9007	tags=42%, list=16%, signal=50%
GO_AP_TYPE_MEMBRANE_COAT_ADAPTOR_COMPLEX	GO_AP_TYPE_MEMBRANE_COAT_ADAPTOR_COMPLEX	36	0.51273954	1.4870467	0.019480519	0.10547892	1.0	9073	tags=44%, list=16%, signal=53%
GO_PROTEIN_COMPLEX_BIOGENESIS	GO_PROTEIN_COMPLEX_BIOGENESIS	1084	0.34591854	1.4869412	0.0	0.10547534	1.0	9101	tags=31%, list=16%, signal=37%
GO_LAMININ_BINDING	GO_LAMININ_BINDING	29	0.5482467	1.4863884	0.032258064	0.105812706	1.0	3795	tags=31%, list=7%, signal=33%
GO_PROTEOGLYCAN_BIOSYNTHETIC_PROCESS	GO_PROTEOGLYCAN_BIOSYNTHETIC_PROCESS	57	0.46968615	1.4863653	0.012578616	0.105749555	1.0	6419	tags=28%, list=11%, signal=32%
GO_REGULATION_OF_DEFENSE_RESPONSE_TO_BACTERIUM	GO_REGULATION_OF_DEFENSE_RESPONSE_TO_BACTERIUM	11	0.70014757	1.4859694	0.06557377	0.105957545	1.0	9041	tags=36%, list=16%, signal=43%
GO_REGULATION_OF_GRANULOCYTE_CHEMOTAXIS	GO_REGULATION_OF_GRANULOCYTE_CHEMOTAXIS	37	0.50837314	1.4855087	0.032822758	0.10621426	1.0	9129	tags=49%, list=16%, signal=58%
GO_CENTROSOME_LOCALIZATION	GO_CENTROSOME_LOCALIZATION	17	0.6127789	1.4853307	0.03629032	0.10623646	1.0	7071	tags=47%, list=13%, signal=54%
GO_CELL_CORTEX_PART	GO_CELL_CORTEX_PART	117	0.42722178	1.4853109	0.0022727272	0.106166005	1.0	8535	tags=41%, list=15%, signal=48%
GO_POSITIVE_REGULATION_OF_CELL_DIVISION	GO_POSITIVE_REGULATION_OF_CELL_DIVISION	126	0.41733012	1.4851947	0.0023255814	0.106178	1.0	8874	tags=36%, list=16%, signal=42%
GO_MAMMARY_GLAND_EPITHELIAL_CELL_PROLIFERATION	GO_MAMMARY_GLAND_EPITHELIAL_CELL_PROLIFERATION	12	0.68540734	1.4848818	0.06236559	0.106367886	1.0	7320	tags=67%, list=13%, signal=77%
GO_CHONDROITIN_SULFATE_PROTEOGLYCAN_BIOSYNTHETIC_PROCESS	GO_CHONDROITIN_SULFATE_PROTEOGLYCAN_BIOSYNTHETIC_PROCESS	29	0.5426772	1.4845455	0.026476579	0.10652405	1.0	6404	tags=31%, list=11%, signal=35%
GO_TELOMERIC_DNA_BINDING	GO_TELOMERIC_DNA_BINDING	28	0.5426705	1.4838057	0.041753653	0.107022405	1.0	7851	tags=43%, list=14%, signal=50%
GO_REGULATION_OF_CELLULAR_AMINE_METABOLIC_PROCESS	GO_REGULATION_OF_CELLULAR_AMINE_METABOLIC_PROCESS	88	0.4348117	1.4837532	0.004524887	0.10699769	1.0	8525	tags=38%, list=15%, signal=44%
GO_RETINA_LAYER_FORMATION	GO_RETINA_LAYER_FORMATION	22	0.5702827	1.4833176	0.043841336	0.107220165	1.0	4294	tags=36%, list=8%, signal=39%
GO_CYSTEINE_TYPE_ENDOPEPTIDASE_ACTIVITY	GO_CYSTEINE_TYPE_ENDOPEPTIDASE_ACTIVITY	81	0.44523668	1.4833022	0.0065075923	0.10714633	1.0	9230	tags=40%, list=16%, signal=47%
GO_NUCLEAR_HETEROCHROMATIN	GO_NUCLEAR_HETEROCHROMATIN	31	0.5349652	1.4821342	0.014198783	0.107921325	1.0	8365	tags=52%, list=15%, signal=61%
GO_REGULATION_OF_ESTABLISHMENT_OF_PROTEIN_LOCALIZATION_TO_CHROMOSOME	GO_REGULATION_OF_ESTABLISHMENT_OF_PROTEIN_LOCALIZATION_TO_CHROMOSOME	10	0.72158426	1.4820226	0.057494868	0.107898965	1.0	8478	tags=70%, list=15%, signal=82%
GO_MESODERM_MORPHOGENESIS	GO_MESODERM_MORPHOGENESIS	65	0.45831296	1.4819345	0.004474273	0.10787752	1.0	8321	tags=38%, list=15%, signal=45%
GO_REGULATION_OF_CELL_DIVISION	GO_REGULATION_OF_CELL_DIVISION	261	0.38231662	1.4809783	0.0	0.10849158	1.0	8975	tags=34%, list=16%, signal=40%
GO_REGULATION_OF_NEURON_DIFFERENTIATION	GO_REGULATION_OF_NEURON_DIFFERENTIATION	535	0.35952413	1.4801008	0.0	0.109049045	1.0	9031	tags=32%, list=16%, signal=38%
GO_MEMBRANE_INVAGINATION	GO_MEMBRANE_INVAGINATION	48	0.48496678	1.480068	0.032327585	0.108982794	1.0	13514	tags=42%, list=24%, signal=55%
GO_REGULATION_OF_PROTEASOMAL_UBIQUITIN_DEPENDENT_PROTEIN_CATABOLIC_PROCESS	GO_REGULATION_OF_PROTEASOMAL_UBIQUITIN_DEPENDENT_PROTEIN_CATABOLIC_PROCESS	143	0.4106087	1.4800577	0.0	0.10890649	1.0	15347	tags=49%, list=27%, signal=67%
GO_MORPHOGENESIS_OF_AN_EPITHELIAL_SHEET	GO_MORPHOGENESIS_OF_AN_EPITHELIAL_SHEET	40	0.4995702	1.4797295	0.027310925	0.10907926	1.0	7235	tags=38%, list=13%, signal=43%
GO_REGULATION_OF_EXTRACELLULAR_MATRIX_ASSEMBLY	GO_REGULATION_OF_EXTRACELLULAR_MATRIX_ASSEMBLY	10	0.71229696	1.4796927	0.0704501	0.109033056	1.0	11099	tags=80%, list=20%, signal=100%
GO_GTPASE_INHIBITOR_ACTIVITY	GO_GTPASE_INHIBITOR_ACTIVITY	14	0.66026986	1.4795953	0.04	0.10902268	1.0	8756	tags=64%, list=16%, signal=76%
GO_NEURON_PROJECTION_EXTENSION	GO_NEURON_PROJECTION_EXTENSION	52	0.48564196	1.4794968	0.014675053	0.109023705	1.0	8799	tags=44%, list=16%, signal=52%
GO_REGULATION_OF_PROTEIN_IMPORT	GO_REGULATION_OF_PROTEIN_IMPORT	179	0.39583385	1.4792994	0.0023809525	0.1090806	1.0	9097	tags=36%, list=16%, signal=43%
GO_DETERMINATION_OF_ADULT_LIFESPAN	GO_DETERMINATION_OF_ADULT_LIFESPAN	14	0.6416055	1.4792696	0.041322313	0.10901295	1.0	10666	tags=50%, list=19%, signal=62%
GO_REGULATION_OF_DEPHOSPHORYLATION	GO_REGULATION_OF_DEPHOSPHORYLATION	149	0.4039865	1.479159	0.0	0.10900116	1.0	8625	tags=34%, list=15%, signal=40%
GO_REGULATION_OF_B_CELL_ACTIVATION	GO_REGULATION_OF_B_CELL_ACTIVATION	121	0.41631344	1.4789662	0.0023696683	0.10907907	1.0	13633	tags=47%, list=24%, signal=62%
GO_REGULATION_OF_CELLULAR_AMINO_ACID_METABOLIC_PROCESS	GO_REGULATION_OF_CELLULAR_AMINO_ACID_METABOLIC_PROCESS	66	0.45913517	1.4789542	0.00913242	0.108999066	1.0	9238	tags=44%, list=16%, signal=53%
GO_DNA_HELICASE_COMPLEX	GO_DNA_HELICASE_COMPLEX	14	0.63769406	1.4788923	0.048780486	0.108964466	1.0	13288	tags=71%, list=24%, signal=93%
GO_POSITIVE_REGULATION_OF_CELL_CYCLE	GO_POSITIVE_REGULATION_OF_CELL_CYCLE	318	0.37738332	1.4784957	0.0	0.1092236	1.0	9238	tags=37%, list=16%, signal=44%
GO_REGULATION_OF_MYOBLAST_FUSION	GO_REGULATION_OF_MYOBLAST_FUSION	19	0.5888126	1.478271	0.049586777	0.109310925	1.0	11372	tags=47%, list=20%, signal=59%
GO_REGULATION_OF_ACTIN_FILAMENT_BUNDLE_ASSEMBLY	GO_REGULATION_OF_ACTIN_FILAMENT_BUNDLE_ASSEMBLY	74	0.4475692	1.4781479	0.0043668123	0.10931714	1.0	7194	tags=39%, list=13%, signal=45%
GO_POSITIVE_REGULATION_OF_NEURON_PROJECTION_DEVELOPMENT	GO_POSITIVE_REGULATION_OF_NEURON_PROJECTION_DEVELOPMENT	227	0.38436338	1.4777766	0.0	0.10951209	1.0	8624	tags=33%, list=15%, signal=38%
GO_ZYMOGEN_ACTIVATION	GO_ZYMOGEN_ACTIVATION	109	0.42449543	1.4775884	0.004524887	0.10959594	1.0	8251	tags=37%, list=15%, signal=43%
GO_TUBULIN_BINDING	GO_TUBULIN_BINDING	260	0.38362876	1.4775574	0.0	0.10953568	1.0	9091	tags=35%, list=16%, signal=41%
GO_FAT_SOLUBLE_VITAMIN_METABOLIC_PROCESS	GO_FAT_SOLUBLE_VITAMIN_METABOLIC_PROCESS	31	0.5344804	1.477423	0.04025424	0.109550595	1.0	13821	tags=45%, list=25%, signal=60%
GO_NUCLEAR_PORE_COMPLEX_ASSEMBLY	GO_NUCLEAR_PORE_COMPLEX_ASSEMBLY	10	0.70788497	1.4766965	0.050314464	0.11006578	1.0	8860	tags=70%, list=16%, signal=83%
GO_REGULATION_OF_VESICLE_MEDIATED_TRANSPORT	GO_REGULATION_OF_VESICLE_MEDIATED_TRANSPORT	454	0.36315772	1.4759582	0.0	0.110590994	1.0	8768	tags=31%, list=16%, signal=36%
GO_NEURON_PART	GO_NEURON_PART	1231	0.34192154	1.4758027	0.0	0.110631146	1.0	9254	tags=31%, list=16%, signal=37%
GO_REGULATION_OF_TRANSLATION_IN_RESPONSE_TO_STRESS	GO_REGULATION_OF_TRANSLATION_IN_RESPONSE_TO_STRESS	19	0.587283	1.4756929	0.046025105	0.110640846	1.0	7977	tags=42%, list=14%, signal=49%
GO_NEGATIVE_REGULATION_OF_SIGNAL_TRANSDUCTION_IN_ABSENCE_OF_LIGAND	GO_NEGATIVE_REGULATION_OF_SIGNAL_TRANSDUCTION_IN_ABSENCE_OF_LIGAND	32	0.5286105	1.4756416	0.028806584	0.11058994	1.0	9665	tags=50%, list=17%, signal=60%
GO_REGULATION_OF_LIPID_BIOSYNTHETIC_PROCESS	GO_REGULATION_OF_LIPID_BIOSYNTHETIC_PROCESS	123	0.4163991	1.4756085	0.0021413276	0.11052218	1.0	7848	tags=33%, list=14%, signal=39%
GO_RECYCLING_ENDOSOME	GO_RECYCLING_ENDOSOME	118	0.41681617	1.4753649	0.00456621	0.11061862	1.0	7663	tags=32%, list=14%, signal=37%
GO_MICROTUBULE_POLYMERIZATION_OR_DEPOLYMERIZATION	GO_MICROTUBULE_POLYMERIZATION_OR_DEPOLYMERIZATION	39	0.51198673	1.4751766	0.031111112	0.11067727	1.0	9025	tags=41%, list=16%, signal=49%
GO_ENDOPLASMIC_RETICULUM_GOLGI_INTERMEDIATE_COMPARTMENT_MEMBRANE	GO_ENDOPLASMIC_RETICULUM_GOLGI_INTERMEDIATE_COMPARTMENT_MEMBRANE	59	0.46484566	1.4745269	0.008298756	0.1110873	1.0	8322	tags=37%, list=15%, signal=44%
GO_NEGATIVE_REGULATION_OF_LIPID_STORAGE	GO_NEGATIVE_REGULATION_OF_LIPID_STORAGE	17	0.6074127	1.4743812	0.04526749	0.11111314	1.0	8071	tags=47%, list=14%, signal=55%
GO_REGULATION_OF_TYROSINE_PHOSPHORYLATION_OF_STAT_PROTEIN	GO_REGULATION_OF_TYROSINE_PHOSPHORYLATION_OF_STAT_PROTEIN	67	0.45887744	1.4742657	0.006521739	0.111118235	1.0	8442	tags=42%, list=15%, signal=49%
GO_AMINO_SUGAR_METABOLIC_PROCESS	GO_AMINO_SUGAR_METABOLIC_PROCESS	39	0.507541	1.4736347	0.024390243	0.11155247	1.0	3552	tags=36%, list=6%, signal=38%
GO_REGULATION_OF_NITRIC_OXIDE_SYNTHASE_ACTIVITY	GO_REGULATION_OF_NITRIC_OXIDE_SYNTHASE_ACTIVITY	49	0.47885805	1.473076	0.028017242	0.11190214	1.0	9665	tags=47%, list=17%, signal=57%
GO_NEUROGENESIS	GO_NEUROGENESIS	1354	0.3397573	1.4730651	0.0	0.11182977	1.0	8977	tags=30%, list=16%, signal=35%
GO_POSITIVE_REGULATION_OF_MITOTIC_CELL_CYCLE	GO_POSITIVE_REGULATION_OF_MITOTIC_CELL_CYCLE	120	0.41659078	1.4729161	0.0022624435	0.111861065	1.0	9238	tags=40%, list=16%, signal=48%
GO_NEGATIVE_REGULATION_OF_EXTRINSIC_APOPTOTIC_SIGNALING_PATHWAY_VIA_DEATH_DOMAIN_RECEPTORS	GO_NEGATIVE_REGULATION_OF_EXTRINSIC_APOPTOTIC_SIGNALING_PATHWAY_VIA_DEATH_DOMAIN_RECEPTORS	34	0.51937366	1.4724351	0.035416666	0.112184376	1.0	6937	tags=35%, list=12%, signal=40%
GO_AMINE_BIOSYNTHETIC_PROCESS	GO_AMINE_BIOSYNTHETIC_PROCESS	20	0.5790306	1.4721457	0.044176705	0.112313695	1.0	6142	tags=45%, list=11%, signal=50%
GO_SMN_COMPLEX	GO_SMN_COMPLEX	12	0.66413635	1.4719437	0.055555556	0.112394296	1.0	3487	tags=42%, list=6%, signal=44%
GO_RECEPTOR_CATABOLIC_PROCESS	GO_RECEPTOR_CATABOLIC_PROCESS	16	0.61113024	1.4718515	0.044025157	0.11240903	1.0	14733	tags=69%, list=26%, signal=93%
GO_CHEMOKINE_RECEPTOR_BINDING	GO_CHEMOKINE_RECEPTOR_BINDING	55	0.46578956	1.4710941	0.012958963	0.11289558	1.0	12326	tags=40%, list=22%, signal=51%
GO_NEGATIVE_REGULATION_OF_TRANSPORTER_ACTIVITY	GO_NEGATIVE_REGULATION_OF_TRANSPORTER_ACTIVITY	62	0.446311	1.4709026	0.02	0.11294314	1.0	5248	tags=32%, list=9%, signal=36%
GO_CHONDROITIN_SULFATE_BIOSYNTHETIC_PROCESS	GO_CHONDROITIN_SULFATE_BIOSYNTHETIC_PROCESS	25	0.54983115	1.4708501	0.02631579	0.112899385	1.0	6404	tags=32%, list=11%, signal=36%
GO_POSITIVE_REGULATION_OF_HEMOPOIESIS	GO_POSITIVE_REGULATION_OF_HEMOPOIESIS	157	0.40474898	1.4708303	0.0	0.11282808	1.0	8944	tags=35%, list=16%, signal=42%
GO_RESPONSE_TO_LEAD_ION	GO_RESPONSE_TO_LEAD_ION	20	0.5796208	1.4707793	0.04347826	0.11278324	1.0	4463	tags=45%, list=8%, signal=49%
GO_NEGATIVE_REGULATION_OF_INTERFERON_GAMMA_PRODUCTION	GO_NEGATIVE_REGULATION_OF_INTERFERON_GAMMA_PRODUCTION	33	0.52259666	1.470631	0.032894738	0.112810515	1.0	3881	tags=36%, list=7%, signal=39%
GO_REGULATION_OF_MORPHOGENESIS_OF_A_BRANCHING_STRUCTURE	GO_REGULATION_OF_MORPHOGENESIS_OF_A_BRANCHING_STRUCTURE	53	0.47175366	1.4702547	0.009367681	0.11304441	1.0	8525	tags=43%, list=15%, signal=51%
GO_NEGATIVE_REGULATION_OF_POTASSIUM_ION_TRANSMEMBRANE_TRANSPORT	GO_NEGATIVE_REGULATION_OF_POTASSIUM_ION_TRANSMEMBRANE_TRANSPORT	20	0.5841173	1.4700037	0.044210527	0.113153	1.0	4423	tags=40%, list=8%, signal=43%
GO_VACUOLE_ORGANIZATION	GO_VACUOLE_ORGANIZATION	159	0.40051177	1.4697498	0.0022883294	0.11326406	1.0	7595	tags=33%, list=13%, signal=38%
GO_POSITIVE_REGULATION_OF_NFAT_PROTEIN_IMPORT_INTO_NUCLEUS	GO_POSITIVE_REGULATION_OF_NFAT_PROTEIN_IMPORT_INTO_NUCLEUS	11	0.6940015	1.4697323	0.06066536	0.11319284	1.0	3039	tags=64%, list=5%, signal=67%
GO_RESPONSE_TO_TEMPERATURE_STIMULUS	GO_RESPONSE_TO_TEMPERATURE_STIMULUS	141	0.40183514	1.4692068	0.0	0.11356432	1.0	8860	tags=36%, list=16%, signal=43%
GO_POSITIVE_REGULATION_OF_MRNA_METABOLIC_PROCESS	GO_POSITIVE_REGULATION_OF_MRNA_METABOLIC_PROCESS	43	0.49517885	1.469095	0.022371365	0.11354931	1.0	8647	tags=35%, list=15%, signal=41%
GO_CELLULAR_RESPONSE_TO_RADIATION	GO_CELLULAR_RESPONSE_TO_RADIATION	134	0.41096365	1.4687911	0.004576659	0.11372443	1.0	9432	tags=35%, list=17%, signal=42%
GO_NADH_METABOLIC_PROCESS	GO_NADH_METABOLIC_PROCESS	34	0.51695126	1.4682975	0.03125	0.11406674	1.0	15686	tags=65%, list=28%, signal=90%
GO_PHOSPHATIDYLINOSITOL_3_5_BISPHOSPHATE_BINDING	GO_PHOSPHATIDYLINOSITOL_3_5_BISPHOSPHATE_BINDING	20	0.588777	1.4682156	0.03206413	0.11405443	1.0	7595	tags=40%, list=13%, signal=46%
GO_RECEPTOR_BINDING	GO_RECEPTOR_BINDING	1437	0.3380328	1.4682109	0.0	0.11396914	1.0	7628	tags=27%, list=14%, signal=30%
GO_ACTIVIN_RECEPTOR_SIGNALING_PATHWAY	GO_ACTIVIN_RECEPTOR_SIGNALING_PATHWAY	22	0.5671004	1.4680115	0.03292181	0.11404296	1.0	6200	tags=45%, list=11%, signal=51%
GO_REGULATION_OF_TRANSCRIPTION_FROM_RNA_POLYMERASE_II_PROMOTER	GO_REGULATION_OF_TRANSCRIPTION_FROM_RNA_POLYMERASE_II_PROMOTER	1735	0.33548176	1.4676102	0.0	0.114304736	1.0	9136	tags=30%, list=16%, signal=35%
GO_REGULATION_OF_ANOIKIS	GO_REGULATION_OF_ANOIKIS	24	0.56265545	1.4673625	0.040650405	0.114431456	1.0	8587	tags=50%, list=15%, signal=59%
GO_CYTOPLASMIC_MICROTUBULE_ORGANIZATION	GO_CYTOPLASMIC_MICROTUBULE_ORGANIZATION	39	0.50754964	1.4673501	0.008510638	0.114354365	1.0	9025	tags=44%, list=16%, signal=52%
GO_TRANSCRIPTION_FROM_RNA_POLYMERASE_II_PROMOTER	GO_TRANSCRIPTION_FROM_RNA_POLYMERASE_II_PROMOTER	706	0.34774557	1.4672285	0.0	0.114391	1.0	9031	tags=31%, list=16%, signal=37%
GO_SIN3_TYPE_COMPLEX	GO_SIN3_TYPE_COMPLEX	16	0.63348615	1.4670361	0.06543967	0.11444933	1.0	7027	tags=50%, list=12%, signal=57%
GO_HETEROCHROMATIN	GO_HETEROCHROMATIN	65	0.45409903	1.46698	0.017817372	0.114409424	1.0	8365	tags=46%, list=15%, signal=54%
GO_CELLULAR_PROTEIN_COMPLEX_ASSEMBLY	GO_CELLULAR_PROTEIN_COMPLEX_ASSEMBLY	318	0.3753018	1.4669741	0.0	0.11433119	1.0	9025	tags=35%, list=16%, signal=41%
GO_INSULIN_LIKE_GROWTH_FACTOR_RECEPTOR_BINDING	GO_INSULIN_LIKE_GROWTH_FACTOR_RECEPTOR_BINDING	15	0.63481086	1.4668403	0.04140787	0.11435141	1.0	9238	tags=60%, list=16%, signal=72%
GO_CYTOKINESIS	GO_CYTOKINESIS	84	0.4360177	1.4668092	0.011135858	0.114303276	1.0	8522	tags=36%, list=15%, signal=42%
GO_MYELOID_CELL_HOMEOSTASIS	GO_MYELOID_CELL_HOMEOSTASIS	85	0.43857503	1.4667307	0.004385965	0.11428133	1.0	6608	tags=31%, list=12%, signal=35%
GO_PEPTIDYL_LYSINE_TRIMETHYLATION	GO_PEPTIDYL_LYSINE_TRIMETHYLATION	18	0.5907775	1.4666796	0.04989605	0.11423206	1.0	8377	tags=44%, list=15%, signal=52%
GO_ACETYLGLUCOSAMINYLTRANSFERASE_ACTIVITY	GO_ACETYLGLUCOSAMINYLTRANSFERASE_ACTIVITY	45	0.48701754	1.4666189	0.018907564	0.11419906	1.0	6404	tags=33%, list=11%, signal=38%
GO_REGULATION_OF_PROTEIN_TYROSINE_KINASE_ACTIVITY	GO_REGULATION_OF_PROTEIN_TYROSINE_KINASE_ACTIVITY	59	0.46397918	1.4662946	0.026258206	0.114397414	1.0	8071	tags=36%, list=14%, signal=42%
GO_POSITIVE_REGULATION_OF_GROWTH	GO_POSITIVE_REGULATION_OF_GROWTH	232	0.3819061	1.4658731	0.0	0.11463038	1.0	13762	tags=44%, list=24%, signal=58%
GO_MEMBRANE_RAFT_ORGANIZATION	GO_MEMBRANE_RAFT_ORGANIZATION	17	0.6049891	1.46579	0.036480688	0.1145905	1.0	5800	tags=41%, list=10%, signal=46%
GO_REGULATION_OF_ORGAN_MORPHOGENESIS	GO_REGULATION_OF_ORGAN_MORPHOGENESIS	242	0.38844612	1.4657397	0.0	0.114542365	1.0	8565	tags=36%, list=15%, signal=43%
GO_MITOCHONDRION_LOCALIZATION	GO_MITOCHONDRION_LOCALIZATION	33	0.52099055	1.465213	0.040511727	0.11491994	1.0	9091	tags=45%, list=16%, signal=54%
GO_DEVELOPMENTAL_GROWTH	GO_DEVELOPMENTAL_GROWTH	321	0.37157854	1.4651198	0.0	0.11491377	1.0	9054	tags=33%, list=16%, signal=39%
GO_REGULATION_OF_CELL_SHAPE	GO_REGULATION_OF_CELL_SHAPE	134	0.40710962	1.464609	0.0070093456	0.11522728	1.0	7251	tags=34%, list=13%, signal=39%
GO_POSITIVE_REGULATION_OF_TYROSINE_PHOSPHORYLATION_OF_STAT1_PROTEIN	GO_POSITIVE_REGULATION_OF_TYROSINE_PHOSPHORYLATION_OF_STAT1_PROTEIN	11	0.6882937	1.4644533	0.07905983	0.11526761	1.0	7848	tags=55%, list=14%, signal=63%
GO_CARBOHYDRATE_DERIVATIVE_BIOSYNTHETIC_PROCESS	GO_CARBOHYDRATE_DERIVATIVE_BIOSYNTHETIC_PROCESS	570	0.35437232	1.4643302	0.0	0.11528266	1.0	9114	tags=34%, list=16%, signal=40%
GO_RESPONSE_TO_TRANSITION_METAL_NANOPARTICLE	GO_RESPONSE_TO_TRANSITION_METAL_NANOPARTICLE	146	0.40432748	1.4642173	0.0	0.11528413	1.0	8326	tags=30%, list=15%, signal=35%
GO_REGULATION_OF_MRNA_METABOLIC_PROCESS	GO_REGULATION_OF_MRNA_METABOLIC_PROCESS	115	0.4147084	1.4640661	0.009367681	0.11531689	1.0	9142	tags=34%, list=16%, signal=40%
GO_PROTEIN_MONOUBIQUITINATION	GO_PROTEIN_MONOUBIQUITINATION	50	0.47331214	1.4636874	0.01978022	0.11552102	1.0	8757	tags=48%, list=16%, signal=57%
GO_METHYLOSOME	GO_METHYLOSOME	12	0.6813695	1.4635813	0.059917357	0.115520924	1.0	6616	tags=50%, list=12%, signal=57%
GO_RESPONSE_TO_VITAMIN	GO_RESPONSE_TO_VITAMIN	98	0.42626768	1.4635808	0.0043196543	0.115434915	1.0	6438	tags=33%, list=11%, signal=37%
GO_MYELOID_LEUKOCYTE_DIFFERENTIATION	GO_MYELOID_LEUKOCYTE_DIFFERENTIATION	94	0.43069336	1.4634427	0.006651885	0.11548075	1.0	7348	tags=33%, list=13%, signal=38%
GO_CELL_MORPHOGENESIS_INVOLVED_IN_NEURON_DIFFERENTIATION	GO_CELL_MORPHOGENESIS_INVOLVED_IN_NEURON_DIFFERENTIATION	359	0.36833873	1.4633963	0.0	0.11543266	1.0	8971	tags=33%, list=16%, signal=39%
GO_U2_SNRNP	GO_U2_SNRNP	18	0.59967077	1.4628536	0.042424243	0.11580582	1.0	14799	tags=67%, list=26%, signal=90%
GO_ADAPTIVE_IMMUNE_RESPONSE_BASED_ON_SOMATIC_RECOMBINATION_OF_IMMUNE_RECEPTORS_BUILT_FROM_IMMUNOGLOBULIN_SUPERFAMILY_DOMAINS	GO_ADAPTIVE_IMMUNE_RESPONSE_BASED_ON_SOMATIC_RECOMBINATION_OF_IMMUNE_RECEPTORS_BUILT_FROM_IMMUNOGLOBULIN_SUPERFAMILY_DOMAINS	151	0.40192974	1.4627814	0.0023041475	0.11578291	1.0	13012	tags=38%, list=23%, signal=50%
GO_INTEGRATOR_COMPLEX	GO_INTEGRATOR_COMPLEX	13	0.636497	1.4627527	0.05073996	0.1157158	1.0	15823	tags=77%, list=28%, signal=107%
GO_REGULATION_OF_CYTOKINE_SECRETION	GO_REGULATION_OF_CYTOKINE_SECRETION	142	0.40804547	1.462732	0.004608295	0.11565541	1.0	6197	tags=29%, list=11%, signal=32%
GO_TRANSLATION_REPRESSOR_ACTIVITY	GO_TRANSLATION_REPRESSOR_ACTIVITY	20	0.5840996	1.4625775	0.058441557	0.11571595	1.0	8984	tags=55%, list=16%, signal=65%
GO_REGULATION_OF_MICROTUBULE_POLYMERIZATION	GO_REGULATION_OF_MICROTUBULE_POLYMERIZATION	31	0.52172226	1.4625723	0.028513238	0.11563165	1.0	11245	tags=52%, list=20%, signal=64%
GO_REGULATION_OF_B_CELL_PROLIFERATION	GO_REGULATION_OF_B_CELL_PROLIFERATION	55	0.46440187	1.462412	0.025477707	0.11568391	1.0	6357	tags=38%, list=11%, signal=43%
GO_NUCLEAR_CHROMOSOME_SEGREGATION	GO_NUCLEAR_CHROMOSOME_SEGREGATION	208	0.3828693	1.4624007	0.0024096386	0.115601115	1.0	15359	tags=52%, list=27%, signal=71%
GO_POSITIVE_REGULATION_OF_B_CELL_DIFFERENTIATION	GO_POSITIVE_REGULATION_OF_B_CELL_DIFFERENTIATION	14	0.62749654	1.4622957	0.058704454	0.115603805	1.0	8206	tags=57%, list=15%, signal=67%
GO_NEGATIVE_REGULATION_OF_MAP_KINASE_ACTIVITY	GO_NEGATIVE_REGULATION_OF_MAP_KINASE_ACTIVITY	73	0.4435888	1.4619958	0.01826484	0.11576545	1.0	8756	tags=36%, list=16%, signal=42%
GO_CYTOKINE_SECRETION	GO_CYTOKINE_SECRETION	38	0.51014924	1.4616739	0.028888889	0.11594276	1.0	5272	tags=39%, list=9%, signal=44%
GO_PHAGOCYTOSIS_ENGULFMENT	GO_PHAGOCYTOSIS_ENGULFMENT	38	0.50630575	1.4615046	0.032467533	0.11597201	1.0	10623	tags=37%, list=19%, signal=45%
GO_CELLULAR_RESPONSE_TO_AMINO_ACID_STIMULUS	GO_CELLULAR_RESPONSE_TO_AMINO_ACID_STIMULUS	49	0.48200488	1.4612262	0.01635514	0.1161174	1.0	8468	tags=49%, list=15%, signal=58%
GO_DNA_DIRECTED_RNA_POLYMERASE_I_COMPLEX	GO_DNA_DIRECTED_RNA_POLYMERASE_I_COMPLEX	13	0.6628768	1.4612223	0.049250536	0.11603599	1.0	15538	tags=85%, list=28%, signal=117%
GO_PHOSPHATASE_REGULATOR_ACTIVITY	GO_PHOSPHATASE_REGULATOR_ACTIVITY	84	0.4373499	1.4611112	0.01369863	0.11604225	1.0	8442	tags=40%, list=15%, signal=48%
GO_REGULATION_OF_PROTEIN_PHOSPHATASE_TYPE_2A_ACTIVITY	GO_REGULATION_OF_PROTEIN_PHOSPHATASE_TYPE_2A_ACTIVITY	23	0.5604766	1.4603076	0.04310345	0.11663751	1.0	12456	tags=48%, list=22%, signal=61%
GO_REGULATION_OF_ERK1_AND_ERK2_CASCADE	GO_REGULATION_OF_ERK1_AND_ERK2_CASCADE	227	0.3837398	1.4602615	0.0	0.11658386	1.0	10304	tags=36%, list=18%, signal=44%
GO_POSITIVE_REGULATION_OF_ERBB_SIGNALING_PATHWAY	GO_POSITIVE_REGULATION_OF_ERBB_SIGNALING_PATHWAY	34	0.5143043	1.4600424	0.027027028	0.11666322	1.0	8413	tags=47%, list=15%, signal=55%
GO_CONDENSED_CHROMOSOME	GO_CONDENSED_CHROMOSOME	175	0.39371574	1.4600194	0.0	0.11659491	1.0	14484	tags=50%, list=26%, signal=67%
GO_INTERMEDIATE_FILAMENT_BASED_PROCESS	GO_INTERMEDIATE_FILAMENT_BASED_PROCESS	42	0.49449152	1.459668	0.031446543	0.116781116	1.0	8848	tags=36%, list=16%, signal=42%
GO_AXIS_ELONGATION	GO_AXIS_ELONGATION	27	0.5370546	1.4596583	0.0524109	0.1166996	1.0	7800	tags=48%, list=14%, signal=56%
GO_HOMEOSTASIS_OF_NUMBER_OF_CELLS	GO_HOMEOSTASIS_OF_NUMBER_OF_CELLS	170	0.39542025	1.4595418	0.0	0.11671346	1.0	8445	tags=32%, list=15%, signal=38%
GO_DNA_MODIFICATION	GO_DNA_MODIFICATION	77	0.44329235	1.4594647	0.0246085	0.11667041	1.0	6811	tags=38%, list=12%, signal=43%
GO_POSITIVE_REGULATION_OF_TYROSINE_PHOSPHORYLATION_OF_STAT3_PROTEIN	GO_POSITIVE_REGULATION_OF_TYROSINE_PHOSPHORYLATION_OF_STAT3_PROTEIN	37	0.49931082	1.45946	0.018907564	0.116586536	1.0	7062	tags=38%, list=13%, signal=43%
GO_SKIN_EPIDERMIS_DEVELOPMENT	GO_SKIN_EPIDERMIS_DEVELOPMENT	69	0.44728407	1.4594302	0.011235955	0.1165318	1.0	7800	tags=41%, list=14%, signal=47%
GO_NUCLEAR_MEMBRANE	GO_NUCLEAR_MEMBRANE	260	0.3749427	1.4593171	0.0	0.116527185	1.0	8931	tags=35%, list=16%, signal=41%
GO_NUCLEAR_CHROMOSOME	GO_NUCLEAR_CHROMOSOME	502	0.35295284	1.4587659	0.0	0.11689552	1.0	9103	tags=33%, list=16%, signal=39%
GO_REGULATION_OF_OSTEOBLAST_DIFFERENTIATION	GO_REGULATION_OF_OSTEOBLAST_DIFFERENTIATION	108	0.42283842	1.4586648	0.013215859	0.11688799	1.0	7525	tags=33%, list=13%, signal=38%
GO_ACTIN_MONOMER_BINDING	GO_ACTIN_MONOMER_BINDING	25	0.548156	1.4586536	0.027484143	0.11681868	1.0	8270	tags=52%, list=15%, signal=61%
GO_SMALL_SUBUNIT_PROCESSOME	GO_SMALL_SUBUNIT_PROCESSOME	32	0.5184606	1.4586103	0.042600896	0.11677442	1.0	8396	tags=41%, list=15%, signal=48%
GO_POST_GOLGI_VESICLE_MEDIATED_TRANSPORT	GO_POST_GOLGI_VESICLE_MEDIATED_TRANSPORT	80	0.4404248	1.4584146	0.008421052	0.1168483	1.0	14409	tags=56%, list=26%, signal=76%
GO_PEPTIDE_CATABOLIC_PROCESS	GO_PEPTIDE_CATABOLIC_PROCESS	21	0.5700662	1.4581517	0.0491453	0.11698242	1.0	8183	tags=43%, list=15%, signal=50%
GO_KERATAN_SULFATE_BIOSYNTHETIC_PROCESS	GO_KERATAN_SULFATE_BIOSYNTHETIC_PROCESS	27	0.53585243	1.4577636	0.04761905	0.117266044	1.0	6336	tags=37%, list=11%, signal=42%
GO_KERATAN_SULFATE_METABOLIC_PROCESS	GO_KERATAN_SULFATE_METABOLIC_PROCESS	32	0.52581143	1.4573697	0.02892562	0.11750235	1.0	14766	tags=63%, list=26%, signal=85%
GO_MULTICELLULAR_ORGANISMAL_HOMEOSTASIS	GO_MULTICELLULAR_ORGANISMAL_HOMEOSTASIS	263	0.37603256	1.4571918	0.0	0.117557764	1.0	8516	tags=32%, list=15%, signal=37%
GO_REGULATION_OF_MONOCYTE_CHEMOTAXIS	GO_REGULATION_OF_MONOCYTE_CHEMOTAXIS	20	0.5834285	1.4569167	0.052742615	0.11770535	1.0	4800	tags=40%, list=9%, signal=44%
GO_NEURON_DEVELOPMENT	GO_NEURON_DEVELOPMENT	666	0.35162818	1.456825	0.0	0.11770017	1.0	8799	tags=30%, list=16%, signal=36%
GO_PHOSPHATE_ION_BINDING	GO_PHOSPHATE_ION_BINDING	11	0.692253	1.4567508	0.05473684	0.11767769	1.0	4309	tags=45%, list=8%, signal=49%
GO_CORTICAL_CYTOSKELETON	GO_CORTICAL_CYTOSKELETON	79	0.43502548	1.4565744	0.006880734	0.11773117	1.0	8535	tags=44%, list=15%, signal=52%
GO_MICROTUBULE_BINDING	GO_MICROTUBULE_BINDING	191	0.39017433	1.4560513	0.0021008404	0.11803319	1.0	9091	tags=36%, list=16%, signal=43%
GO_POSITIVE_REGULATION_OF_LEUKOCYTE_DIFFERENTIATION	GO_POSITIVE_REGULATION_OF_LEUKOCYTE_DIFFERENTIATION	125	0.41405374	1.4558103	0.002118644	0.1181465	1.0	8944	tags=35%, list=16%, signal=42%
GO_POSITIVE_REGULATION_OF_EPITHELIAL_CELL_PROLIFERATION	GO_POSITIVE_REGULATION_OF_EPITHELIAL_CELL_PROLIFERATION	151	0.39873853	1.4557855	0.0	0.11807948	1.0	4015	tags=26%, list=7%, signal=28%
GO_RIBOSOMAL_SMALL_SUBUNIT_ASSEMBLY	GO_RIBOSOMAL_SMALL_SUBUNIT_ASSEMBLY	17	0.591746	1.4553543	0.047227927	0.118366756	1.0	8659	tags=53%, list=15%, signal=63%
GO_REGULATION_OF_DNA_BINDING	GO_REGULATION_OF_DNA_BINDING	93	0.42797062	1.4552275	0.0	0.11838672	1.0	7027	tags=31%, list=12%, signal=36%
GO_NEGATIVE_REGULATION_OF_RNA_SPLICING	GO_NEGATIVE_REGULATION_OF_RNA_SPLICING	24	0.55357605	1.454952	0.042944785	0.11852178	1.0	15833	tags=63%, list=28%, signal=87%
GO_CELLULAR_RESPONSE_TO_EPIDERMAL_GROWTH_FACTOR_STIMULUS	GO_CELLULAR_RESPONSE_TO_EPIDERMAL_GROWTH_FACTOR_STIMULUS	23	0.56214976	1.454536	0.040567953	0.11878878	1.0	6498	tags=48%, list=12%, signal=54%
GO_RECEPTOR_REGULATOR_ACTIVITY	GO_RECEPTOR_REGULATOR_ACTIVITY	45	0.48288643	1.4545286	0.023605151	0.1187086	1.0	7082	tags=33%, list=13%, signal=38%
GO_NEGATIVE_REGULATION_OF_CHROMOSOME_ORGANIZATION	GO_NEGATIVE_REGULATION_OF_CHROMOSOME_ORGANIZATION	95	0.42227453	1.4541912	0.011520738	0.118888505	1.0	13918	tags=51%, list=25%, signal=67%
GO_DENDRITE	GO_DENDRITE	438	0.35925823	1.4539878	0.0	0.11897828	1.0	8645	tags=30%, list=15%, signal=35%
GO_REGULATION_OF_PODOSOME_ASSEMBLY	GO_REGULATION_OF_PODOSOME_ASSEMBLY	14	0.63547885	1.4534179	0.08436214	0.11935416	1.0	2747	tags=50%, list=5%, signal=53%
GO_NEGATIVE_REGULATION_OF_TRANSMEMBRANE_TRANSPORT	GO_NEGATIVE_REGULATION_OF_TRANSMEMBRANE_TRANSPORT	82	0.43650457	1.453114	0.016826924	0.11952407	1.0	7117	tags=32%, list=13%, signal=36%
GO_RIBONUCLEOTIDE_BINDING	GO_RIBONUCLEOTIDE_BINDING	1806	0.33043963	1.4528116	0.0	0.11969039	1.0	9042	tags=32%, list=16%, signal=37%
GO_RESPONSE_TO_CYTOKINE	GO_RESPONSE_TO_CYTOKINE	694	0.34748274	1.452446	0.0	0.11990632	1.0	9006	tags=32%, list=16%, signal=38%
GO_HISTONE_DEACETYLASE_BINDING	GO_HISTONE_DEACETYLASE_BINDING	105	0.41786858	1.452409	0.004385965	0.11984259	1.0	16365	tags=56%, list=29%, signal=79%
GO_POSITIVE_REGULATION_OF_NERVOUS_SYSTEM_DEVELOPMENT	GO_POSITIVE_REGULATION_OF_NERVOUS_SYSTEM_DEVELOPMENT	417	0.36040208	1.4523373	0.0	0.11983315	1.0	8460	tags=31%, list=15%, signal=36%
GO_REGULATION_OF_RAS_PROTEIN_SIGNAL_TRANSDUCTION	GO_REGULATION_OF_RAS_PROTEIN_SIGNAL_TRANSDUCTION	180	0.39055243	1.4521619	0.0	0.11989096	1.0	7800	tags=32%, list=14%, signal=37%
GO_CORNIFIED_ENVELOPE	GO_CORNIFIED_ENVELOPE	44	0.48278362	1.4514632	0.023109244	0.120372266	1.0	12855	tags=48%, list=23%, signal=62%
GO_NEGATIVE_REGULATION_OF_PHOSPHORUS_METABOLIC_PROCESS	GO_NEGATIVE_REGULATION_OF_PHOSPHORUS_METABOLIC_PROCESS	521	0.35188156	1.4513505	0.0	0.12038811	1.0	9168	tags=31%, list=16%, signal=37%
GO_REGULATION_OF_PROTEIN_TARGETING_TO_MITOCHONDRION	GO_REGULATION_OF_PROTEIN_TARGETING_TO_MITOCHONDRION	93	0.42247665	1.4507655	0.013274336	0.12075755	1.0	8515	tags=34%, list=15%, signal=40%
GO_REGULATION_OF_CYTOKINE_BIOSYNTHETIC_PROCESS	GO_REGULATION_OF_CYTOKINE_BIOSYNTHETIC_PROCESS	94	0.4295962	1.450663	0.009433962	0.120739885	1.0	6787	tags=34%, list=12%, signal=39%
GO_CATALYTIC_STEP_2_SPLICEOSOME	GO_CATALYTIC_STEP_2_SPLICEOSOME	84	0.4303863	1.450252	0.016949153	0.12101053	1.0	14585	tags=54%, list=26%, signal=72%
GO_ASPARTIC_TYPE_PEPTIDASE_ACTIVITY	GO_ASPARTIC_TYPE_PEPTIDASE_ACTIVITY	24	0.5337929	1.4500067	0.035343036	0.12113129	1.0	10854	tags=63%, list=19%, signal=77%
GO_BRANCHING_INVOLVED_IN_SALIVARY_GLAND_MORPHOGENESIS	GO_BRANCHING_INVOLVED_IN_SALIVARY_GLAND_MORPHOGENESIS	16	0.6072398	1.4497561	0.045548655	0.12127629	1.0	7800	tags=44%, list=14%, signal=51%
GO_REGULATION_OF_PRI_MIRNA_TRANSCRIPTION_FROM_RNA_POLYMERASE_II_PROMOTER	GO_REGULATION_OF_PRI_MIRNA_TRANSCRIPTION_FROM_RNA_POLYMERASE_II_PROMOTER	17	0.6082133	1.4496773	0.050574712	0.12124927	1.0	5812	tags=53%, list=10%, signal=59%
GO_ESTABLISHMENT_OF_PROTEIN_LOCALIZATION_TO_PLASMA_MEMBRANE	GO_ESTABLISHMENT_OF_PROTEIN_LOCALIZATION_TO_PLASMA_MEMBRANE	90	0.42748305	1.4495682	0.002283105	0.121265896	1.0	8550	tags=44%, list=15%, signal=52%
GO_IMMUNE_SYSTEM_DEVELOPMENT	GO_IMMUNE_SYSTEM_DEVELOPMENT	567	0.3527429	1.449542	0.0	0.12121715	1.0	9021	tags=32%, list=16%, signal=38%
GO_REGULATION_OF_GENE_EXPRESSION_EPIGENETIC	GO_REGULATION_OF_GENE_EXPRESSION_EPIGENETIC	221	0.38108048	1.4494025	0.0023809525	0.12125037	1.0	8741	tags=33%, list=16%, signal=39%
GO_DENDRITIC_SPINE_DEVELOPMENT	GO_DENDRITIC_SPINE_DEVELOPMENT	19	0.58911663	1.4493673	0.051229507	0.121182516	1.0	14597	tags=74%, list=26%, signal=99%
GO_ENHANCER_BINDING	GO_ENHANCER_BINDING	92	0.42208835	1.4492335	0.004716981	0.12119779	1.0	8034	tags=35%, list=14%, signal=41%
GO_GANGLIOSIDE_METABOLIC_PROCESS	GO_GANGLIOSIDE_METABOLIC_PROCESS	25	0.55230737	1.4491072	0.05732484	0.12123096	1.0	8002	tags=44%, list=14%, signal=51%
GO_ENVELOPE	GO_ENVELOPE	1012	0.33876452	1.4485983	0.0	0.12157303	1.0	8978	tags=31%, list=16%, signal=36%
GO_REGULATION_OF_NLRP3_INFLAMMASOME_COMPLEX_ASSEMBLY	GO_REGULATION_OF_NLRP3_INFLAMMASOME_COMPLEX_ASSEMBLY	10	0.69793314	1.4485835	0.0741483	0.121497415	1.0	6143	tags=50%, list=11%, signal=56%
GO_SIGNAL_TRANSDUCTION_IN_RESPONSE_TO_DNA_DAMAGE	GO_SIGNAL_TRANSDUCTION_IN_RESPONSE_TO_DNA_DAMAGE	92	0.42673722	1.4484644	0.0022522523	0.12152119	1.0	13923	tags=55%, list=25%, signal=74%
GO_RNA_POLYMERASE_II_CARBOXY_TERMINAL_DOMAIN_KINASE_ACTIVITY	GO_RNA_POLYMERASE_II_CARBOXY_TERMINAL_DOMAIN_KINASE_ACTIVITY	16	0.60525256	1.448247	0.057312254	0.12159123	1.0	12968	tags=50%, list=23%, signal=65%
GO_NEURON_DIFFERENTIATION	GO_NEURON_DIFFERENTIATION	851	0.34028822	1.4481205	0.0	0.12160475	1.0	8799	tags=30%, list=16%, signal=35%
GO_REGULATION_OF_MULTI_ORGANISM_PROCESS	GO_REGULATION_OF_MULTI_ORGANISM_PROCESS	446	0.35604838	1.4479207	0.0	0.12171524	1.0	9168	tags=33%, list=16%, signal=40%
GO_REGULATION_OF_PROTEASOMAL_PROTEIN_CATABOLIC_PROCESS	GO_REGULATION_OF_PROTEASOMAL_PROTEIN_CATABOLIC_PROCESS	176	0.38782176	1.4474056	0.0023696683	0.122062884	1.0	14103	tags=44%, list=25%, signal=59%
GO_MYELOID_DENDRITIC_CELL_DIFFERENTIATION	GO_MYELOID_DENDRITIC_CELL_DIFFERENTIATION	19	0.5788751	1.4474053	0.06412826	0.1219771	1.0	8952	tags=47%, list=16%, signal=56%
GO_RESPONSE_TO_EPIDERMAL_GROWTH_FACTOR	GO_RESPONSE_TO_EPIDERMAL_GROWTH_FACTOR	28	0.5257265	1.447325	0.037113402	0.12195735	1.0	6498	tags=43%, list=12%, signal=48%
GO_REGULATION_OF_CATION_TRANSMEMBRANE_TRANSPORT	GO_REGULATION_OF_CATION_TRANSMEMBRANE_TRANSPORT	201	0.38209182	1.4471427	0.0022935779	0.122017585	1.0	5394	tags=26%, list=10%, signal=29%
GO_ATTACHMENT_OF_SPINDLE_MICROTUBULES_TO_KINETOCHORE	GO_ATTACHMENT_OF_SPINDLE_MICROTUBULES_TO_KINETOCHORE	12	0.6588416	1.4470029	0.06535948	0.1220577	1.0	12000	tags=58%, list=21%, signal=74%
GO_SPINDLE_MIDZONE	GO_SPINDLE_MIDZONE	26	0.5412925	1.4469936	0.054766733	0.12198104	1.0	13221	tags=62%, list=23%, signal=80%
GO_DEMETHYLATION	GO_DEMETHYLATION	51	0.46669674	1.4466624	0.027139874	0.12215198	1.0	9046	tags=41%, list=16%, signal=49%
GO_ION_CHANNEL_BINDING	GO_ION_CHANNEL_BINDING	107	0.41532528	1.4464165	0.010570824	0.12224633	1.0	7250	tags=35%, list=13%, signal=40%
GO_POSITIVE_REGULATION_OF_PROTEIN_LOCALIZATION_TO_CELL_PERIPHERY	GO_POSITIVE_REGULATION_OF_PROTEIN_LOCALIZATION_TO_CELL_PERIPHERY	35	0.5010536	1.4463667	0.025056947	0.12220386	1.0	9665	tags=43%, list=17%, signal=52%
GO_MITOTIC_SISTER_CHROMATID_COHESION	GO_MITOTIC_SISTER_CHROMATID_COHESION	12	0.665118	1.4462777	0.05676856	0.12219423	1.0	13949	tags=67%, list=25%, signal=89%
GO_PURINE_NUCLEOSIDE_BIOSYNTHETIC_PROCESS	GO_PURINE_NUCLEOSIDE_BIOSYNTHETIC_PROCESS	84	0.4212753	1.4461776	0.015317286	0.12218971	1.0	8923	tags=38%, list=16%, signal=45%
GO_TOLL_LIKE_RECEPTOR_4_SIGNALING_PATHWAY	GO_TOLL_LIKE_RECEPTOR_4_SIGNALING_PATHWAY	18	0.58820456	1.446067	0.04761905	0.12219021	1.0	6365	tags=44%, list=11%, signal=50%
GO_ADHERENS_JUNCTION_ASSEMBLY	GO_ADHERENS_JUNCTION_ASSEMBLY	33	0.5095618	1.4459138	0.054166667	0.12221958	1.0	6014	tags=36%, list=11%, signal=41%
GO_NEGATIVE_REGULATION_OF_NITROGEN_COMPOUND_METABOLIC_PROCESS	GO_NEGATIVE_REGULATION_OF_NITROGEN_COMPOUND_METABOLIC_PROCESS	1465	0.33162522	1.4456179	0.0	0.12236998	1.0	9168	tags=31%, list=16%, signal=36%
GO_DNA_DAMAGE_RESPONSE_DETECTION_OF_DNA_DAMAGE	GO_DNA_DAMAGE_RESPONSE_DETECTION_OF_DNA_DAMAGE	36	0.51221716	1.445498	0.05042017	0.12237767	1.0	8925	tags=47%, list=16%, signal=56%
GO_CELL_PROJECTION_MEMBRANE	GO_CELL_PROJECTION_MEMBRANE	292	0.37036103	1.4451048	0.0	0.122639775	1.0	7429	tags=30%, list=13%, signal=35%
GO_TRANSCRIPTION_FACTOR_TFTC_COMPLEX	GO_TRANSCRIPTION_FACTOR_TFTC_COMPLEX	14	0.63044816	1.4450872	0.057142857	0.12256969	1.0	9006	tags=57%, list=16%, signal=68%
GO_INSULIN_RECEPTOR_BINDING	GO_INSULIN_RECEPTOR_BINDING	32	0.5240389	1.4450741	0.02396514	0.122493334	1.0	14641	tags=69%, list=26%, signal=93%
GO_MAGNESIUM_ION_TRANSMEMBRANE_TRANSPORT	GO_MAGNESIUM_ION_TRANSMEMBRANE_TRANSPORT	16	0.6196425	1.4449266	0.072434604	0.12252381	1.0	14301	tags=75%, list=25%, signal=101%
GO_PHOSPHATIDYLINOSITOL_PHOSPHATE_BINDING	GO_PHOSPHATIDYLINOSITOL_PHOSPHATE_BINDING	112	0.41381714	1.4447917	0.0	0.122545406	1.0	7595	tags=30%, list=13%, signal=35%
GO_MITOTIC_SPINDLE_ASSEMBLY	GO_MITOTIC_SPINDLE_ASSEMBLY	40	0.49019915	1.444761	0.019911505	0.12247926	1.0	9174	tags=38%, list=16%, signal=45%
GO_INTRINSIC_COMPONENT_OF_ENDOPLASMIC_RETICULUM_MEMBRANE	GO_INTRINSIC_COMPONENT_OF_ENDOPLASMIC_RETICULUM_MEMBRANE	121	0.41517946	1.4446224	0.0044247787	0.12251974	1.0	8923	tags=42%, list=16%, signal=50%
GO_NEGATIVE_REGULATION_OF_INFLAMMATORY_RESPONSE	GO_NEGATIVE_REGULATION_OF_INFLAMMATORY_RESPONSE	94	0.4269067	1.4445487	0.004255319	0.12250602	1.0	8071	tags=33%, list=14%, signal=38%
GO_REGULATION_OF_INTERLEUKIN_1_BETA_PRODUCTION	GO_REGULATION_OF_INTERLEUKIN_1_BETA_PRODUCTION	47	0.47739595	1.4444925	0.02008032	0.12246771	1.0	4694	tags=30%, list=8%, signal=32%
GO_REGULATION_OF_FIBROBLAST_MIGRATION	GO_REGULATION_OF_FIBROBLAST_MIGRATION	27	0.5402181	1.4444147	0.047717843	0.122450516	1.0	6787	tags=52%, list=12%, signal=59%
GO_GROWTH	GO_GROWTH	395	0.35731977	1.4442288	0.0	0.12254171	1.0	9054	tags=32%, list=16%, signal=38%
GO_ARP2_3_PROTEIN_COMPLEX	GO_ARP2_3_PROTEIN_COMPLEX	11	0.66988206	1.444172	0.08249497	0.12249971	1.0	3580	tags=45%, list=6%, signal=49%
GO_ROUGH_ENDOPLASMIC_RETICULUM_MEMBRANE	GO_ROUGH_ENDOPLASMIC_RETICULUM_MEMBRANE	19	0.57036054	1.4440082	0.049382716	0.122558564	1.0	13783	tags=58%, list=24%, signal=77%
GO_POST_EMBRYONIC_DEVELOPMENT	GO_POST_EMBRYONIC_DEVELOPMENT	86	0.43205756	1.4439955	0.004524887	0.122484	1.0	9046	tags=40%, list=16%, signal=47%
GO_EXTERNAL_SIDE_OF_PLASMA_MEMBRANE	GO_EXTERNAL_SIDE_OF_PLASMA_MEMBRANE	230	0.37048474	1.4428118	0.0	0.123451084	1.0	13365	tags=39%, list=24%, signal=51%
GO_SH3_DOMAIN_BINDING	GO_SH3_DOMAIN_BINDING	114	0.41368392	1.4427829	0.0	0.12338728	1.0	8631	tags=37%, list=15%, signal=43%
GO_ATP_DEPENDENT_DNA_HELICASE_ACTIVITY	GO_ATP_DEPENDENT_DNA_HELICASE_ACTIVITY	33	0.5081326	1.442707	0.044843048	0.12337318	1.0	16483	tags=70%, list=29%, signal=99%
GO_RESPONSE_TO_ALCOHOL	GO_RESPONSE_TO_ALCOHOL	359	0.36118263	1.4426249	0.0	0.123351656	1.0	8624	tags=30%, list=15%, signal=36%
GO_NEGATIVE_REGULATION_OF_SMALL_GTPASE_MEDIATED_SIGNAL_TRANSDUCTION	GO_NEGATIVE_REGULATION_OF_SMALL_GTPASE_MEDIATED_SIGNAL_TRANSDUCTION	40	0.48664635	1.4424455	0.03125	0.12343698	1.0	7429	tags=38%, list=13%, signal=43%
GO_GTPASE_ACTIVATING_PROTEIN_BINDING	GO_GTPASE_ACTIVATING_PROTEIN_BINDING	14	0.6349766	1.4423476	0.06550218	0.12343032	1.0	13113	tags=64%, list=23%, signal=84%
GO_CELL_CYCLE_G1_S_PHASE_TRANSITION	GO_CELL_CYCLE_G1_S_PHASE_TRANSITION	109	0.41281497	1.442285	0.006666667	0.12340357	1.0	8993	tags=39%, list=16%, signal=47%
GO_CELLULAR_RESPONSE_TO_GAMMA_RADIATION	GO_CELLULAR_RESPONSE_TO_GAMMA_RADIATION	19	0.5739601	1.4420985	0.068085104	0.12345425	1.0	14931	tags=63%, list=27%, signal=86%
GO_MULTI_MULTICELLULAR_ORGANISM_PROCESS	GO_MULTI_MULTICELLULAR_ORGANISM_PROCESS	211	0.3824001	1.4419967	0.0023419203	0.12345024	1.0	9103	tags=32%, list=16%, signal=38%
GO_REGULATION_OF_CANONICAL_WNT_SIGNALING_PATHWAY	GO_REGULATION_OF_CANONICAL_WNT_SIGNALING_PATHWAY	231	0.3816307	1.4419181	0.0	0.123427436	1.0	9174	tags=35%, list=16%, signal=42%
GO_POSITIVE_REGULATION_OF_MICROTUBULE_POLYMERIZATION	GO_POSITIVE_REGULATION_OF_MICROTUBULE_POLYMERIZATION	18	0.58813393	1.4417965	0.046121594	0.123454094	1.0	8535	tags=50%, list=15%, signal=59%
GO_PHAGOCYTIC_VESICLE	GO_PHAGOCYTIC_VESICLE	85	0.42760307	1.4415563	0.017738359	0.123548985	1.0	8975	tags=41%, list=16%, signal=49%
GO_GUANOSINE_CONTAINING_COMPOUND_METABOLIC_PROCESS	GO_GUANOSINE_CONTAINING_COMPOUND_METABOLIC_PROCESS	45	0.48061842	1.4413508	0.031982943	0.12363988	1.0	14494	tags=58%, list=26%, signal=78%
GO_POSITIVE_REGULATION_OF_RESPONSE_TO_EXTRACELLULAR_STIMULUS	GO_POSITIVE_REGULATION_OF_RESPONSE_TO_EXTRACELLULAR_STIMULUS	48	0.4735395	1.4412359	0.026530612	0.12364286	1.0	8376	tags=42%, list=15%, signal=49%
GO_NEGATIVE_REGULATION_OF_JUN_KINASE_ACTIVITY	GO_NEGATIVE_REGULATION_OF_JUN_KINASE_ACTIVITY	14	0.62826055	1.4405876	0.073529415	0.12411701	1.0	5420	tags=36%, list=10%, signal=40%
GO_POSITIVE_REGULATION_OF_ASTROCYTE_DIFFERENTIATION	GO_POSITIVE_REGULATION_OF_ASTROCYTE_DIFFERENTIATION	12	0.64704794	1.4400674	0.054507338	0.124469906	1.0	5434	tags=50%, list=10%, signal=55%
GO_MEDIATOR_COMPLEX	GO_MEDIATOR_COMPLEX	34	0.4982712	1.4400456	0.029227557	0.12440223	1.0	7560	tags=38%, list=13%, signal=44%
GO_CELLULAR_SENESCENCE	GO_CELLULAR_SENESCENCE	32	0.5234462	1.4400259	0.030991735	0.12433098	1.0	6831	tags=34%, list=12%, signal=39%
GO_PROTEIN_BINDING_INVOLVED_IN_CELL_ADHESION	GO_PROTEIN_BINDING_INVOLVED_IN_CELL_ADHESION	17	0.59100026	1.4394757	0.062084258	0.124712445	1.0	5484	tags=41%, list=10%, signal=46%
GO_PHOSPHATIDYLINOSITOL_PHOSPHATE_PHOSPHATASE_ACTIVITY	GO_PHOSPHATIDYLINOSITOL_PHOSPHATE_PHOSPHATASE_ACTIVITY	29	0.5315103	1.4393592	0.048780486	0.12472982	1.0	8546	tags=48%, list=15%, signal=57%
GO_NEGATIVE_REGULATION_OF_CANONICAL_WNT_SIGNALING_PATHWAY	GO_NEGATIVE_REGULATION_OF_CANONICAL_WNT_SIGNALING_PATHWAY	159	0.3929059	1.4393079	0.0022371365	0.124685645	1.0	12627	tags=43%, list=22%, signal=56%
GO_CHROMATIN_ORGANIZATION	GO_CHROMATIN_ORGANIZATION	630	0.34764785	1.4392172	0.0	0.1246695	1.0	9136	tags=31%, list=16%, signal=36%
GO_POSITIVE_REGULATION_OF_TISSUE_REMODELING	GO_POSITIVE_REGULATION_OF_TISSUE_REMODELING	25	0.5409	1.4391443	0.052208837	0.1246571	1.0	8076	tags=40%, list=14%, signal=47%
GO_REGULATION_OF_JNK_CASCADE	GO_REGULATION_OF_JNK_CASCADE	156	0.39252794	1.4386729	0.0022988506	0.12501605	1.0	10256	tags=37%, list=18%, signal=45%
GO_PEROXISOME_PROLIFERATOR_ACTIVATED_RECEPTOR_BINDING	GO_PEROXISOME_PROLIFERATOR_ACTIVATED_RECEPTOR_BINDING	15	0.6187401	1.4385153	0.06652807	0.125053	1.0	6213	tags=47%, list=11%, signal=52%
GO_AXON_EXTENSION	GO_AXON_EXTENSION	36	0.49675405	1.4384853	0.03640257	0.124996364	1.0	8454	tags=42%, list=15%, signal=49%
GO_RHO_GTPASE_BINDING	GO_RHO_GTPASE_BINDING	75	0.43506643	1.4383461	0.012219959	0.1250366	1.0	8784	tags=40%, list=16%, signal=47%
GO_ER_NUCLEUS_SIGNALING_PATHWAY	GO_ER_NUCLEUS_SIGNALING_PATHWAY	32	0.51781017	1.4382083	0.045548655	0.12505712	1.0	8534	tags=41%, list=15%, signal=48%
GO_EXTRINSIC_COMPONENT_OF_CYTOPLASMIC_SIDE_OF_PLASMA_MEMBRANE	GO_EXTRINSIC_COMPONENT_OF_CYTOPLASMIC_SIDE_OF_PLASMA_MEMBRANE	97	0.42233315	1.4381061	0.0071599046	0.12506047	1.0	9108	tags=41%, list=16%, signal=49%
GO_MYELOID_LEUKOCYTE_ACTIVATION	GO_MYELOID_LEUKOCYTE_ACTIVATION	95	0.42554185	1.4380206	0.015765766	0.12504171	1.0	8408	tags=34%, list=15%, signal=40%
GO_SIN3_COMPLEX	GO_SIN3_COMPLEX	13	0.63785505	1.4378942	0.089361705	0.12506951	1.0	7027	tags=54%, list=12%, signal=62%
GO_POSITIVE_REGULATION_OF_LAMELLIPODIUM_ASSEMBLY	GO_POSITIVE_REGULATION_OF_LAMELLIPODIUM_ASSEMBLY	15	0.6239891	1.4377253	0.065476194	0.12511694	1.0	6125	tags=47%, list=11%, signal=52%
GO_STRUCTURAL_CONSTITUENT_OF_NUCLEAR_PORE	GO_STRUCTURAL_CONSTITUENT_OF_NUCLEAR_PORE	13	0.63701665	1.437577	0.051759835	0.12518597	1.0	15447	tags=85%, list=27%, signal=117%
GO_NEGATIVE_REGULATION_OF_LOCOMOTION	GO_NEGATIVE_REGULATION_OF_LOCOMOTION	251	0.37211335	1.4373946	0.0	0.12525253	1.0	7228	tags=30%, list=13%, signal=34%
GO_MACROMOLECULE_TRANSMEMBRANE_TRANSPORTER_ACTIVITY	GO_MACROMOLECULE_TRANSMEMBRANE_TRANSPORTER_ACTIVITY	20	0.5703902	1.4372777	0.056155507	0.12525588	1.0	16956	tags=65%, list=30%, signal=93%
GO_NUCLEOTIDE_EXCISION_REPAIR_DNA_INCISION	GO_NUCLEOTIDE_EXCISION_REPAIR_DNA_INCISION	39	0.49638265	1.4368817	0.03794643	0.12552059	1.0	8973	tags=46%, list=16%, signal=55%
GO_DNA_INTEGRITY_CHECKPOINT	GO_DNA_INTEGRITY_CHECKPOINT	138	0.40213805	1.4367864	0.0024213076	0.12551638	1.0	8980	tags=39%, list=16%, signal=46%
GO_UBIQUITIN_DEPENDENT_PROTEIN_CATABOLIC_PROCESS_VIA_THE_MULTIVESICULAR_BODY_SORTING_PATHWAY	GO_UBIQUITIN_DEPENDENT_PROTEIN_CATABOLIC_PROCESS_VIA_THE_MULTIVESICULAR_BODY_SORTING_PATHWAY	16	0.59401405	1.4362642	0.06651885	0.12588644	1.0	9091	tags=50%, list=16%, signal=60%
GO_KINASE_ACTIVITY	GO_KINASE_ACTIVITY	815	0.340207	1.4359498	0.0	0.12608708	1.0	9012	tags=32%, list=16%, signal=38%
GO_MICROTUBULE_CYTOSKELETON_ORGANIZATION	GO_MICROTUBULE_CYTOSKELETON_ORGANIZATION	319	0.359829	1.4358573	0.0	0.12608637	1.0	9174	tags=35%, list=16%, signal=41%
GO_POSITIVE_REGULATION_OF_GLIOGENESIS	GO_POSITIVE_REGULATION_OF_GLIOGENESIS	46	0.47565204	1.4358513	0.025531914	0.1260054	1.0	8429	tags=39%, list=15%, signal=46%
GO_PROTEIN_LOCALIZATION_TO_CELL_PERIPHERY	GO_PROTEIN_LOCALIZATION_TO_CELL_PERIPHERY	150	0.39745232	1.4358177	0.0	0.12594637	1.0	8550	tags=38%, list=15%, signal=45%
GO_HISTONE_DEMETHYLASE_ACTIVITY	GO_HISTONE_DEMETHYLASE_ACTIVITY	23	0.55589586	1.4355688	0.055670105	0.12609187	1.0	5572	tags=39%, list=10%, signal=43%
GO_PROTEIN_SERINE_THREONINE_KINASE_ACTIVITY	GO_PROTEIN_SERINE_THREONINE_KINASE_ACTIVITY	430	0.35509276	1.4352783	0.0	0.1262486	1.0	9011	tags=34%, list=16%, signal=40%
GO_ANATOMICAL_STRUCTURE_HOMEOSTASIS	GO_ANATOMICAL_STRUCTURE_HOMEOSTASIS	274	0.36855635	1.4349736	0.0	0.12646513	1.0	11191	tags=38%, list=20%, signal=47%
GO_COPPER_ION_BINDING	GO_COPPER_ION_BINDING	52	0.46666282	1.4348547	0.02586207	0.1264853	1.0	6251	tags=35%, list=11%, signal=39%
GO_MRNA_3_UTR_BINDING	GO_MRNA_3_UTR_BINDING	47	0.47435793	1.4348036	0.030425964	0.12644075	1.0	6755	tags=40%, list=12%, signal=46%
GO_SMOOTH_ENDOPLASMIC_RETICULUM	GO_SMOOTH_ENDOPLASMIC_RETICULUM	33	0.5067856	1.434734	0.03929273	0.12642136	1.0	8933	tags=45%, list=16%, signal=54%
GO_NUCLEAR_INCLUSION_BODY	GO_NUCLEAR_INCLUSION_BODY	11	0.6835659	1.4347116	0.08299595	0.12635632	1.0	8860	tags=73%, list=16%, signal=86%
GO_NEGATIVE_REGULATION_OF_ANION_TRANSPORT	GO_NEGATIVE_REGULATION_OF_ANION_TRANSPORT	32	0.5157345	1.4346597	0.033126295	0.12631051	1.0	14396	tags=59%, list=26%, signal=80%
GO_DNA_POLYMERASE_COMPLEX	GO_DNA_POLYMERASE_COMPLEX	13	0.63344544	1.4346563	0.0591716	0.12622756	1.0	8700	tags=38%, list=15%, signal=45%
GO_NEGATIVE_REGULATION_OF_INTRINSIC_APOPTOTIC_SIGNALING_PATHWAY_IN_RESPONSE_TO_DNA_DAMAGE	GO_NEGATIVE_REGULATION_OF_INTRINSIC_APOPTOTIC_SIGNALING_PATHWAY_IN_RESPONSE_TO_DNA_DAMAGE	25	0.5467582	1.4346501	0.04338395	0.12614472	1.0	14408	tags=64%, list=26%, signal=86%
GO_ANTIGEN_PROCESSING_AND_PRESENTATION	GO_ANTIGEN_PROCESSING_AND_PRESENTATION	209	0.38190714	1.4344128	0.004901961	0.12626661	1.0	9055	tags=37%, list=16%, signal=44%
GO_REGULATION_OF_TYPE_I_INTERFERON_PRODUCTION	GO_REGULATION_OF_TYPE_I_INTERFERON_PRODUCTION	108	0.40753192	1.4341179	0.00896861	0.12642421	1.0	7320	tags=38%, list=13%, signal=44%
GO_REGULATION_OF_MULTICELLULAR_ORGANISMAL_METABOLIC_PROCESS	GO_REGULATION_OF_MULTICELLULAR_ORGANISMAL_METABOLIC_PROCESS	35	0.49733987	1.4337864	0.046908315	0.12661289	1.0	7872	tags=43%, list=14%, signal=50%
GO_DEVELOPMENTAL_CELL_GROWTH	GO_DEVELOPMENTAL_CELL_GROWTH	75	0.43552008	1.4331625	0.019396551	0.12707718	1.0	8799	tags=40%, list=16%, signal=47%
GO_NEGATIVE_REGULATION_OF_MITOTIC_CELL_CYCLE	GO_NEGATIVE_REGULATION_OF_MITOTIC_CELL_CYCLE	187	0.3853475	1.4331359	0.002352941	0.12701446	1.0	13948	tags=50%, list=25%, signal=67%
GO_ACTOMYOSIN_STRUCTURE_ORGANIZATION	GO_ACTOMYOSIN_STRUCTURE_ORGANIZATION	75	0.432413	1.4327513	0.006302521	0.12729369	1.0	7291	tags=33%, list=13%, signal=38%
GO_PROTEIN_SERINE_THREONINE_PHOSPHATASE_ACTIVITY	GO_PROTEIN_SERINE_THREONINE_PHOSPHATASE_ACTIVITY	64	0.44379672	1.432696	0.020089285	0.12726092	1.0	5761	tags=31%, list=10%, signal=35%
GO_REGULATION_OF_ERAD_PATHWAY	GO_REGULATION_OF_ERAD_PATHWAY	27	0.53070253	1.4323431	0.037656903	0.12744851	1.0	13849	tags=56%, list=25%, signal=74%
GO_RESPONSE_TO_CORTICOSTEROID	GO_RESPONSE_TO_CORTICOSTEROID	174	0.3848284	1.431299	0.004347826	0.1282855	1.0	4976	tags=25%, list=9%, signal=27%
GO_MULTICELLULAR_ORGANISM_REPRODUCTION	GO_MULTICELLULAR_ORGANISM_REPRODUCTION	722	0.342187	1.4312817	0.0	0.12821254	1.0	9132	tags=31%, list=16%, signal=36%
GO_REGULATION_OF_GLUTAMATE_SECRETION	GO_REGULATION_OF_GLUTAMATE_SECRETION	15	0.6102948	1.4312508	0.06490872	0.1281505	1.0	5090	tags=40%, list=9%, signal=44%
GO_AUTOPHAGOSOME	GO_AUTOPHAGOSOME	77	0.43306822	1.4311353	0.02	0.12814707	1.0	9086	tags=42%, list=16%, signal=49%
GO_HISTONE_DEACETYLASE_COMPLEX	GO_HISTONE_DEACETYLASE_COMPLEX	60	0.44534826	1.430917	0.022123894	0.128251	1.0	9679	tags=40%, list=17%, signal=48%
GO_NEGATIVE_REGULATION_OF_CYCLIN_DEPENDENT_PROTEIN_KINASE_ACTIVITY	GO_NEGATIVE_REGULATION_OF_CYCLIN_DEPENDENT_PROTEIN_KINASE_ACTIVITY	31	0.51048154	1.4308163	0.029469548	0.1282627	1.0	6987	tags=39%, list=12%, signal=44%
GO_RNA_STABILIZATION	GO_RNA_STABILIZATION	29	0.5211801	1.4306301	0.04017857	0.12831263	1.0	12823	tags=55%, list=23%, signal=71%
GO_REGULATION_OF_GASTRULATION	GO_REGULATION_OF_GASTRULATION	32	0.5066121	1.4305793	0.05054945	0.1282686	1.0	8535	tags=44%, list=15%, signal=52%
GO_POSITIVE_REGULATION_OF_ERK1_AND_ERK2_CASCADE	GO_POSITIVE_REGULATION_OF_ERK1_AND_ERK2_CASCADE	162	0.38611585	1.4300815	0.002202643	0.1286114	1.0	13633	tags=45%, list=24%, signal=59%
GO_BETA_TUBULIN_BINDING	GO_BETA_TUBULIN_BINDING	35	0.49380037	1.4299376	0.026845638	0.12864457	1.0	13335	tags=54%, list=24%, signal=71%
GO_SMALL_NUCLEAR_RIBONUCLEOPROTEIN_COMPLEX	GO_SMALL_NUCLEAR_RIBONUCLEOPROTEIN_COMPLEX	59	0.45205647	1.4297827	0.021186441	0.12870628	1.0	14947	tags=54%, list=27%, signal=74%
GO_INTESTINAL_ABSORPTION	GO_INTESTINAL_ABSORPTION	26	0.53141993	1.4297626	0.058232933	0.12863716	1.0	7095	tags=42%, list=13%, signal=48%
GO_BODY_FLUID_SECRETION	GO_BODY_FLUID_SECRETION	68	0.44167578	1.4295491	0.008714597	0.12871684	1.0	8884	tags=40%, list=16%, signal=47%
GO_CELLULAR_RESPONSE_TO_STEROID_HORMONE_STIMULUS	GO_CELLULAR_RESPONSE_TO_STEROID_HORMONE_STIMULUS	212	0.38113308	1.429371	0.0022779044	0.12880428	1.0	9103	tags=33%, list=16%, signal=40%
GO_AMEBOIDAL_TYPE_CELL_MIGRATION	GO_AMEBOIDAL_TYPE_CELL_MIGRATION	151	0.39094546	1.4293677	0.011185682	0.12872098	1.0	8401	tags=36%, list=15%, signal=42%
GO_PROTEIN_EXPORT_FROM_NUCLEUS	GO_PROTEIN_EXPORT_FROM_NUCLEUS	29	0.52287745	1.429339	0.03803132	0.12866743	1.0	8860	tags=48%, list=16%, signal=57%
GO_REGULATION_OF_ANION_TRANSPORT	GO_REGULATION_OF_ANION_TRANSPORT	135	0.39752042	1.4290414	0.009501188	0.12884575	1.0	14439	tags=50%, list=26%, signal=67%
GO_NEGATIVE_REGULATION_OF_BIOMINERAL_TISSUE_DEVELOPMENT	GO_NEGATIVE_REGULATION_OF_BIOMINERAL_TISSUE_DEVELOPMENT	17	0.59450936	1.4288503	0.062893085	0.1289378	1.0	8507	tags=53%, list=15%, signal=62%
GO_NEGATIVE_REGULATION_OF_AXON_EXTENSION	GO_NEGATIVE_REGULATION_OF_AXON_EXTENSION	37	0.49164182	1.4283056	0.018595042	0.12933983	1.0	7492	tags=41%, list=13%, signal=47%
GO_ADENYL_NUCLEOTIDE_BINDING	GO_ADENYL_NUCLEOTIDE_BINDING	1472	0.32761464	1.427788	0.0	0.12970789	1.0	9042	tags=32%, list=16%, signal=37%
GO_RNA_POLYMERASE_BINDING	GO_RNA_POLYMERASE_BINDING	31	0.52041185	1.4271736	0.0397351	0.13021713	1.0	9136	tags=45%, list=16%, signal=54%
GO_MEMBRANE_DISASSEMBLY	GO_MEMBRANE_DISASSEMBLY	44	0.47737592	1.4271533	0.036511157	0.13015091	1.0	15447	tags=59%, list=27%, signal=81%
GO_GLYCOPROTEIN_METABOLIC_PROCESS	GO_GLYCOPROTEIN_METABOLIC_PROCESS	338	0.35643035	1.4267273	0.0	0.13044357	1.0	9103	tags=33%, list=16%, signal=39%
GO_NEGATIVE_REGULATION_OF_CELL_ADHESION	GO_NEGATIVE_REGULATION_OF_CELL_ADHESION	214	0.3764569	1.4263079	0.0	0.1307315	1.0	7194	tags=31%, list=13%, signal=36%
GO_APICAL_PART_OF_CELL	GO_APICAL_PART_OF_CELL	349	0.35973117	1.4262681	0.0	0.13068275	1.0	8974	tags=32%, list=16%, signal=38%
GO_MYELIN_ASSEMBLY	GO_MYELIN_ASSEMBLY	15	0.61144316	1.4260851	0.056155507	0.13078137	1.0	7101	tags=47%, list=13%, signal=53%
GO_GOLGI_CISTERNA	GO_GOLGI_CISTERNA	92	0.41599998	1.4260594	0.011013215	0.13071862	1.0	15645	tags=60%, list=28%, signal=83%
GO_PLASMA_MEMBRANE_REGION	GO_PLASMA_MEMBRANE_REGION	903	0.33578488	1.4258846	0.0	0.13077348	1.0	9132	tags=30%, list=16%, signal=36%
GO_GMP_METABOLIC_PROCESS	GO_GMP_METABOLIC_PROCESS	20	0.5685411	1.4258838	0.06724512	0.13068852	1.0	8574	tags=45%, list=15%, signal=53%
GO_REGULATION_OF_STEM_CELL_POPULATION_MAINTENANCE	GO_REGULATION_OF_STEM_CELL_POPULATION_MAINTENANCE	17	0.5941002	1.4257866	0.050916497	0.13068348	1.0	10232	tags=53%, list=18%, signal=65%
GO_CELLULAR_HOMEOSTASIS	GO_CELLULAR_HOMEOSTASIS	654	0.340916	1.4257766	0.0	0.13061272	1.0	9272	tags=31%, list=16%, signal=36%
GO_DISULFIDE_OXIDOREDUCTASE_ACTIVITY	GO_DISULFIDE_OXIDOREDUCTASE_ACTIVITY	29	0.5053382	1.4254183	0.025695931	0.13081957	1.0	12050	tags=55%, list=21%, signal=70%
GO_MOTOR_NEURON_AXON_GUIDANCE	GO_MOTOR_NEURON_AXON_GUIDANCE	27	0.52441365	1.42533	0.043568466	0.13079216	1.0	8454	tags=48%, list=15%, signal=57%
GO_NEGATIVE_REGULATION_OF_CELL_PROLIFERATION	GO_NEGATIVE_REGULATION_OF_CELL_PROLIFERATION	616	0.34298572	1.4253165	0.0	0.13072143	1.0	8276	tags=32%, list=15%, signal=37%
GO_CELLULAR_COPPER_ION_HOMEOSTASIS	GO_CELLULAR_COPPER_ION_HOMEOSTASIS	13	0.6328194	1.4251068	0.07869482	0.13085076	1.0	3667	tags=38%, list=7%, signal=41%
GO_INTEGRIN_BINDING	GO_INTEGRIN_BINDING	102	0.40983325	1.4250088	0.0021321962	0.13084309	1.0	8228	tags=34%, list=15%, signal=40%
GO_N_TERMINAL_PROTEIN_ACETYLTRANSFERASE_COMPLEX	GO_N_TERMINAL_PROTEIN_ACETYLTRANSFERASE_COMPLEX	9	0.702955	1.4250083	0.08278867	0.13075851	1.0	13744	tags=78%, list=24%, signal=103%
GO_MYOSIN_V_BINDING	GO_MYOSIN_V_BINDING	17	0.59869254	1.4249175	0.07172996	0.13074873	1.0	14105	tags=65%, list=25%, signal=86%
GO_POSITIVE_REGULATION_OF_EXECUTION_PHASE_OF_APOPTOSIS	GO_POSITIVE_REGULATION_OF_EXECUTION_PHASE_OF_APOPTOSIS	12	0.6354184	1.4249045	0.05399568	0.13067594	1.0	8076	tags=58%, list=14%, signal=68%
GO_ORGAN_MORPHOGENESIS	GO_ORGAN_MORPHOGENESIS	832	0.33790523	1.4248497	0.0	0.13063362	1.0	8076	tags=30%, list=14%, signal=34%
GO_RNA_HELICASE_ACTIVITY	GO_RNA_HELICASE_ACTIVITY	67	0.44320142	1.4247762	0.017167382	0.1306285	1.0	12769	tags=49%, list=23%, signal=64%
GO_RESPONSE_TO_ARSENIC_CONTAINING_SUBSTANCE	GO_RESPONSE_TO_ARSENIC_CONTAINING_SUBSTANCE	29	0.5204574	1.4243923	0.04517454	0.13088305	1.0	6140	tags=41%, list=11%, signal=46%
GO_ERBB2_SIGNALING_PATHWAY	GO_ERBB2_SIGNALING_PATHWAY	38	0.4896009	1.4241248	0.039130434	0.13104185	1.0	7235	tags=50%, list=13%, signal=57%
GO_REGULATION_OF_ER_TO_GOLGI_VESICLE_MEDIATED_TRANSPORT	GO_REGULATION_OF_ER_TO_GOLGI_VESICLE_MEDIATED_TRANSPORT	11	0.66550213	1.4239609	0.073267326	0.13110161	1.0	6844	tags=55%, list=12%, signal=62%
GO_ORGANOPHOSPHATE_ESTER_TRANSPORT	GO_ORGANOPHOSPHATE_ESTER_TRANSPORT	85	0.42236412	1.4236473	0.025114154	0.13129048	1.0	8923	tags=32%, list=16%, signal=38%
GO_PROTEIN_KINASE_C_BINDING	GO_PROTEIN_KINASE_C_BINDING	49	0.46325406	1.4226792	0.029661017	0.13203932	1.0	13626	tags=51%, list=24%, signal=67%
GO_TUBE_MORPHOGENESIS	GO_TUBE_MORPHOGENESIS	323	0.3601329	1.4226768	0.0023094688	0.13195685	1.0	9054	tags=36%, list=16%, signal=43%
GO_LENS_DEVELOPMENT_IN_CAMERA_TYPE_EYE	GO_LENS_DEVELOPMENT_IN_CAMERA_TYPE_EYE	63	0.43541852	1.4225247	0.023060797	0.13199158	1.0	6213	tags=30%, list=11%, signal=34%
GO_REGULATION_OF_CYSTEINE_TYPE_ENDOPEPTIDASE_ACTIVITY_INVOLVED_IN_APOPTOTIC_SIGNALING_PATHWAY	GO_REGULATION_OF_CYSTEINE_TYPE_ENDOPEPTIDASE_ACTIVITY_INVOLVED_IN_APOPTOTIC_SIGNALING_PATHWAY	22	0.5600553	1.4223582	0.041753653	0.13203664	1.0	8076	tags=50%, list=14%, signal=58%
GO_ESTROGEN_METABOLIC_PROCESS	GO_ESTROGEN_METABOLIC_PROCESS	23	0.5311637	1.4223356	0.057142857	0.13196947	1.0	8017	tags=39%, list=14%, signal=46%
GO_SPLICEOSOMAL_COMPLEX_ASSEMBLY	GO_SPLICEOSOMAL_COMPLEX_ASSEMBLY	52	0.45212707	1.4221082	0.034343433	0.13205989	1.0	13505	tags=48%, list=24%, signal=63%
GO_SAGA_COMPLEX	GO_SAGA_COMPLEX	8	0.7196	4218-01-01	0.09484536	0.1322567	1.0	15250	tags=88%, list=27%, signal=120%
GO_NEGATIVE_REGULATION_OF_HISTONE_METHYLATION	GO_NEGATIVE_REGULATION_OF_HISTONE_METHYLATION	16	0.5973171	1.4211684	0.08704883	0.13271452	1.0	13738	tags=56%, list=24%, signal=74%
GO_RESPONSE_TO_STEROID_HORMONE	GO_RESPONSE_TO_STEROID_HORMONE	488	0.3502001	1.4211485	0.0	0.13265516	1.0	9103	tags=31%, list=16%, signal=37%
GO_ESTABLISHMENT_OF_MITOCHONDRION_LOCALIZATION	GO_ESTABLISHMENT_OF_MITOCHONDRION_LOCALIZATION	15	0.60653454	1.4210731	0.07961165	0.13263392	1.0	7203	tags=53%, list=13%, signal=61%
GO_REGULATION_OF_KERATINOCYTE_DIFFERENTIATION	GO_REGULATION_OF_KERATINOCYTE_DIFFERENTIATION	27	0.5279493	1.4208606	0.04329897	0.13274065	1.0	7352	tags=44%, list=13%, signal=51%
GO_REGULATION_OF_CARDIAC_MUSCLE_CELL_CONTRACTION	GO_REGULATION_OF_CARDIAC_MUSCLE_CELL_CONTRACTION	27	0.5250668	1.4204837	0.048387095	0.13295461	1.0	6996	tags=44%, list=12%, signal=51%
GO_LYSOSOMAL_TRANSPORT	GO_LYSOSOMAL_TRANSPORT	66	0.4375772	1.4201919	0.026726058	0.13312466	1.0	6823	tags=30%, list=12%, signal=34%
GO_HOMEOSTATIC_PROCESS	GO_HOMEOSTATIC_PROCESS	1292	0.32923517	1.4200748	0.0	0.1331565	1.0	9272	tags=30%, list=16%, signal=35%
GO_MRNA_3_END_PROCESSING	GO_MRNA_3_END_PROCESSING	71	0.43191597	1.4196815	0.02832244	0.13346173	1.0	14534	tags=52%, list=26%, signal=70%
GO_ATPASE_ACTIVITY_COUPLED	GO_ATPASE_ACTIVITY_COUPLED	311	0.35803452	1.4196715	0.0	0.13338138	1.0	13814	tags=43%, list=25%, signal=57%
GO_CRANIAL_SKELETAL_SYSTEM_DEVELOPMENT	GO_CRANIAL_SKELETAL_SYSTEM_DEVELOPMENT	55	0.4549486	1.419586	0.026666667	0.13336201	1.0	5126	tags=33%, list=9%, signal=36%
GO_RNA_3_END_PROCESSING	GO_RNA_3_END_PROCESSING	96	0.42082247	1.419539	0.017621145	0.13333124	1.0	14534	tags=49%, list=26%, signal=66%
GO_REGULATION_OF_HORMONE_BIOSYNTHETIC_PROCESS	GO_REGULATION_OF_HORMONE_BIOSYNTHETIC_PROCESS	18	0.58909476	1.4190114	0.062893085	0.13371584	1.0	15667	tags=61%, list=28%, signal=85%
GO_NEGATIVE_REGULATION_OF_HEART_GROWTH	GO_NEGATIVE_REGULATION_OF_HEART_GROWTH	12	0.6278759	1.4184767	0.084848486	0.1341551	1.0	14648	tags=50%, list=26%, signal=68%
GO_NEGATIVE_REGULATION_OF_AMINE_TRANSPORT	GO_NEGATIVE_REGULATION_OF_AMINE_TRANSPORT	25	0.5316901	1.4181913	0.048728812	0.13430713	1.0	5248	tags=28%, list=9%, signal=31%
GO_REGULATION_OF_CELLULAR_SENESCENCE	GO_REGULATION_OF_CELLULAR_SENESCENCE	26	0.52900493	1.418152	0.045360826	0.13424145	1.0	7385	tags=46%, list=13%, signal=53%
GO_PROTEOGLYCAN_METABOLIC_PROCESS	GO_PROTEOGLYCAN_METABOLIC_PROCESS	82	0.42138803	1.4181498	0.013636364	0.13416088	1.0	15603	tags=50%, list=28%, signal=69%
GO_POSITIVE_REGULATION_OF_DNA_BINDING	GO_POSITIVE_REGULATION_OF_DNA_BINDING	42	0.4823941	1.418133	0.036036037	0.134093	1.0	5111	tags=31%, list=9%, signal=34%
GO_CELL_CYCLE_ARREST	GO_CELL_CYCLE_ARREST	143	0.39073265	1.4180893	0.0	0.13403684	1.0	8468	tags=36%, list=15%, signal=43%
GO_POSITIVE_REGULATION_OF_OSTEOBLAST_DIFFERENTIATION	GO_POSITIVE_REGULATION_OF_OSTEOBLAST_DIFFERENTIATION	58	0.44098574	1.4179391	0.01871102	0.13407211	1.0	7525	tags=36%, list=13%, signal=42%
GO_NEGATIVE_REGULATION_OF_ION_TRANSPORT	GO_NEGATIVE_REGULATION_OF_ION_TRANSPORT	122	0.39967173	1.4178473	0.009195402	0.13407087	1.0	7117	tags=30%, list=13%, signal=35%
GO_REGULATION_OF_NEUTROPHIL_MIGRATION	GO_REGULATION_OF_NEUTROPHIL_MIGRATION	30	0.5084751	1.4168526	0.03601695	0.13482858	1.0	5784	tags=40%, list=10%, signal=45%
GO_NEGATIVE_REGULATION_OF_CELL_CYCLE_PROCESS	GO_NEGATIVE_REGULATION_OF_CELL_CYCLE_PROCESS	203	0.3786974	1.4168506	0.0023255814	0.13474461	1.0	13918	tags=48%, list=25%, signal=64%
GO_SPLICEOSOMAL_COMPLEX	GO_SPLICEOSOMAL_COMPLEX	162	0.3870702	1.416521	0.0021551724	0.13494392	1.0	14947	tags=48%, list=27%, signal=65%
GO_GLIOGENESIS	GO_GLIOGENESIS	168	0.3823474	1.4163806	0.0022624435	0.13497373	1.0	8408	tags=30%, list=15%, signal=36%
GO_CULLIN_FAMILY_PROTEIN_BINDING	GO_CULLIN_FAMILY_PROTEIN_BINDING	12	0.63186413	1.416219	0.08146639	0.13503563	1.0	7467	tags=50%, list=13%, signal=58%
GO_CELLULAR_COMPONENT_MORPHOGENESIS	GO_CELLULAR_COMPONENT_MORPHOGENESIS	857	0.33347	1.4156669	0.0	0.1354569	1.0	8980	tags=33%, list=16%, signal=38%
GO_CEREBELLAR_CORTEX_FORMATION	GO_CEREBELLAR_CORTEX_FORMATION	22	0.5463819	1.4153582	0.069196425	0.13563861	1.0	3431	tags=23%, list=6%, signal=24%
GO_BINDING_OF_SPERM_TO_ZONA_PELLUCIDA	GO_BINDING_OF_SPERM_TO_ZONA_PELLUCIDA	33	0.5039326	1.4152999	0.049356222	0.13560551	1.0	9016	tags=33%, list=16%, signal=40%
GO_PYRIMIDINE_RIBONUCLEOSIDE_TRIPHOSPHATE_METABOLIC_PROCESS	GO_PYRIMIDINE_RIBONUCLEOSIDE_TRIPHOSPHATE_METABOLIC_PROCESS	15	0.5984115	1.4151921	0.07949791	0.13561915	1.0	6428	tags=47%, list=11%, signal=53%
GO_14_3_3_PROTEIN_BINDING	GO_14_3_3_PROTEIN_BINDING	19	0.57016546	1.4151651	0.063043475	0.1355566	1.0	9665	tags=63%, list=17%, signal=76%
GO_CELLULAR_RESPONSE_TO_GROWTH_HORMONE_STIMULUS	GO_CELLULAR_RESPONSE_TO_GROWTH_HORMONE_STIMULUS	20	0.55256206	1.4151162	0.06490872	0.13552025	1.0	5812	tags=30%, list=10%, signal=33%
GO_TRANSLATIONAL_ELONGATION	GO_TRANSLATIONAL_ELONGATION	108	0.4067637	1.4149698	0.011337869	0.13556908	1.0	14304	tags=49%, list=25%, signal=66%
GO_POSITIVE_REGULATION_OF_MITOTIC_NUCLEAR_DIVISION	GO_POSITIVE_REGULATION_OF_MITOTIC_NUCLEAR_DIVISION	48	0.46131775	1.4146166	0.031185031	0.13580918	1.0	9238	tags=40%, list=16%, signal=47%
GO_CELL_RECOGNITION	GO_CELL_RECOGNITION	142	0.38971934	1.4144043	0.00456621	0.135885	1.0	11246	tags=37%, list=20%, signal=47%
GO_NEGATIVE_REGULATION_OF_CELL_ACTIVATION	GO_NEGATIVE_REGULATION_OF_CELL_ACTIVATION	152	0.390839	1.4143404	0.0043290043	0.13586536	1.0	8333	tags=33%, list=15%, signal=39%
GO_MEMBRANE_PROTEIN_COMPLEX	GO_MEMBRANE_PROTEIN_COMPLEX	977	0.32992852	1.4140941	0.0	0.13597493	1.0	9128	tags=31%, list=16%, signal=36%
GO_POSITIVE_REGULATION_OF_HUMORAL_IMMUNE_RESPONSE	GO_POSITIVE_REGULATION_OF_HUMORAL_IMMUNE_RESPONSE	15	0.61163884	1.4138948	0.08067941	0.13606726	1.0	13429	tags=53%, list=24%, signal=70%
GO_ACTIVATION_OF_MAPK_ACTIVITY	GO_ACTIVATION_OF_MAPK_ACTIVITY	134	0.3907886	1.4134731	0.0068965517	0.13636291	1.0	8143	tags=34%, list=14%, signal=39%
GO_PROTEIN_POLYUBIQUITINATION	GO_PROTEIN_POLYUBIQUITINATION	241	0.37061927	1.4134445	0.0	0.13630597	1.0	9091	tags=37%, list=16%, signal=43%
GO_DNA_REPLICATION	GO_DNA_REPLICATION	195	0.376807	1.4133705	0.0023201855	0.13629295	1.0	8925	tags=34%, list=16%, signal=40%
GO_CLUSTER_OF_ACTIN_BASED_CELL_PROJECTIONS	GO_CLUSTER_OF_ACTIN_BASED_CELL_PROJECTIONS	137	0.39275914	1.4132377	0.009070295	0.13632514	1.0	8726	tags=40%, list=16%, signal=47%
GO_UBIQUITIN_LIKE_PROTEIN_TRANSFERASE_ACTIVITY	GO_UBIQUITIN_LIKE_PROTEIN_TRANSFERASE_ACTIVITY	410	0.34897348	1.4130781	0.0	0.13640037	1.0	8795	tags=35%, list=16%, signal=41%
GO_POSITIVE_REGULATION_OF_PROTEIN_BINDING	GO_POSITIVE_REGULATION_OF_PROTEIN_BINDING	73	0.43210283	1.412679	0.021186441	0.13666984	1.0	6004	tags=32%, list=11%, signal=35%
GO_POSITIVE_REGULATION_OF_VACUOLE_ORGANIZATION	GO_POSITIVE_REGULATION_OF_VACUOLE_ORGANIZATION	12	0.64446074	1.4123116	0.073839664	0.13688329	1.0	7108	tags=50%, list=13%, signal=57%
GO_POSITIVE_REGULATION_OF_STEM_CELL_DIFFERENTIATION	GO_POSITIVE_REGULATION_OF_STEM_CELL_DIFFERENTIATION	48	0.46222892	1.4122384	0.031120332	0.13686556	1.0	7307	tags=42%, list=13%, signal=48%
GO_LUNG_MORPHOGENESIS	GO_LUNG_MORPHOGENESIS	45	0.4670201	1.4121106	0.04	0.13690184	1.0	7800	tags=44%, list=14%, signal=52%
GO_CENTROSOME	GO_CENTROSOME	458	0.34572157	1.4120986	0.0	0.13683365	1.0	9111	tags=33%, list=16%, signal=40%
GO_RESPIRATORY_SYSTEM_DEVELOPMENT	GO_RESPIRATORY_SYSTEM_DEVELOPMENT	194	0.3759502	1.4119222	0.0022573364	0.13692002	1.0	7431	tags=34%, list=13%, signal=38%
GO_REGULATION_OF_EPITHELIAL_CELL_PROLIFERATION	GO_REGULATION_OF_EPITHELIAL_CELL_PROLIFERATION	278	0.3633644	1.4119011	0.0	0.13685189	1.0	8204	tags=31%, list=15%, signal=36%
GO_CELL_PROJECTION_ORGANIZATION	GO_CELL_PROJECTION_ORGANIZATION	848	0.33570218	1.4118619	0.0	0.1368074	1.0	9059	tags=32%, list=16%, signal=37%
GO_REGULATION_OF_GLIAL_CELL_DIFFERENTIATION	GO_REGULATION_OF_GLIAL_CELL_DIFFERENTIATION	58	0.45118093	1.4115626	0.023305085	0.13701604	1.0	8105	tags=36%, list=14%, signal=42%
GO_UDP_N_ACETYLGLUCOSAMINE_METABOLIC_PROCESS	GO_UDP_N_ACETYLGLUCOSAMINE_METABOLIC_PROCESS	14	0.6263957	1.4114714	0.09270217	0.1370161	1.0	8286	tags=64%, list=15%, signal=75%
GO_CELLULAR_RESPONSE_TO_ALCOHOL	GO_CELLULAR_RESPONSE_TO_ALCOHOL	112	0.40263736	1.411382	0.006772009	0.13700397	1.0	8569	tags=35%, list=15%, signal=41%
GO_ANTIGEN_PROCESSING_AND_PRESENTATION_OF_PEPTIDE_OR_POLYSACCHARIDE_ANTIGEN_VIA_MHC_CLASS_II	GO_ANTIGEN_PROCESSING_AND_PRESENTATION_OF_PEPTIDE_OR_POLYSACCHARIDE_ANTIGEN_VIA_MHC_CLASS_II	90	0.41887	1.4112986	0.008810572	0.13699415	1.0	9055	tags=42%, list=16%, signal=50%
GO_REGULATION_OF_OSSIFICATION	GO_REGULATION_OF_OSSIFICATION	171	0.38127354	1.4112486	0.002352941	0.13696842	1.0	8620	tags=33%, list=15%, signal=39%
GO_POSITIVE_REGULATION_OF_DNA_DAMAGE_RESPONSE_SIGNAL_TRANSDUCTION_BY_P53_CLASS_MEDIATOR	GO_POSITIVE_REGULATION_OF_DNA_DAMAGE_RESPONSE_SIGNAL_TRANSDUCTION_BY_P53_CLASS_MEDIATOR	13	0.6285157	1.4109532	0.088757396	0.13714163	1.0	12066	tags=69%, list=21%, signal=88%
GO_WOUND_HEALING_SPREADING_OF_EPIDERMAL_CELLS	GO_WOUND_HEALING_SPREADING_OF_EPIDERMAL_CELLS	9	0.71096754	1.4106771	0.08883827	0.13733625	1.0	809	tags=44%, list=1%, signal=45%
GO_PROTEIN_KINASE_ACTIVITY	GO_PROTEIN_KINASE_ACTIVITY	623	0.3396533	1.4104898	0.0	0.137431	1.0	9142	tags=33%, list=16%, signal=39%
GO_POSITIVE_REGULATION_OF_EXTRINSIC_APOPTOTIC_SIGNALING_PATHWAY_VIA_DEATH_DOMAIN_RECEPTORS	GO_POSITIVE_REGULATION_OF_EXTRINSIC_APOPTOTIC_SIGNALING_PATHWAY_VIA_DEATH_DOMAIN_RECEPTORS	16	0.59530747	1.4097035	0.073619634	0.13802794	1.0	6816	tags=56%, list=12%, signal=64%
GO_EMBRYONIC_CRANIAL_SKELETON_MORPHOGENESIS	GO_EMBRYONIC_CRANIAL_SKELETON_MORPHOGENESIS	46	0.4760163	1.409314	0.037117902	0.1382997	1.0	3219	tags=30%, list=6%, signal=32%
GO_REGULATION_OF_MRNA_CATABOLIC_PROCESS	GO_REGULATION_OF_MRNA_CATABOLIC_PROCESS	25	0.5369059	1.4092206	0.06198347	0.13830465	1.0	4879	tags=32%, list=9%, signal=35%
GO_NEGATIVE_REGULATION_OF_REACTIVE_OXYGEN_SPECIES_METABOLIC_PROCESS	GO_NEGATIVE_REGULATION_OF_REACTIVE_OXYGEN_SPECIES_METABOLIC_PROCESS	41	0.48356333	1.4084152	0.0372807	0.13895725	1.0	9751	tags=46%, list=17%, signal=56%
GO_POSITIVE_REGULATION_OF_RESPONSE_TO_DNA_DAMAGE_STIMULUS	GO_POSITIVE_REGULATION_OF_RESPONSE_TO_DNA_DAMAGE_STIMULUS	59	0.44397345	1.4083241	0.025477707	0.13895734	1.0	14976	tags=53%, list=27%, signal=72%
GO_AXON_PART	GO_AXON_PART	212	0.37281567	1.4081001	0.0023809525	0.13908531	1.0	7626	tags=29%, list=14%, signal=33%
GO_MONOCYTE_DIFFERENTIATION	GO_MONOCYTE_DIFFERENTIATION	16	0.60198945	1.4078398	0.070512824	0.1392617	1.0	6213	tags=50%, list=11%, signal=56%
GO_LIPID_BINDING	GO_LIPID_BINDING	639	0.33700585	1.4077655	0.0	0.13921934	1.0	8741	tags=30%, list=16%, signal=35%
GO_NEURAL_NUCLEUS_DEVELOPMENT	GO_NEURAL_NUCLEUS_DEVELOPMENT	66	0.43297386	1.4073586	0.023758098	0.1394891	1.0	8312	tags=35%, list=15%, signal=41%
GO_POSITIVE_REGULATION_OF_TRANSCRIPTION_FROM_RNA_POLYMERASE_II_PROMOTER_INVOLVED_IN_CELLULAR_RESPONSE_TO_CHEMICAL_STIMULUS	GO_POSITIVE_REGULATION_OF_TRANSCRIPTION_FROM_RNA_POLYMERASE_II_PROMOTER_INVOLVED_IN_CELLULAR_RESPONSE_TO_CHEMICAL_STIMULUS	26	0.5307932	1.4070127	0.04661017	0.13971706	1.0	3820	tags=31%, list=7%, signal=33%
GO_MLL1_2_COMPLEX	GO_MLL1_2_COMPLEX	25	0.5285023	1.406896	0.056842104	0.13973549	1.0	10253	tags=52%, list=18%, signal=64%
GO_RNA_DIRECTED_DNA_POLYMERASE_ACTIVITY	GO_RNA_DIRECTED_DNA_POLYMERASE_ACTIVITY	7	0.74742347	1.4068784	0.11812627	0.13966428	1.0	7454	tags=71%, list=13%, signal=82%
GO_BIOLOGICAL_ADHESION	GO_BIOLOGICAL_ADHESION	1003	0.329112	1.406875	0.0	0.13958097	1.0	8709	tags=29%, list=15%, signal=34%
GO_LIGAND_DEPENDENT_NUCLEAR_RECEPTOR_BINDING	GO_LIGAND_DEPENDENT_NUCLEAR_RECEPTOR_BINDING	23	0.53724015	1.4061369	0.07070707	0.14015672	1.0	6315	tags=43%, list=11%, signal=49%
GO_REGULATION_OF_VIRAL_RELEASE_FROM_HOST_CELL	GO_REGULATION_OF_VIRAL_RELEASE_FROM_HOST_CELL	31	0.50174356	1.4060957	0.04535637	0.1400975	1.0	8881	tags=52%, list=16%, signal=61%
GO_POSITIVE_REGULATION_OF_SECRETION	GO_POSITIVE_REGULATION_OF_SECRETION	363	0.35137415	1.4059438	0.0	0.14013338	1.0	9238	tags=33%, list=16%, signal=39%
GO_PHOSPHOLIPID_TRANSPORT	GO_PHOSPHOLIPID_TRANSPORT	54	0.45356226	1.4057876	0.032894738	0.1402045	1.0	7663	tags=31%, list=14%, signal=36%
GO_PHOSPHATIDYLINOSITOL_KINASE_ACTIVITY	GO_PHOSPHATIDYLINOSITOL_KINASE_ACTIVITY	51	0.4603736	1.4054303	0.02603037	0.14042023	1.0	8975	tags=35%, list=16%, signal=42%
GO_REGULATION_OF_KERATINOCYTE_PROLIFERATION	GO_REGULATION_OF_KERATINOCYTE_PROLIFERATION	26	0.5278509	1.4053326	0.06092437	0.14043052	1.0	15592	tags=65%, list=28%, signal=90%
GO_POSITIVE_REGULATION_OF_TRANSCRIPTION_ELONGATION_FROM_RNA_POLYMERASE_II_PROMOTER	GO_POSITIVE_REGULATION_OF_TRANSCRIPTION_ELONGATION_FROM_RNA_POLYMERASE_II_PROMOTER	13	0.62636685	1.4046568	0.08571429	0.14098853	1.0	14087	tags=77%, list=25%, signal=103%
GO_REGULATION_OF_PSEUDOPODIUM_ASSEMBLY	GO_REGULATION_OF_PSEUDOPODIUM_ASSEMBLY	12	0.64187664	1.4046522	0.08510638	0.14090592	1.0	12735	tags=67%, list=23%, signal=86%
GO_REGULATION_OF_GENE_EXPRESSION_BY_GENETIC_IMPRINTING	GO_REGULATION_OF_GENE_EXPRESSION_BY_GENETIC_IMPRINTING	16	0.58746153	1.4045647	0.08921162	0.1409071	1.0	4943	tags=44%, list=9%, signal=48%
GO_TRANSCRIPTION_COREPRESSOR_ACTIVITY	GO_TRANSCRIPTION_COREPRESSOR_ACTIVITY	217	0.3727497	1.4043251	0.0	0.14102529	1.0	9002	tags=30%, list=16%, signal=36%
GO_POSITIVE_REGULATION_OF_PEPTIDYL_THREONINE_PHOSPHORYLATION	GO_POSITIVE_REGULATION_OF_PEPTIDYL_THREONINE_PHOSPHORYLATION	24	0.528213	1.4042938	0.058064517	0.14097452	1.0	3783	tags=42%, list=7%, signal=45%
GO_NEGATIVE_REGULATION_OF_OXIDATIVE_STRESS_INDUCED_INTRINSIC_APOPTOTIC_SIGNALING_PATHWAY	GO_NEGATIVE_REGULATION_OF_OXIDATIVE_STRESS_INDUCED_INTRINSIC_APOPTOTIC_SIGNALING_PATHWAY	20	0.55843866	1.4039812	0.0625	0.14114432	1.0	9665	tags=50%, list=17%, signal=60%
GO_RAGE_RECEPTOR_BINDING	GO_RAGE_RECEPTOR_BINDING	11	0.65746623	1.4038807	0.07936508	0.14113753	1.0	8251	tags=64%, list=15%, signal=75%
GO_DNA_HELICASE_ACTIVITY	GO_DNA_HELICASE_ACTIVITY	51	0.45111364	1.4038692	0.029473685	0.14106719	1.0	16483	tags=63%, list=29%, signal=89%
GO_HISTONE_H3_K4_METHYLATION	GO_HISTONE_H3_K4_METHYLATION	27	0.5260597	1.4036953	0.057312254	0.14118241	1.0	5572	tags=37%, list=10%, signal=41%
GO_REGULATION_OF_VASCULAR_ENDOTHELIAL_GROWTH_FACTOR_PRODUCTION	GO_REGULATION_OF_VASCULAR_ENDOTHELIAL_GROWTH_FACTOR_PRODUCTION	31	0.4924205	1.4032209	0.05511811	0.14151795	1.0	6673	tags=39%, list=12%, signal=44%
GO_PLATELET_DERIVED_GROWTH_FACTOR_RECEPTOR_BINDING	GO_PLATELET_DERIVED_GROWTH_FACTOR_RECEPTOR_BINDING	14	0.6158771	1.4031453	0.078947365	0.14150232	1.0	2796	tags=43%, list=5%, signal=45%
GO_PROTEIN_TARGETING_TO_LYSOSOME	GO_PROTEIN_TARGETING_TO_LYSOSOME	15	0.6014618	1.4030522	0.08405172	0.14150086	1.0	3228	tags=40%, list=6%, signal=42%
GO_AUTOPHAGOSOME_MEMBRANE	GO_AUTOPHAGOSOME_MEMBRANE	28	0.50709873	1.4027679	0.05376344	0.1416885	1.0	13897	tags=64%, list=25%, signal=85%
GO_CELL_CELL_ADHERENS_JUNCTION	GO_CELL_CELL_ADHERENS_JUNCTION	50	0.4555191	1.4027668	0.029213483	0.14160277	1.0	11167	tags=48%, list=20%, signal=60%
GO_REGULATION_OF_INTRINSIC_APOPTOTIC_SIGNALING_PATHWAY_IN_RESPONSE_TO_DNA_DAMAGE	GO_REGULATION_OF_INTRINSIC_APOPTOTIC_SIGNALING_PATHWAY_IN_RESPONSE_TO_DNA_DAMAGE	32	0.5051975	1.4026527	0.054945055	0.14160456	1.0	14408	tags=59%, list=26%, signal=80%
GO_MIDBODY	GO_MIDBODY	126	0.3952986	1.402191	0.0071090045	0.14197572	1.0	15273	tags=52%, list=27%, signal=72%
GO_REGULATION_OF_IRE1_MEDIATED_UNFOLDED_PROTEIN_RESPONSE	GO_REGULATION_OF_IRE1_MEDIATED_UNFOLDED_PROTEIN_RESPONSE	13	0.62664497	1.4021604	0.07036247	0.141915	1.0	16405	tags=69%, list=29%, signal=98%
GO_REGULATION_OF_TISSUE_REMODELING	GO_REGULATION_OF_TISSUE_REMODELING	60	0.44293347	1.4019932	0.03167421	0.14198975	1.0	6217	tags=37%, list=11%, signal=41%
GO_REGULATION_OF_TELOMERASE_ACTIVITY	GO_REGULATION_OF_TELOMERASE_ACTIVITY	41	0.47386783	1.4018235	0.03153153	0.14206964	1.0	8781	tags=44%, list=16%, signal=52%
GO_NPBAF_COMPLEX	GO_NPBAF_COMPLEX	12	0.63709897	1.4017465	0.09475806	0.14206374	1.0	6222	tags=50%, list=11%, signal=56%
GO_LEUKOCYTE_ACTIVATION	GO_LEUKOCYTE_ACTIVATION	405	0.34968734	1.4017152	0.0	0.14200322	1.0	8624	tags=31%, list=15%, signal=36%
GO_GLYCOSPHINGOLIPID_BIOSYNTHETIC_PROCESS	GO_GLYCOSPHINGOLIPID_BIOSYNTHETIC_PROCESS	23	0.5443307	1.4016684	0.0524109	0.14196876	1.0	5892	tags=35%, list=10%, signal=39%
GO_PROTEIN_TRANSMEMBRANE_TRANSPORT	GO_PROTEIN_TRANSMEMBRANE_TRANSPORT	49	0.45467922	1.4015113	0.0397351	0.1420325	1.0	14732	tags=57%, list=26%, signal=77%
GO_CLATHRIN_COAT_OF_TRANS_GOLGI_NETWORK_VESICLE	GO_CLATHRIN_COAT_OF_TRANS_GOLGI_NETWORK_VESICLE	11	0.6563699	1.401427	0.08921162	0.14201552	1.0	16118	tags=73%, list=29%, signal=102%
GO_PROTEIN_IMPORT_INTO_NUCLEUS_TRANSLOCATION	GO_PROTEIN_IMPORT_INTO_NUCLEUS_TRANSLOCATION	29	0.5143497	1.4014177	0.06465517	0.14194204	1.0	9665	tags=45%, list=17%, signal=54%
GO_IONOTROPIC_GLUTAMATE_RECEPTOR_BINDING	GO_IONOTROPIC_GLUTAMATE_RECEPTOR_BINDING	23	0.54031193	1.4014082	0.06695464	0.14186867	1.0	15867	tags=70%, list=28%, signal=97%
GO_NEURON_PROJECTION_GUIDANCE	GO_NEURON_PROJECTION_GUIDANCE	199	0.3714469	1.4010632	0.0066815144	0.14208497	1.0	8777	tags=34%, list=16%, signal=40%
GO_LEUKOCYTE_DIFFERENTIATION	GO_LEUKOCYTE_DIFFERENTIATION	288	0.35843697	1.4009503	0.0	0.14211133	1.0	8952	tags=31%, list=16%, signal=37%
GO_SCAFFOLD_PROTEIN_BINDING	GO_SCAFFOLD_PROTEIN_BINDING	45	0.4633894	1.4006358	0.036796536	0.14231785	1.0	16064	tags=64%, list=29%, signal=90%
GO_LYTIC_VACUOLE	GO_LYTIC_VACUOLE	501	0.34437478	1.3999871	0.0	0.14279692	1.0	9055	tags=31%, list=16%, signal=37%
GO_POSITIVE_REGULATION_OF_TRIGLYCERIDE_METABOLIC_PROCESS	GO_POSITIVE_REGULATION_OF_TRIGLYCERIDE_METABOLIC_PROCESS	20	0.55411136	1.3998051	0.07258064	0.14286388	1.0	2588	tags=30%, list=5%, signal=31%
GO_GUANYL_NUCLEOTIDE_BINDING	GO_GUANYL_NUCLEOTIDE_BINDING	376	0.34899768	1.3997914	0.0	0.14279145	1.0	9025	tags=34%, list=16%, signal=40%
GO_REGULATION_OF_PEPTIDYL_THREONINE_PHOSPHORYLATION	GO_REGULATION_OF_PEPTIDYL_THREONINE_PHOSPHORYLATION	35	0.4910691	1.3994867	0.051612902	0.14296453	1.0	3783	tags=34%, list=7%, signal=37%
GO_RETROGRADE_TRANSPORT_ENDOSOME_TO_PLASMA_MEMBRANE	GO_RETROGRADE_TRANSPORT_ENDOSOME_TO_PLASMA_MEMBRANE	14	0.6079735	1.3992386	0.09051724	0.14312151	1.0	11185	tags=64%, list=20%, signal=80%
GO_ENDOCARDIUM_DEVELOPMENT	GO_ENDOCARDIUM_DEVELOPMENT	11	0.66369545	1.3988515	0.10220441	0.1434166	1.0	11099	tags=55%, list=20%, signal=68%
GO_REGULATION_OF_CELLULAR_RESPONSE_TO_VASCULAR_ENDOTHELIAL_GROWTH_FACTOR_STIMULUS	GO_REGULATION_OF_CELLULAR_RESPONSE_TO_VASCULAR_ENDOTHELIAL_GROWTH_FACTOR_STIMULUS	11	0.6448171	1.3988489	0.09430256	0.14333317	1.0	12507	tags=64%, list=22%, signal=82%
GO_REGULATION_OF_NEURON_DEATH	GO_REGULATION_OF_NEURON_DEATH	245	0.3643433	1.3987622	0.0	0.14333947	1.0	8862	tags=35%, list=16%, signal=41%
GO_CELLULAR_METABOLIC_COMPOUND_SALVAGE	GO_CELLULAR_METABOLIC_COMPOUND_SALVAGE	36	0.4906429	1.3985109	0.045652173	0.14350224	1.0	8763	tags=44%, list=16%, signal=53%
GO_NEGATIVE_REGULATION_OF_OSSIFICATION	GO_NEGATIVE_REGULATION_OF_OSSIFICATION	64	0.43718493	1.3982059	0.017582418	0.1436903	1.0	12601	tags=45%, list=22%, signal=58%
GO_RECEPTOR_ACTIVATOR_ACTIVITY	GO_RECEPTOR_ACTIVATOR_ACTIVITY	32	0.4960341	1.3981191	0.036885247	0.14367685	1.0	6874	tags=34%, list=12%, signal=39%
GO_CYTOSOLIC_PROTEASOME_COMPLEX	GO_CYTOSOLIC_PROTEASOME_COMPLEX	11	0.6567832	1.3980831	0.094736844	0.1436259	1.0	17998	tags=82%, list=32%, signal=120%
GO_REGULATION_OF_FIBROBLAST_PROLIFERATION	GO_REGULATION_OF_FIBROBLAST_PROLIFERATION	80	0.41676465	1.3978822	0.016666668	0.14374056	1.0	8076	tags=39%, list=14%, signal=45%
GO_RECEPTOR_SIGNALING_PROTEIN_ACTIVITY	GO_RECEPTOR_SIGNALING_PROTEIN_ACTIVITY	166	0.37869737	1.3978678	0.0	0.14366579	1.0	8799	tags=33%, list=16%, signal=39%
GO_CYTOKINE_RECEPTOR_ACTIVITY	GO_CYTOKINE_RECEPTOR_ACTIVITY	85	0.41135168	1.3975803	0.0063829785	0.14382738	1.0	10442	tags=39%, list=19%, signal=48%
GO_NEGATIVE_REGULATION_OF_RESPONSE_TO_ENDOPLASMIC_RETICULUM_STRESS	GO_NEGATIVE_REGULATION_OF_RESPONSE_TO_ENDOPLASMIC_RETICULUM_STRESS	36	0.48632732	1.3972087	0.0480167	0.14406882	1.0	15696	tags=53%, list=28%, signal=73%
GO_PRODUCTION_OF_MOLECULAR_MEDIATOR_OF_IMMUNE_RESPONSE	GO_PRODUCTION_OF_MOLECULAR_MEDIATOR_OF_IMMUNE_RESPONSE	62	0.43650705	1.3969241	0.01754386	0.14425018	1.0	12407	tags=45%, list=22%, signal=58%
GO_DAMAGED_DNA_BINDING	GO_DAMAGED_DNA_BINDING	62	0.43575582	1.3965995	0.035164837	0.14447656	1.0	8973	tags=34%, list=16%, signal=40%
GO_GLYCOSYL_COMPOUND_CATABOLIC_PROCESS	GO_GLYCOSYL_COMPOUND_CATABOLIC_PROCESS	41	0.47719786	1.3964885	0.03909465	0.14450155	1.0	7464	tags=44%, list=13%, signal=51%
GO_POSITIVE_REGULATION_OF_REACTIVE_OXYGEN_SPECIES_METABOLIC_PROCESS	GO_POSITIVE_REGULATION_OF_REACTIVE_OXYGEN_SPECIES_METABOLIC_PROCESS	85	0.41234237	1.3964866	0.006818182	0.1444181	1.0	10203	tags=35%, list=18%, signal=43%
GO_REGULATION_OF_SECRETION	GO_REGULATION_OF_SECRETION	680	0.33317727	1.3962411	0.0	0.14454415	1.0	9238	tags=31%, list=16%, signal=37%
GO_NEGATIVE_REGULATION_OF_STRESS_ACTIVATED_PROTEIN_KINASE_SIGNALING_CASCADE	GO_NEGATIVE_REGULATION_OF_STRESS_ACTIVATED_PROTEIN_KINASE_SIGNALING_CASCADE	41	0.47203434	1.3959367	0.044624746	0.14477007	1.0	10256	tags=39%, list=18%, signal=48%
GO_DEFENSE_RESPONSE_TO_GRAM_NEGATIVE_BACTERIUM	GO_DEFENSE_RESPONSE_TO_GRAM_NEGATIVE_BACTERIUM	43	0.47184798	1.3958269	0.033126295	0.1447904	1.0	2012	tags=23%, list=4%, signal=24%
GO_KERATINOCYTE_PROLIFERATION	GO_KERATINOCYTE_PROLIFERATION	12	0.6232138	1.3957697	0.098712444	0.14476365	1.0	9103	tags=58%, list=16%, signal=70%
GO_SPONGIOTROPHOBLAST_LAYER_DEVELOPMENT	GO_SPONGIOTROPHOBLAST_LAYER_DEVELOPMENT	13	0.6177687	1.3956143	0.0782241	0.14482662	1.0	12497	tags=69%, list=22%, signal=89%
GO_ESTABLISHMENT_OF_CELL_POLARITY	GO_ESTABLISHMENT_OF_CELL_POLARITY	86	0.41728732	1.3953773	0.00877193	0.14495371	1.0	6019	tags=31%, list=11%, signal=35%
GO_ASYMMETRIC_CELL_DIVISION	GO_ASYMMETRIC_CELL_DIVISION	13	0.6234364	1.3952919	0.09543569	0.14495794	1.0	8460	tags=46%, list=15%, signal=54%
GO_CHROMATIN	GO_CHROMATIN	429	0.34283423	1.3947737	0.0	0.14535032	1.0	8475	tags=30%, list=15%, signal=35%
GO_MITOCHONDRION_ORGANIZATION	GO_MITOCHONDRION_ORGANIZATION	546	0.33976972	1.3947089	0.0	0.14532208	1.0	9091	tags=30%, list=16%, signal=35%
GO_RESPONSE_TO_ANGIOTENSIN	GO_RESPONSE_TO_ANGIOTENSIN	17	0.5679622	1.3946856	0.08416834	0.14525558	1.0	8993	tags=35%, list=16%, signal=42%
GO_BLOC_COMPLEX	GO_BLOC_COMPLEX	16	0.5965656	1.3943568	0.06748466	0.14545992	1.0	15650	tags=75%, list=28%, signal=104%
GO_RESPONSE_TO_HEPATOCYTE_GROWTH_FACTOR	GO_RESPONSE_TO_HEPATOCYTE_GROWTH_FACTOR	13	0.62060595	1.393481	0.08805031	0.14620434	1.0	6213	tags=46%, list=11%, signal=52%
GO_MULTI_ORGANISM_REPRODUCTIVE_PROCESS	GO_MULTI_ORGANISM_REPRODUCTIVE_PROCESS	842	0.32744378	1.3933799	0.0	0.14621823	1.0	9132	tags=29%, list=16%, signal=35%
GO_POLYSACCHARIDE_CATABOLIC_PROCESS	GO_POLYSACCHARIDE_CATABOLIC_PROCESS	24	0.5252709	1.3928572	0.07339449	0.14656216	1.0	3552	tags=29%, list=6%, signal=31%
GO_CELL_GROWTH	GO_CELL_GROWTH	131	0.3892985	1.3926206	0.01724138	0.14669168	1.0	8799	tags=34%, list=16%, signal=41%
GO_LEYDIG_CELL_DIFFERENTIATION	GO_LEYDIG_CELL_DIFFERENTIATION	11	0.6441418	1.3926083	0.1	0.14661825	1.0	7521	tags=64%, list=13%, signal=73%
GO_NEGATIVE_REGULATION_OF_TRANSPORT	GO_NEGATIVE_REGULATION_OF_TRANSPORT	440	0.3425234	1.3924634	0.0	0.14668076	1.0	9097	tags=31%, list=16%, signal=37%
GO_REGULATION_OF_GLUCOSE_TRANSPORT	GO_REGULATION_OF_GLUCOSE_TRANSPORT	95	0.40555573	1.392445	0.014150944	0.14661278	1.0	9973	tags=41%, list=18%, signal=50%
GO_LIPID_STORAGE	GO_LIPID_STORAGE	26	0.51692677	1.3922021	0.06352459	0.14671743	1.0	8620	tags=42%, list=15%, signal=50%
GO_CELLULAR_RESPONSE_TO_CYTOKINE_STIMULUS	GO_CELLULAR_RESPONSE_TO_CYTOKINE_STIMULUS	588	0.33662343	1.3921818	0.0	0.14664958	1.0	8993	tags=31%, list=16%, signal=37%
GO_REGULATION_OF_MRNA_3_END_PROCESSING	GO_REGULATION_OF_MRNA_3_END_PROCESSING	26	0.51926357	1.3918873	0.066390045	0.14682375	1.0	7451	tags=38%, list=13%, signal=44%
GO_SPROUTING_ANGIOGENESIS	GO_SPROUTING_ANGIOGENESIS	43	0.46921265	1.3918736	0.042035397	0.1467453	1.0	4543	tags=33%, list=8%, signal=35%
GO_POSITIVE_REGULATION_OF_ENDOPLASMIC_RETICULUM_UNFOLDED_PROTEIN_RESPONSE	GO_POSITIVE_REGULATION_OF_ENDOPLASMIC_RETICULUM_UNFOLDED_PROTEIN_RESPONSE	13	0.6181029	1.391399	0.098393574	0.14711903	1.0	16695	tags=69%, list=30%, signal=98%
GO_CCR_CHEMOKINE_RECEPTOR_BINDING	GO_CCR_CHEMOKINE_RECEPTOR_BINDING	34	0.48319158	1.3908364	0.054393306	0.14756303	1.0	12006	tags=38%, list=21%, signal=49%
GO_NEGATIVE_REGULATION_OF_HISTONE_MODIFICATION	GO_NEGATIVE_REGULATION_OF_HISTONE_MODIFICATION	36	0.48315752	1.3907573	0.043933053	0.14756235	1.0	7109	tags=36%, list=13%, signal=41%
GO_NEGATIVE_REGULATION_OF_NUCLEAR_DIVISION	GO_NEGATIVE_REGULATION_OF_NUCLEAR_DIVISION	45	0.45671257	1.3906574	0.027196653	0.14755115	1.0	13860	tags=51%, list=25%, signal=68%
GO_DEFENSE_RESPONSE	GO_DEFENSE_RESPONSE	1188	0.32326844	1.3905878	0.0	0.14753154	1.0	9345	tags=29%, list=17%, signal=34%
GO_SOMATODENDRITIC_COMPARTMENT	GO_SOMATODENDRITIC_COMPARTMENT	634	0.3354287	1.3904678	0.0	0.14755374	1.0	9128	tags=30%, list=16%, signal=35%
GO_BRUSH_BORDER	GO_BRUSH_BORDER	102	0.40658584	1.3904275	0.015184382	0.1475056	1.0	7286	tags=36%, list=13%, signal=42%
GO_DECIDUALIZATION	GO_DECIDUALIZATION	20	0.5570217	1.3902625	0.06882591	0.14757116	1.0	11225	tags=50%, list=20%, signal=62%
GO_FILOPODIUM	GO_FILOPODIUM	91	0.41158196	1.3896735	0.025423728	0.14799811	1.0	8417	tags=36%, list=15%, signal=43%
GO_PREPULSE_INHIBITION	GO_PREPULSE_INHIBITION	12	0.6282981	1.3894926	0.12345679	0.14807352	1.0	14789	tags=50%, list=26%, signal=68%
GO_CELLULAR_CARBOHYDRATE_METABOLIC_PROCESS	GO_CELLULAR_CARBOHYDRATE_METABOLIC_PROCESS	139	0.3840946	1.3887061	0.01173709	0.14878836	1.0	13636	tags=47%, list=24%, signal=62%
GO_RRNA_CONTAINING_RIBONUCLEOPROTEIN_COMPLEX_EXPORT_FROM_NUCLEUS	GO_RRNA_CONTAINING_RIBONUCLEOPROTEIN_COMPLEX_EXPORT_FROM_NUCLEUS	11	0.65048236	1.3883182	0.11652543	0.14907248	1.0	15254	tags=82%, list=27%, signal=112%
GO_STEROL_CATABOLIC_PROCESS	GO_STEROL_CATABOLIC_PROCESS	11	0.651414	1.3878279	0.093023255	0.14946862	1.0	5676	tags=64%, list=10%, signal=71%
GO_TRANS_GOLGI_NETWORK_TRANSPORT_VESICLE_MEMBRANE	GO_TRANS_GOLGI_NETWORK_TRANSPORT_VESICLE_MEMBRANE	13	0.6069325	1.3877128	0.11273486	0.14948277	1.0	16118	tags=69%, list=29%, signal=97%
GO_TUBE_DEVELOPMENT	GO_TUBE_DEVELOPMENT	545	0.3371958	1.3877057	0.0	0.14940242	1.0	9054	tags=34%, list=16%, signal=40%
GO_ENDOCYTIC_VESICLE_LUMEN	GO_ENDOCYTIC_VESICLE_LUMEN	17	0.5693416	1.3876318	0.07214429	0.14938478	1.0	5676	tags=41%, list=10%, signal=46%
GO_REGULATION_OF_NITRIC_OXIDE_BIOSYNTHETIC_PROCESS	GO_REGULATION_OF_NITRIC_OXIDE_BIOSYNTHETIC_PROCESS	53	0.45038223	1.3875334	0.039387308	0.14940698	1.0	10203	tags=42%, list=18%, signal=51%
GO_NEGATIVE_REGULATION_OF_MAPK_CASCADE	GO_NEGATIVE_REGULATION_OF_MAPK_CASCADE	143	0.38642147	1.3871872	0.009090909	0.14964066	1.0	9002	tags=32%, list=16%, signal=38%
GO_TRANSLATIONAL_TERMINATION	GO_TRANSLATIONAL_TERMINATION	90	0.40827265	1.3867441	0.02112676	0.14996403	1.0	14304	tags=50%, list=25%, signal=67%
GO_POSITIVE_REGULATION_OF_CYTOKINE_SECRETION	GO_POSITIVE_REGULATION_OF_CYTOKINE_SECRETION	94	0.40351415	1.3867208	0.017316017	0.14989617	1.0	5688	tags=26%, list=10%, signal=28%
GO_POSITIVE_REGULATION_OF_DEPHOSPHORYLATION	GO_POSITIVE_REGULATION_OF_DEPHOSPHORYLATION	44	0.46225387	1.3865924	0.03846154	0.14991273	1.0	8625	tags=39%, list=15%, signal=46%
GO_PROTEIN_NEDDYLATION	GO_PROTEIN_NEDDYLATION	13	0.62659997	1.3864295	0.099403575	0.14999314	1.0	7077	tags=46%, list=13%, signal=53%
GO_NUCLEAR_SPECK	GO_NUCLEAR_SPECK	189	0.3684873	1.386113	0.016166281	0.15018615	1.0	13650	tags=44%, list=24%, signal=58%
GO_CELLULAR_RESPONSE_TO_STARVATION	GO_CELLULAR_RESPONSE_TO_STARVATION	112	0.3975187	1.3856856	0.004597701	0.15046346	1.0	9130	tags=39%, list=16%, signal=47%
GO_REGULATION_OF_GLOMERULAR_FILTRATION	GO_REGULATION_OF_GLOMERULAR_FILTRATION	12	0.6262573	1.3856119	0.104950495	0.1504517	1.0	3969	tags=42%, list=7%, signal=45%
GO_REGULATION_OF_DEFENSE_RESPONSE_TO_VIRUS	GO_REGULATION_OF_DEFENSE_RESPONSE_TO_VIRUS	183	0.3701934	1.385611	0.0045351475	0.15036605	1.0	6811	tags=27%, list=12%, signal=30%
GO_REGENERATION	GO_REGENERATION	156	0.37925014	1.3855478	0.0023310024	0.15033783	1.0	7872	tags=32%, list=14%, signal=37%
GO_REGULATION_OF_LYMPHOCYTE_DIFFERENTIATION	GO_REGULATION_OF_LYMPHOCYTE_DIFFERENTIATION	128	0.39263362	1.38546	0.0064102565	0.15034777	1.0	8944	tags=35%, list=16%, signal=42%
GO_TRANSLATION_REGULATOR_ACTIVITY_NUCLEIC_ACID_BINDING	GO_TRANSLATION_REGULATOR_ACTIVITY_NUCLEIC_ACID_BINDING	18	0.5679008	1.3851613	0.078470826	0.15055332	1.0	8559	tags=50%, list=15%, signal=59%
GO_ARMADILLO_REPEAT_DOMAIN_BINDING	GO_ARMADILLO_REPEAT_DOMAIN_BINDING	13	0.61619514	1.3851076	0.07002188	0.15051234	1.0	11237	tags=54%, list=20%, signal=67%
GO_REGULATION_OF_B_CELL_DIFFERENTIATION	GO_REGULATION_OF_B_CELL_DIFFERENTIATION	22	0.53513634	1.3850889	0.061181433	0.15044145	1.0	4373	tags=41%, list=8%, signal=44%
GO_PROTEASOME_ASSEMBLY	GO_PROTEASOME_ASSEMBLY	14	0.5949829	1.3849028	0.09394572	0.1505492	1.0	14746	tags=64%, list=26%, signal=87%
GO_CATECHOLAMINE_METABOLIC_PROCESS	GO_CATECHOLAMINE_METABOLIC_PROCESS	42	0.47260997	1.3849001	0.06581741	0.15046594	1.0	6552	tags=33%, list=12%, signal=38%
GO_GAP_JUNCTION_CHANNEL_ACTIVITY	GO_GAP_JUNCTION_CHANNEL_ACTIVITY	16	0.59026957	1.3848732	0.06622516	0.15040241	1.0	6966	tags=38%, list=12%, signal=43%
GO_NEGATIVE_REGULATION_OF_POTASSIUM_ION_TRANSMEMBRANE_TRANSPORTER_ACTIVITY	GO_NEGATIVE_REGULATION_OF_POTASSIUM_ION_TRANSMEMBRANE_TRANSPORTER_ACTIVITY	16	0.5882769	1.3841699	0.0955414	0.15096863	1.0	4423	tags=44%, list=8%, signal=47%
GO_NEGATIVE_REGULATION_OF_ENDOCYTOSIS	GO_NEGATIVE_REGULATION_OF_ENDOCYTOSIS	37	0.47709048	1.383846	0.04904051	0.15120523	1.0	14874	tags=62%, list=26%, signal=84%
GO_RESPONSE_TO_ACID_CHEMICAL	GO_RESPONSE_TO_ACID_CHEMICAL	311	0.35308233	1.3837606	0.0	0.15121071	1.0	8468	tags=32%, list=15%, signal=37%
GO_GANGLIOSIDE_BIOSYNTHETIC_PROCESS	GO_GANGLIOSIDE_BIOSYNTHETIC_PROCESS	17	0.58123964	1.3836843	0.108606555	0.15120803	1.0	5892	tags=41%, list=10%, signal=46%
GO_REGULATION_OF_MONOCYTE_DIFFERENTIATION	GO_REGULATION_OF_MONOCYTE_DIFFERENTIATION	13	0.6167378	1.3836603	0.092369474	0.15115361	1.0	5436	tags=46%, list=10%, signal=51%
GO_PCG_PROTEIN_COMPLEX	GO_PCG_PROTEIN_COMPLEX	43	0.47006816	1.3836176	0.036511157	0.15110849	1.0	13837	tags=60%, list=25%, signal=80%
GO_SEMAPHORIN_RECEPTOR_COMPLEX	GO_SEMAPHORIN_RECEPTOR_COMPLEX	11	0.6485031	1.3835917	0.12809917	0.15104483	1.0	6605	tags=55%, list=12%, signal=62%
GO_EMBRYONIC_MORPHOGENESIS	GO_EMBRYONIC_MORPHOGENESIS	528	0.33773217	1.3834121	0.0	0.15111038	1.0	8076	tags=31%, list=14%, signal=36%
GO_PROTEIN_DIMERIZATION_ACTIVITY	GO_PROTEIN_DIMERIZATION_ACTIVITY	1097	0.3221994	1.3834096	0.0	0.15102725	1.0	9129	tags=31%, list=16%, signal=36%
GO_DOPAMINE_BINDING	GO_DOPAMINE_BINDING	11	0.6516796	1.3831791	0.09939148	0.15116358	1.0	14118	tags=73%, list=25%, signal=97%
GO_RNA_POLYMERASE_II_DISTAL_ENHANCER_SEQUENCE_SPECIFIC_DNA_BINDING	GO_RNA_POLYMERASE_II_DISTAL_ENHANCER_SEQUENCE_SPECIFIC_DNA_BINDING	64	0.43167788	1.382952	0.03736264	0.15129045	1.0	8034	tags=36%, list=14%, signal=42%
GO_NUCLEOTIDE_EXCISION_REPAIR_DNA_DAMAGE_RECOGNITION	GO_NUCLEOTIDE_EXCISION_REPAIR_DNA_DAMAGE_RECOGNITION	23	0.53243846	1.3828872	0.060215052	0.15128155	1.0	8925	tags=48%, list=16%, signal=57%
GO_CYTOKINE_METABOLIC_PROCESS	GO_CYTOKINE_METABOLIC_PROCESS	17	0.56442255	1.3818187	0.08438819	0.15226033	1.0	4154	tags=35%, list=7%, signal=38%
GO_REGULATION_OF_CELL_PROJECTION_ASSEMBLY	GO_REGULATION_OF_CELL_PROJECTION_ASSEMBLY	145	0.38110617	1.3815991	0.008752735	0.15237805	1.0	12962	tags=44%, list=23%, signal=57%
GO_MICROTUBULE_ORGANIZING_CENTER	GO_MICROTUBULE_ORGANIZING_CENTER	580	0.33321476	1.3815225	0.0	0.15236855	1.0	9111	tags=33%, list=16%, signal=39%
GO_INTRINSIC_COMPONENT_OF_PLASMA_MEMBRANE	GO_INTRINSIC_COMPONENT_OF_PLASMA_MEMBRANE	1596	0.31508657	1.3810949	0.0	0.15266128	1.0	8624	tags=27%, list=15%, signal=31%
GO_PLATELET_MORPHOGENESIS	GO_PLATELET_MORPHOGENESIS	18	0.5531886	1.3807827	0.08281574	0.15286411	1.0	8980	tags=44%, list=16%, signal=53%
GO_HEPARAN_SULFATE_PROTEOGLYCAN_BIOSYNTHETIC_PROCESS	GO_HEPARAN_SULFATE_PROTEOGLYCAN_BIOSYNTHETIC_PROCESS	23	0.52846193	1.3807822	0.084	0.15277836	1.0	6419	tags=35%, list=11%, signal=39%
GO_REGULATION_OF_LEUKOCYTE_DIFFERENTIATION	GO_REGULATION_OF_LEUKOCYTE_DIFFERENTIATION	223	0.36183286	1.3802062	0.004555809	0.15327603	1.0	8507	tags=31%, list=15%, signal=37%
GO_ECTODERM_DEVELOPMENT	GO_ECTODERM_DEVELOPMENT	20	0.5507491	1.3801855	0.08523908	0.1532035	1.0	11088	tags=50%, list=20%, signal=62%
GO_OXIDOREDUCTASE_ACTIVITY_ACTING_ON_A_SULFUR_GROUP_OF_DONORS	GO_OXIDOREDUCTASE_ACTIVITY_ACTING_ON_A_SULFUR_GROUP_OF_DONORS	46	0.4540324	1.3801737	0.037117902	0.15312596	1.0	12050	tags=50%, list=21%, signal=64%
GO_RESPONSE_TO_MURAMYL_DIPEPTIDE	GO_RESPONSE_TO_MURAMYL_DIPEPTIDE	14	0.6005026	1.3799256	0.1002004	0.15327272	1.0	5420	tags=43%, list=10%, signal=47%
GO_PML_BODY	GO_PML_BODY	94	0.40069532	1.3798057	0.017167382	0.1532965	1.0	9052	tags=37%, list=16%, signal=44%
GO_CORTICAL_ACTIN_CYTOSKELETON	GO_CORTICAL_ACTIN_CYTOSKELETON	58	0.43996048	1.3795732	0.03318584	0.15347269	1.0	6823	tags=41%, list=12%, signal=47%
GO_RESPONSE_TO_AUDITORY_STIMULUS	GO_RESPONSE_TO_AUDITORY_STIMULUS	23	0.53041047	1.3793783	0.07172996	0.15358187	1.0	7504	tags=30%, list=13%, signal=35%
GO_REPLACEMENT_OSSIFICATION	GO_REPLACEMENT_OSSIFICATION	25	0.5088495	1.3792804	0.061833687	0.15360534	1.0	5653	tags=36%, list=10%, signal=40%
GO_REGULATION_OF_OXIDATIVE_STRESS_INDUCED_INTRINSIC_APOPTOTIC_SIGNALING_PATHWAY	GO_REGULATION_OF_OXIDATIVE_STRESS_INDUCED_INTRINSIC_APOPTOTIC_SIGNALING_PATHWAY	28	0.5054229	1.3792738	0.04918033	0.15352575	1.0	9665	tags=46%, list=17%, signal=56%
GO_VISUAL_BEHAVIOR	GO_VISUAL_BEHAVIOR	49	0.45463172	1.3788567	0.06412826	0.1538278	1.0	8719	tags=41%, list=15%, signal=48%
GO_PROTEIN_TYROSINE_KINASE_BINDING	GO_PROTEIN_TYROSINE_KINASE_BINDING	52	0.44783357	1.3787817	0.042600896	0.15380807	1.0	8977	tags=40%, list=16%, signal=48%
GO_PROTEIN_ALKYLATION	GO_PROTEIN_ALKYLATION	101	0.39837697	1.3785644	0.025806451	0.15395272	1.0	8377	tags=34%, list=15%, signal=39%
GO_POSITIVE_REGULATION_OF_PRI_MIRNA_TRANSCRIPTION_FROM_RNA_POLYMERASE_II_PROMOTER	GO_POSITIVE_REGULATION_OF_PRI_MIRNA_TRANSCRIPTION_FROM_RNA_POLYMERASE_II_PROMOTER	11	0.63598174	1.3784775	0.09859155	0.1539576	1.0	5812	tags=55%, list=10%, signal=61%
GO_PHOSPHATE_ION_TRANSPORT	GO_PHOSPHATE_ION_TRANSPORT	18	0.5647798	1.3783373	0.07185629	0.15401302	1.0	11253	tags=50%, list=20%, signal=62%
GO_MEIOTIC_CELL_CYCLE	GO_MEIOTIC_CELL_CYCLE	169	0.37382144	1.3783251	0.002247191	0.15393552	1.0	8503	tags=35%, list=15%, signal=41%
GO_REGULATION_OF_POTASSIUM_ION_TRANSMEMBRANE_TRANSPORTER_ACTIVITY	GO_REGULATION_OF_POTASSIUM_ION_TRANSMEMBRANE_TRANSPORTER_ACTIVITY	41	0.4688219	1.378283	0.040632054	0.15389661	1.0	4423	tags=32%, list=8%, signal=34%
GO_MITOCHONDRIAL_ATP_SYNTHESIS_COUPLED_PROTON_TRANSPORT	GO_MITOCHONDRIAL_ATP_SYNTHESIS_COUPLED_PROTON_TRANSPORT	17	0.57088774	1.3782655	0.08050848	0.15381828	1.0	16430	tags=71%, list=29%, signal=100%
GO_NEGATIVE_REGULATION_OF_B_CELL_ACTIVATION	GO_NEGATIVE_REGULATION_OF_B_CELL_ACTIVATION	30	0.493365	1.3782063	0.05042017	0.153802	1.0	4615	tags=40%, list=8%, signal=44%
GO_POSITIVE_REGULATION_OF_FIBROBLAST_PROLIFERATION	GO_POSITIVE_REGULATION_OF_FIBROBLAST_PROLIFERATION	52	0.44253087	1.3781686	0.039014373	0.15375322	1.0	13710	tags=60%, list=24%, signal=79%
GO_OSSIFICATION	GO_OSSIFICATION	247	0.35910723	1.3775053	0.0	0.15431117	1.0	9097	tags=34%, list=16%, signal=40%
GO_APICAL_JUNCTION_ASSEMBLY	GO_APICAL_JUNCTION_ASSEMBLY	38	0.47125742	1.3773117	0.052301254	0.15442638	1.0	11175	tags=55%, list=20%, signal=69%
GO_NEGATIVE_REGULATION_OF_PROTEIN_TYROSINE_KINASE_ACTIVITY	GO_NEGATIVE_REGULATION_OF_PROTEIN_TYROSINE_KINASE_ACTIVITY	19	0.56856847	1.3769985	0.08453608	0.1546541	1.0	8071	tags=47%, list=14%, signal=55%
GO_NEGATIVE_REGULATION_OF_TRANSCRIPTION_FROM_RNA_POLYMERASE_II_PROMOTER	GO_NEGATIVE_REGULATION_OF_TRANSCRIPTION_FROM_RNA_POLYMERASE_II_PROMOTER	724	0.32705596	1.3768898	0.0	0.15467785	1.0	9168	tags=31%, list=16%, signal=36%
GO_PROTON_TRANSPORTING_ATP_SYNTHASE_COMPLEX	GO_PROTON_TRANSPORTING_ATP_SYNTHASE_COMPLEX	21	0.5452771	1.3767961	0.07188161	0.15467115	1.0	16430	tags=71%, list=29%, signal=101%
GO_NEGATIVE_REGULATION_OF_KERATINOCYTE_PROLIFERATION	GO_NEGATIVE_REGULATION_OF_KERATINOCYTE_PROLIFERATION	11	0.6567937	1.3766952	0.11821705	0.15470104	1.0	6213	tags=55%, list=11%, signal=61%
GO_APICAL_PLASMA_MEMBRANE	GO_APICAL_PLASMA_MEMBRANE	284	0.35208017	1.3766526	0.0024096386	0.15465699	1.0	8974	tags=31%, list=16%, signal=36%
GO_POSTREPLICATION_REPAIR	GO_POSTREPLICATION_REPAIR	51	0.4434571	1.3765074	0.032258064	0.15472709	1.0	9141	tags=41%, list=16%, signal=49%
GO_RESPONSE_TO_CORTICOSTERONE	GO_RESPONSE_TO_CORTICOSTERONE	26	0.5168845	1.3762704	0.06708595	0.1548355	1.0	3477	tags=35%, list=6%, signal=37%
GO_PHOSPHATIDYLINOSITOL_BISPHOSPHATE_BINDING	GO_PHOSPHATIDYLINOSITOL_BISPHOSPHATE_BINDING	69	0.4290052	1.3759824	0.030368764	0.15502587	1.0	12307	tags=43%, list=22%, signal=56%
GO_GLAND_DEVELOPMENT	GO_GLAND_DEVELOPMENT	390	0.34166256	1.3759822	0.0	0.15493935	1.0	7872	tags=30%, list=14%, signal=34%
GO_RNA_PHOSPHODIESTER_BOND_HYDROLYSIS	GO_RNA_PHOSPHODIESTER_BOND_HYDROLYSIS	108	0.39555827	1.3756503	0.02202643	0.15513541	1.0	8741	tags=38%, list=16%, signal=45%
GO_REGULATION_OF_GLIOGENESIS	GO_REGULATION_OF_GLIOGENESIS	88	0.40477535	1.3754829	0.021551725	0.1552171	1.0	11184	tags=41%, list=20%, signal=51%
GO_PSEUDOPODIUM	GO_PSEUDOPODIUM	16	0.5892416	1.3754168	0.07862903	0.15518604	1.0	5720	tags=31%, list=10%, signal=35%
GO_MAP_KINASE_KINASE_ACTIVITY	GO_MAP_KINASE_KINASE_ACTIVITY	12	0.63373995	1.3753082	0.11201629	0.15521637	1.0	3408	tags=33%, list=6%, signal=35%
GO_REGULATION_OF_NUCLEAR_DIVISION	GO_REGULATION_OF_NUCLEAR_DIVISION	158	0.37214038	1.3749992	0.0067114094	0.15546492	1.0	8895	tags=35%, list=16%, signal=41%
GO_POSITIVE_REGULATION_OF_CARBOHYDRATE_METABOLIC_PROCESS	GO_POSITIVE_REGULATION_OF_CARBOHYDRATE_METABOLIC_PROCESS	69	0.4224691	1.3749101	0.023504274	0.1554385	1.0	9665	tags=39%, list=17%, signal=47%
GO_CYTOKINE_PRODUCTION	GO_CYTOKINE_PRODUCTION	117	0.39115286	1.3745921	0.012376238	0.15567654	1.0	7747	tags=32%, list=14%, signal=37%
GO_NUCLEOCYTOPLASMIC_TRANSPORTER_ACTIVITY	GO_NUCLEOCYTOPLASMIC_TRANSPORTER_ACTIVITY	23	0.5275058	1.3744328	0.068817206	0.1557476	1.0	15236	tags=74%, list=27%, signal=101%
GO_STEM_CELL_DIFFERENTIATION	GO_STEM_CELL_DIFFERENTIATION	187	0.3669745	1.37434	0.00486618	0.15574852	1.0	7800	tags=33%, list=14%, signal=38%
GO_HORMONE_MEDIATED_SIGNALING_PATHWAY	GO_HORMONE_MEDIATED_SIGNALING_PATHWAY	156	0.372306	1.3742968	0.004640371	0.15570435	1.0	9103	tags=32%, list=16%, signal=38%
GO_TRANSCRIPTION_FROM_RNA_POLYMERASE_III_PROMOTER	GO_TRANSCRIPTION_FROM_RNA_POLYMERASE_III_PROMOTER	38	0.47063285	1.3740865	0.043572985	0.15580234	1.0	7453	tags=37%, list=13%, signal=42%
GO_POSITIVE_REGULATION_OF_INSULIN_RECEPTOR_SIGNALING_PATHWAY	GO_POSITIVE_REGULATION_OF_INSULIN_RECEPTOR_SIGNALING_PATHWAY	12	0.62036806	1.3737121	0.11358575	0.156069	1.0	9238	tags=50%, list=16%, signal=60%
GO_GOLGI_TO_PLASMA_MEMBRANE_TRANSPORT	GO_GOLGI_TO_PLASMA_MEMBRANE_TRANSPORT	40	0.46437114	1.3735174	0.0491453	0.15618153	1.0	7508	tags=43%, list=13%, signal=49%
GO_REPLISOME	GO_REPLISOME	29	0.5027375	1.3735005	0.05473684	0.15611105	1.0	13811	tags=55%, list=25%, signal=73%
GO_MITOCHONDRIAL_CALCIUM_ION_HOMEOSTASIS	GO_MITOCHONDRIAL_CALCIUM_ION_HOMEOSTASIS	11	0.64580387	1.3734906	0.113247864	0.15603073	1.0	7562	tags=55%, list=13%, signal=63%
GO_POSITIVE_REGULATION_OF_PHOSPHOLIPID_METABOLIC_PROCESS	GO_POSITIVE_REGULATION_OF_PHOSPHOLIPID_METABOLIC_PROCESS	41	0.46357626	1.3732523	0.040598292	0.15619835	1.0	10304	tags=46%, list=18%, signal=57%
GO_ANTIGEN_PROCESSING_AND_PRESENTATION_OF_PEPTIDE_ANTIGEN	GO_ANTIGEN_PROCESSING_AND_PRESENTATION_OF_PEPTIDE_ANTIGEN	173	0.37041977	1.37299	0.004597701	0.15636459	1.0	9055	tags=38%, list=16%, signal=45%
GO_LYMPH_VESSEL_DEVELOPMENT	GO_LYMPH_VESSEL_DEVELOPMENT	20	0.5471393	1.3727978	0.08658009	0.15645821	1.0	2942	tags=30%, list=5%, signal=32%
GO_POSITIVE_REGULATION_OF_TRANSCRIPTION_FROM_RNA_POLYMERASE_II_PROMOTER_IN_RESPONSE_TO_STRESS	GO_POSITIVE_REGULATION_OF_TRANSCRIPTION_FROM_RNA_POLYMERASE_II_PROMOTER_IN_RESPONSE_TO_STRESS	22	0.5381314	1.3726301	0.060416665	0.1565453	1.0	6567	tags=41%, list=12%, signal=46%
GO_LYMPHOCYTE_HOMEOSTASIS	GO_LYMPHOCYTE_HOMEOSTASIS	50	0.43787012	1.3725902	0.033472802	0.1565028	1.0	8206	tags=34%, list=15%, signal=40%
GO_REGULATION_OF_NEURON_APOPTOTIC_PROCESS	GO_REGULATION_OF_NEURON_APOPTOTIC_PROCESS	189	0.36274523	1.372326	0.004454343	0.15666558	1.0	8624	tags=34%, list=15%, signal=40%
GO_REGULATION_OF_CIRCADIAN_RHYTHM	GO_REGULATION_OF_CIRCADIAN_RHYTHM	100	0.3989456	1.3722638	0.017817372	0.15664317	1.0	10666	tags=37%, list=19%, signal=46%
GO_IMMUNE_EFFECTOR_PROCESS	GO_IMMUNE_EFFECTOR_PROCESS	473	0.33681357	1.3717765	0.0024937657	0.15704447	1.0	8408	tags=29%, list=15%, signal=34%
GO_LEUKOCYTE_CELL_CELL_ADHESION	GO_LEUKOCYTE_CELL_CELL_ADHESION	252	0.35331583	1.3715658	0.0024038462	0.1571659	1.0	8251	tags=29%, list=15%, signal=34%
GO_MESENCHYME_DEVELOPMENT	GO_MESENCHYME_DEVELOPMENT	187	0.3653341	1.3713043	0.012376238	0.15734118	1.0	7800	tags=32%, list=14%, signal=37%
GO_REGULATION_OF_CHROMATIN_ORGANIZATION	GO_REGULATION_OF_CHROMATIN_ORGANIZATION	147	0.3752742	1.3709996	0.01173709	0.15758298	1.0	7578	tags=31%, list=13%, signal=36%
GO_NEGATIVE_REGULATION_OF_OXIDOREDUCTASE_ACTIVITY	GO_NEGATIVE_REGULATION_OF_OXIDOREDUCTASE_ACTIVITY	26	0.5186165	1.3707323	0.075630255	0.15776755	1.0	9238	tags=42%, list=16%, signal=51%
GO_CHROMATIN_DNA_BINDING	GO_CHROMATIN_DNA_BINDING	80	0.41032475	1.3706512	0.027542373	0.15775631	1.0	8034	tags=31%, list=14%, signal=36%
GO_ENTRAINMENT_OF_CIRCADIAN_CLOCK	GO_ENTRAINMENT_OF_CIRCADIAN_CLOCK	26	0.5144557	1.3705943	0.060165975	0.15772928	1.0	7400	tags=54%, list=13%, signal=62%
GO_ESTABLISHMENT_OF_PROTEIN_LOCALIZATION_TO_VACUOLE	GO_ESTABLISHMENT_OF_PROTEIN_LOCALIZATION_TO_VACUOLE	31	0.4879061	1.3705671	0.054298643	0.15768743	1.0	5107	tags=32%, list=9%, signal=35%
GO_STRUCTURAL_CONSTITUENT_OF_CYTOSKELETON	GO_STRUCTURAL_CONSTITUENT_OF_CYTOSKELETON	99	0.3944474	1.3702775	0.018058691	0.15788929	1.0	4352	tags=23%, list=8%, signal=25%
GO_ACTIN_FILAMENT	GO_ACTIN_FILAMENT	67	0.42677996	1.3701552	0.037117902	0.15792355	1.0	7063	tags=36%, list=13%, signal=41%
GO_PROTEIN_KINASE_A_BINDING	GO_PROTEIN_KINASE_A_BINDING	40	0.4651092	1.3701524	0.039911307	0.15784098	1.0	7061	tags=43%, list=13%, signal=49%
GO_MIDBRAIN_DEVELOPMENT	GO_MIDBRAIN_DEVELOPMENT	89	0.40177497	1.3697777	0.0155902	0.15812118	1.0	13705	tags=45%, list=24%, signal=59%
GO_LIPID_TRANSLOCATION	GO_LIPID_TRANSLOCATION	21	0.53769296	1.3688833	0.060737528	0.15894139	1.0	12169	tags=52%, list=22%, signal=67%
GO_NEUROTRANSMITTER_UPTAKE	GO_NEUROTRANSMITTER_UPTAKE	15	0.58500856	1.3687558	0.09307359	0.15896207	1.0	17507	tags=73%, list=31%, signal=106%
GO_SEX_CHROMOSOME	GO_SEX_CHROMOSOME	27	0.50351954	1.3686354	0.060416665	0.15899777	1.0	8034	tags=41%, list=14%, signal=48%
GO_TRNA_THREONYLCARBAMOYLADENOSINE_METABOLIC_PROCESS	GO_TRNA_THREONYLCARBAMOYLADENOSINE_METABOLIC_PROCESS	10	0.66011953	1.3685765	0.11363637	0.1589642	1.0	8036	tags=50%, list=14%, signal=58%
GO_KINASE_INHIBITOR_ACTIVITY	GO_KINASE_INHIBITOR_ACTIVITY	86	0.40061882	1.3684261	0.02396514	0.15902402	1.0	11791	tags=41%, list=21%, signal=51%
GO_SET1C_COMPASS_COMPLEX	GO_SET1C_COMPASS_COMPLEX	11	0.63372225	1.3683323	0.12450593	0.1590309	1.0	8259	tags=55%, list=15%, signal=64%
GO_NUCLEOSIDE_MONOPHOSPHATE_BIOSYNTHETIC_PROCESS	GO_NUCLEOSIDE_MONOPHOSPHATE_BIOSYNTHETIC_PROCESS	79	0.40642878	1.3682772	0.029279279	0.15899639	1.0	8844	tags=37%, list=16%, signal=43%
GO_CELLULAR_RESPONSE_TO_ANTIBIOTIC	GO_CELLULAR_RESPONSE_TO_ANTIBIOTIC	16	0.5611774	1.3680812	0.11087866	0.1591029	1.0	7638	tags=50%, list=14%, signal=58%
GO_POLY_A_BINDING	GO_POLY_A_BINDING	12	0.6073332	1.3679442	0.09836066	0.15917283	1.0	8393	tags=58%, list=15%, signal=69%
GO_POSITIVE_REGULATION_OF_VASCULAR_ENDOTHELIAL_GROWTH_FACTOR_PRODUCTION	GO_POSITIVE_REGULATION_OF_VASCULAR_ENDOTHELIAL_GROWTH_FACTOR_PRODUCTION	26	0.5109737	1.367934	0.07191011	0.15909106	1.0	6673	tags=42%, list=12%, signal=48%
GO_TRANS_GOLGI_NETWORK_MEMBRANE	GO_TRANS_GOLGI_NETWORK_MEMBRANE	77	0.41758573	1.3678763	0.033264033	0.15906458	1.0	9086	tags=40%, list=16%, signal=48%
GO_MESENCHYMAL_CELL_DIFFERENTIATION	GO_MESENCHYMAL_CELL_DIFFERENTIATION	132	0.37811813	1.3675897	0.018099548	0.15925147	1.0	7800	tags=34%, list=14%, signal=39%
GO_NEGATIVE_REGULATION_OF_NERVOUS_SYSTEM_DEVELOPMENT	GO_NEGATIVE_REGULATION_OF_NERVOUS_SYSTEM_DEVELOPMENT	254	0.35255033	1.3675016	0.002283105	0.15924741	1.0	8968	tags=33%, list=16%, signal=39%
GO_TRANSPORT_VESICLE_MEMBRANE	GO_TRANSPORT_VESICLE_MEMBRANE	146	0.37492046	1.3673097	0.018306635	0.15935764	1.0	6974	tags=31%, list=12%, signal=35%
GO_CELLULAR_RESPONSE_TO_KETONE	GO_CELLULAR_RESPONSE_TO_KETONE	72	0.41585323	1.3672553	0.027777778	0.15932705	1.0	8360	tags=40%, list=15%, signal=47%
GO_XY_BODY	GO_XY_BODY	15	0.59054273	1.367072	0.10547667	0.15941897	1.0	6381	tags=40%, list=11%, signal=45%
GO_PHAGOCYTIC_VESICLE_MEMBRANE	GO_PHAGOCYTIC_VESICLE_MEMBRANE	57	0.42968142	1.3665719	0.025641026	0.15982375	1.0	8975	tags=44%, list=16%, signal=52%
GO_GAMMA_TUBULIN_BINDING	GO_GAMMA_TUBULIN_BINDING	23	0.5185579	1.366411	0.072164945	0.1598907	1.0	9011	tags=43%, list=16%, signal=52%
GO_REGULATION_OF_HEXOKINASE_ACTIVITY	GO_REGULATION_OF_HEXOKINASE_ACTIVITY	10	0.66099787	1.3662964	0.12248996	0.15991074	1.0	7252	tags=60%, list=13%, signal=69%
GO_PROTEIN_HOMODIMERIZATION_ACTIVITY	GO_PROTEIN_HOMODIMERIZATION_ACTIVITY	681	0.32798967	1.3661247	0.0	0.15999761	1.0	9129	tags=32%, list=16%, signal=38%
GO_REGULATION_OF_NECROTIC_CELL_DEATH	GO_REGULATION_OF_NECROTIC_CELL_DEATH	25	0.52319616	1.3657724	0.08008213	0.1602575	1.0	6816	tags=36%, list=12%, signal=41%
GO_PROTEIN_HETERODIMERIZATION_ACTIVITY	GO_PROTEIN_HETERODIMERIZATION_ACTIVITY	453	0.33697093	1.3655238	0.0	0.16042402	1.0	8649	tags=31%, list=15%, signal=36%
GO_SNRNA_BINDING	GO_SNRNA_BINDING	33	0.47982785	1.3653002	0.06198347	0.1605747	1.0	3519	tags=27%, list=6%, signal=29%
GO_RNA_DEPENDENT_DNA_BIOSYNTHETIC_PROCESS	GO_RNA_DEPENDENT_DNA_BIOSYNTHETIC_PROCESS	20	0.5485701	1.3652458	0.09445585	0.16054848	1.0	12851	tags=65%, list=23%, signal=84%
GO_REGULATION_OF_RESPONSE_TO_BIOTIC_STIMULUS	GO_REGULATION_OF_RESPONSE_TO_BIOTIC_STIMULUS	226	0.35625252	1.364934	0.0043010754	0.16077803	1.0	9055	tags=29%, list=16%, signal=35%
GO_OSTEOBLAST_DIFFERENTIATION	GO_OSTEOBLAST_DIFFERENTIATION	124	0.38350838	1.3645763	0.013953488	0.16103403	1.0	15106	tags=52%, list=27%, signal=71%
GO_TRANSCRIPTION_FACTOR_COMPLEX	GO_TRANSCRIPTION_FACTOR_COMPLEX	295	0.34794214	1.3645414	0.0023809525	0.16097839	1.0	9031	tags=32%, list=16%, signal=37%
GO_EXTRACELLULAR_MATRIX	GO_EXTRACELLULAR_MATRIX	417	0.33766297	1.3643516	0.0	0.16108532	1.0	7641	tags=28%, list=14%, signal=32%
GO_PURINE_CONTAINING_COMPOUND_SALVAGE	GO_PURINE_CONTAINING_COMPOUND_SALVAGE	16	0.57200176	1.3642584	0.08713693	0.16109198	1.0	8763	tags=56%, list=16%, signal=67%
GO_ZINC_II_ION_TRANSPORT	GO_ZINC_II_ION_TRANSPORT	26	0.50526214	1.3641227	0.071278825	0.16114822	1.0	7310	tags=38%, list=13%, signal=44%
GO_LYMPHOCYTE_MIGRATION	GO_LYMPHOCYTE_MIGRATION	48	0.43760884	1.3639632	0.033333335	0.16123669	1.0	8738	tags=29%, list=16%, signal=34%
GO_REGULATION_OF_HAIR_CYCLE	GO_REGULATION_OF_HAIR_CYCLE	22	0.5268717	1.3636911	0.07172996	0.16142151	1.0	12403	tags=50%, list=22%, signal=64%
GO_POLYSACCHARIDE_BIOSYNTHETIC_PROCESS	GO_POLYSACCHARIDE_BIOSYNTHETIC_PROCESS	41	0.46167442	1.3636745	0.050632913	0.1613571	1.0	15709	tags=61%, list=28%, signal=85%
GO_CELLULAR_PROCESS_INVOLVED_IN_REPRODUCTION_IN_MULTICELLULAR_ORGANISM	GO_CELLULAR_PROCESS_INVOLVED_IN_REPRODUCTION_IN_MULTICELLULAR_ORGANISM	241	0.35440606	1.3636553	0.0073710075	0.16129188	1.0	9016	tags=33%, list=16%, signal=39%
GO_PIGMENT_GRANULE_LOCALIZATION	GO_PIGMENT_GRANULE_LOCALIZATION	23	0.5373051	1.3634348	0.08078603	0.16142267	1.0	6096	tags=39%, list=11%, signal=44%
GO_OMEGA_PEPTIDASE_ACTIVITY	GO_OMEGA_PEPTIDASE_ACTIVITY	18	0.5488039	1.3631772	0.09594883	0.16160183	1.0	2852	tags=28%, list=5%, signal=29%
GO_SERTOLI_CELL_DIFFERENTIATION	GO_SERTOLI_CELL_DIFFERENTIATION	18	0.56015617	1.3630185	0.089613035	0.16167216	1.0	10203	tags=56%, list=18%, signal=68%
GO_PIGMENTATION	GO_PIGMENTATION	80	0.40413582	1.3628032	0.03411514	0.16181698	1.0	6517	tags=30%, list=12%, signal=34%
GO_REGULATION_OF_PROTEIN_SECRETION	GO_REGULATION_OF_PROTEIN_SECRETION	377	0.34035698	1.3627542	0.0	0.16177684	1.0	8375	tags=29%, list=15%, signal=34%
GO_POLY_PURINE_TRACT_BINDING	GO_POLY_PURINE_TRACT_BINDING	18	0.5574141	1.3627188	0.09504132	0.16172689	1.0	8393	tags=50%, list=15%, signal=59%
GO_POSITIVE_REGULATION_OF_OXIDOREDUCTASE_ACTIVITY	GO_POSITIVE_REGULATION_OF_OXIDOREDUCTASE_ACTIVITY	47	0.45624235	1.3625487	0.05676856	0.1618266	1.0	6045	tags=32%, list=11%, signal=36%
GO_NEGATIVE_REGULATION_OF_TRANSLATIONAL_INITIATION	GO_NEGATIVE_REGULATION_OF_TRANSLATIONAL_INITIATION	20	0.54110515	1.3624955	0.08383234	0.16178456	1.0	8984	tags=50%, list=16%, signal=59%
[truncated: 3,048 more rows]
